# Supplementary material for: 1-Benzyl-3-methyl­imidazolium bromide
Source: IUCrdata. 2020 Jun 9;5(Pt 6):x200768. doi: 10.1107/S2414314620007683 (PMC9462234; doi:10.1107/S2414314620007683)
Supplement: Supplementary file 1 [file x-05-x200768-sup1.cif]

##############################################################################
#                                                                            #
# This CIF contains the data for a data article accepted for                 #
# publication in IUCrData. It conforms to the requirements of                #
# Notes for Authors for IUCrData, and has been                               #
# peer reviewed under the auspices of IUCrData.                              #
#                                                                            #
# Full details of the Crystallographic Information File format               #
# are given in the paper "The Crystallographic Information File (CIF):       #
# a New Standard Archive File for Crystallography" by S. R. Hall, F. H.      #
# Allen and I. D. Brown [Acta Cryst. (1991), A47, 655-685].                  #
#                                                                            #
# The current version of the core CIF dictionary is obtainable from          #
# ftp://ftp.iucr.org/pub/cif_core.dic.                                       #
#                                                                            #
# Software is freely available for graphical display of the structure(s)     #
# in this CIF. For information consult the CIF software page                 #
# http://www.iucr.org/resources/cif/software.                                #
#                                                                            #
# This file may be used for bona fide research purposes within the           #
# scientific community so long as proper attribution is given to the data    # 
# article from which it was obtained.                                        #
#                                                                            #
##############################################################################
data_I
_database_code_depnum_ccdc_archive 'CCDC 2009703'
_audit_creation_method     'SHELXL-2018/3'
_journal_date_recd_electronic     2020-05-27
_journal_date_accepted     2020-06-05
_journal_name_full     'IUCrData'
_journal_year     2020
_journal_volume     5
_journal_issue      6
_journal_page_first     0
_journal_page_last     0
_journal_paper_category     HO
_journal_paper_doi     10.1107/S2414314620007683
_journal_coeditor_code     IM4007
_publ_contact_author_name     'Tim Peppel'
_publ_contact_author_address
;
Leibniz-Institut f\"ur Katalyse e. V.
Albert-Einstein-Str. 29a
18059 Rostock
Germany
;
_publ_contact_author_email     'tim.peppel@catalysis.de'
_publ_contact_author_fax     '+49 381 1281-5000'
_publ_contact_author_phone     '+49 381 1281-126'
_publ_section_title
;
1-Benzyl-3-methylimidazolium bromide
;
loop_
    _publ_author_name
    _publ_author_footnote
    _publ_author_address
    'Peppel, Tim' .
;
Leibniz-Institut f\"ur Katalyse e. V.
Albert-Einstein-Str. 29a
18059 Rostock
Germany
;
    'Wulf, Christoph' .
;
Leibniz-Institut f\"ur Katalyse e. V.
Albert-Einstein-Str. 29a
18059 Rostock
Germany
;
    'Spannenberg, Anke' .
;
Leibniz-Institut f\"ur Katalyse e. V.
Albert-Einstein-Str. 29a
18059 Rostock
Germany
;
_publ_section_synopsis
;
The molecular structure of the title compound, (BenzMIm)Br
(BenzMIm=1-benzyl-3-methylimidazolium), consists of separated bromide anions
and 1-benzyl-3-methylimidazolium cations connected <i>via</i> short C---H...Br
contacts.
;
_chemical_name_systematic
;
1-Benzyl-3-methylimidazolium bromide
;
_chemical_name_common     ?
_chemical_formula_moiety     'C11 H13 N2 +, Br -'
_chemical_formula_sum     'C11 H13 Br N2'
_chemical_formula_iupac     'C11 H13 N2 +, Br -'
_chemical_formula_weight     253.14
_chemical_melting_point     ?
_space_group_crystal_system     orthorhombic
_space_group_name_H-M_alt     'P b c a'
_space_group_name_Hall     '-P 2ac 2ab'
loop_
    _space_group_symop_operation_xyz
    'x, y, z'
    'x+1/2, -y+1/2, -z'
    '-x, y+1/2, -z+1/2'
    '-x+1/2, -y, z+1/2'
    '-x, -y, -z'
    '-x-1/2, y-1/2, z'
    'x, -y-1/2, z-1/2'
    'x-1/2, y, -z-1/2'
_cell_length_a     10.9070(8)
_cell_length_b     18.8993(14)
_cell_length_c     21.6608(15)
_cell_angle_alpha     90
_cell_angle_beta     90
_cell_angle_gamma     90
_cell_volume     4465.0(6)
_cell_formula_units_Z     16
_cell_measurement_reflns_used     9498
_cell_measurement_theta_min     2.35
_cell_measurement_theta_max     30.44
_cell_measurement_temperature     150(2)
_exptl_crystal_description     prism
_exptl_crystal_colour     colourless
_exptl_crystal_size_max     0.395
_exptl_crystal_size_mid     0.324
_exptl_crystal_size_min     0.216
_exptl_crystal_density_diffrn     1.506
_exptl_crystal_density_meas     ?
_exptl_crystal_density_method     ?
_exptl_crystal_F_000     2048
_exptl_absorpt_coefficient_mu     3.646
_exptl_absorpt_correction_type     multi-scan
_exptl_absorpt_process_details
;
(SADABS; Bruker, 2014)
;
_exptl_absorpt_correction_T_min     0.33
_exptl_absorpt_correction_T_max     0.51
_diffrn_ambient_temperature     150(2)
_diffrn_source     'fine-focus sealed tube'
_diffrn_radiation_type     MoK\a
_diffrn_radiation_wavelength     0.71073
_diffrn_measurement_device_type     'Bruker APEXII CCD'
_diffrn_measurement_method     '\f and \w scans'
_diffrn_detector_area_resol_mean     8.3333
_diffrn_reflns_number     51842
_diffrn_reflns_av_R_equivalents     0.0280
_diffrn_reflns_av_unetI/netI     0.0148
_diffrn_reflns_theta_min     1.880
_diffrn_reflns_theta_max     28.998
_diffrn_reflns_theta_full     25.242
_diffrn_measured_fraction_theta_max     1.000
_diffrn_measured_fraction_theta_full     1.000
_diffrn_reflns_limit_h_min     -14
_diffrn_reflns_limit_h_max     14
_diffrn_reflns_limit_k_min     -25
_diffrn_reflns_limit_k_max     25
_diffrn_reflns_limit_l_min     -29
_diffrn_reflns_limit_l_max     29
_refine_special_details     ?
_reflns_number_total     5934
_reflns_number_gt     5054
_reflns_threshold_expression     'I > 2\s(I)'
_refine_ls_structure_factor_coef     Fsqd
_refine_ls_matrix_type     full
_refine_ls_R_factor_all     0.0277
_refine_ls_R_factor_gt     0.0203
_refine_ls_wR_factor_gt     0.0481
_refine_ls_wR_factor_ref     0.0509
_refine_ls_goodness_of_fit_ref     1.027
_refine_ls_restrained_S_all     1.027
_refine_ls_number_reflns     5934
_refine_ls_number_parameters     255
_refine_ls_number_restraints     0
_refine_ls_hydrogen_treatment     constr
_refine_ls_weighting_scheme     calc
_refine_ls_weighting_details
              'w=1/[\s^2^(Fo^2^)+(0.0243P)^2^+1.6832P] where P=(Fo^2^+2Fc^2^)/3'
_atom_sites_solution_hydrogens     geom
_atom_sites_solution_primary     ?
_atom_sites_solution_secondary     ?
_refine_ls_shift/su_max     0.002
_refine_ls_shift/su_mean     0.000
_refine_diff_density_max     0.323
_refine_diff_density_min     -0.315
_refine_ls_extinction_method     none
_refine_ls_extinction_coef     .
loop_
    _atom_type_symbol
    _atom_type_description
    _atom_type_scat_dispersion_real
    _atom_type_scat_dispersion_imag
    _atom_type_scat_source
    'C' 'C' 0.0033 0.0016
                         'International Tables Vol C Tables 4.2.6.8 and 6.1.1.4'
    'H' 'H' 0.0000 0.0000
                         'International Tables Vol C Tables 4.2.6.8 and 6.1.1.4'
    'N' 'N' 0.0061 0.0033
                         'International Tables Vol C Tables 4.2.6.8 and 6.1.1.4'
    'Br' 'Br' -0.2901 2.4595
                         'International Tables Vol C Tables 4.2.6.8 and 6.1.1.4'
_computing_data_collection
;
APEX2 (Bruker, 2014)
;
_computing_cell_refinement
;
SAINT (Bruker, 2013)
;
_computing_data_reduction
;
SAINT (Bruker, 2013)
;
_computing_structure_solution
;
SHELXS97 (Sheldrick, 2008)
;
_computing_structure_refinement
;
<i>SHELXL2018/3</i> (Sheldrick, 2015)
;
_computing_molecular_graphics
;
XP in SHELXTL (Sheldrick, 2008)
;
_computing_publication_material
;
publCIF (Westrip, 2010)
;
loop_
    _atom_site_type_symbol
    _atom_site_label
    _atom_site_fract_x
    _atom_site_fract_y
    _atom_site_fract_z
    _atom_site_U_iso_or_equiv
    _atom_site_adp_type
    _atom_site_calc_flag
    _atom_site_occupancy
    _atom_site_disorder_assembly
    _atom_site_disorder_group
    Br Br1 0.22716(2) 0.01486(2) 0.46713(2) 0.02635(4) Uani d 1 . .
    Br Br2 0.78396(2) 0.20634(2) 0.71589(2) 0.02478(4) Uani d 1 . .
    C C1 0.17556(12) 0.07637(7) 0.67512(6) 0.0210(3) Uani d 1 . .
    H H1 0.234951 0.076170 0.707203 0.025 Uiso calc 1 . .
    C C2 0.10465(12) 0.13162(7) 0.65814(6) 0.0205(3) Uani d 1 . .
    H H2 0.104466 0.177529 0.676007 0.025 Uiso calc 1 . .
    C C3 0.05902(12) 0.04116(7) 0.59817(6) 0.0204(3) Uani d 1 . .
    H H3 0.022230 0.012662 0.567154 0.024 Uiso calc 1 . .
    C C4 0.19785(14) -0.05091(8) 0.63992(7) 0.0286(3) Uani d 1 . .
    H H4A 0.147699 -0.080564 0.667121 0.043 Uiso calc 1 . .
    H H4B 0.281713 -0.048522 0.656022 0.043 Uiso calc 1 . .
    H H4C 0.198986 -0.071406 0.598363 0.043 Uiso calc 1 . .
    C C5 -0.05432(12) 0.15224(7) 0.57392(6) 0.0228(3) Uani d 1 . .
    H H5A -0.118776 0.170949 0.601653 0.027 Uiso calc 1 . .
    H H5B -0.094422 0.122786 0.541970 0.027 Uiso calc 1 . .
    C C6 0.01252(12) 0.21301(7) 0.54350(6) 0.0213(3) Uani d 1 . .
    C C7 0.00238(14) 0.28059(8) 0.56795(7) 0.0271(3) Uani d 1 . .
    H H7 -0.048238 0.288620 0.602946 0.033 Uiso calc 1 . .
    C C8 0.06598(14) 0.33662(8) 0.54144(8) 0.0337(3) Uani d 1 . .
    H H8 0.058858 0.382779 0.558435 0.040 Uiso calc 1 . .
    C C9 0.13959(14) 0.32536(9) 0.49039(8) 0.0349(4) Uani d 1 . .
    H H9 0.183155 0.363715 0.472431 0.042 Uiso calc 1 . .
    C C10 0.14976(13) 0.25800(9) 0.46543(7) 0.0332(3) Uani d 1 . .
    H H10 0.199832 0.250330 0.430171 0.040 Uiso calc 1 . .
    C C11 0.08660(13) 0.20158(8) 0.49200(6) 0.0261(3) Uani d 1 . .
    H H11 0.094021 0.155416 0.475052 0.031 Uiso calc 1 . .
    C C12 0.86546(12) 0.13770(8) 0.92679(6) 0.0247(3) Uani d 1 . .
    H H12 0.807687 0.143230 0.959254 0.030 Uiso calc 1 . .
    C C13 0.93090(12) 0.07900(8) 0.91414(6) 0.0231(3) Uani d 1 . .
    H H13 0.928098 0.035409 0.935940 0.028 Uiso calc 1 . .
    C C14 0.98114(12) 0.16068(7) 0.84610(6) 0.0216(3) Uani d 1 . .
    H H14 1.018734 0.184442 0.812405 0.026 Uiso calc 1 . .
    C C15 0.84898(15) 0.26012(8) 0.87971(7) 0.0327(3) Uani d 1 . .
    H H15A 0.910658 0.293794 0.894524 0.049 Uiso calc 1 . .
    H H15B 0.774922 0.264014 0.905102 0.049 Uiso calc 1 . .
    H H15C 0.828730 0.270763 0.836621 0.049 Uiso calc 1 . .
    C C16 1.08871(12) 0.04543(7) 0.83297(6) 0.0220(3) Uani d 1 . .
    H H16A 1.139346 0.021678 0.864745 0.026 Uiso calc 1 . .
    H H16B 1.144345 0.072702 0.805811 0.026 Uiso calc 1 . .
    C C17 1.02277(12) -0.01005(7) 0.79499(6) 0.0194(3) Uani d 1 . .
    C C18 0.94292(12) 0.00932(7) 0.74732(6) 0.0205(3) Uani d 1 . .
    H H18 0.928300 0.057937 0.738951 0.025 Uiso calc 1 . .
    C C19 0.88501(12) -0.04227(8) 0.71223(6) 0.0253(3) Uani d 1 . .
    H H19 0.831707 -0.028868 0.679570 0.030 Uiso calc 1 . .
    C C20 0.90486(14) -0.11361(8) 0.72479(7) 0.0314(3) Uani d 1 . .
    H H20 0.863894 -0.148864 0.701293 0.038 Uiso calc 1 . .
    C C21 0.98439(15) -0.13301(8) 0.77157(7) 0.0320(3) Uani d 1 . .
    H H21 0.998734 -0.181666 0.779895 0.038 Uiso calc 1 . .
    C C22 1.04355(13) -0.08133(7) 0.80652(7) 0.0256(3) Uani d 1 . .
    H H22 1.098428 -0.094963 0.838439 0.031 Uiso calc 1 . .
    N N1 0.14580(10) 0.02040(6) 0.63731(5) 0.0199(2) Uani d 1 . .
    N N2 0.03241(10) 0.10849(6) 0.60977(5) 0.0190(2) Uani d 1 . .
    N N3 0.89775(10) 0.18811(6) 0.88402(5) 0.0229(2) Uani d 1 . .
    N N4 1.00287(10) 0.09437(6) 0.86338(5) 0.0196(2) Uani d 1 . .
loop_
    _atom_site_aniso_label
    _atom_site_aniso_U_11
    _atom_site_aniso_U_22
    _atom_site_aniso_U_33
    _atom_site_aniso_U_12
    _atom_site_aniso_U_13
    _atom_site_aniso_U_23
    Br1 0.02669(8) 0.02857(8) 0.02379(7) -0.00178(6) -0.00049(5) -0.00815(5)
    Br2 0.02648(7) 0.02405(7) 0.02380(7) -0.00402(6) 0.00081(5) 0.00084(5)
    C1 0.0192(6) 0.0264(7) 0.0175(6) -0.0047(5) 0.0002(5) 0.0005(5)
    C2 0.0216(6) 0.0225(7) 0.0175(6) -0.0051(5) 0.0006(5) -0.0012(5)
    C3 0.0212(6) 0.0213(7) 0.0186(6) -0.0025(5) 0.0009(5) -0.0004(5)
    C4 0.0297(7) 0.0229(7) 0.0331(7) 0.0038(6) -0.0004(6) 0.0018(6)
    C5 0.0206(6) 0.0235(7) 0.0243(6) 0.0001(5) -0.0023(5) 0.0022(5)
    C6 0.0197(6) 0.0223(7) 0.0221(6) 0.0010(5) -0.0044(5) 0.0034(5)
    C7 0.0272(7) 0.0255(7) 0.0286(7) 0.0018(6) -0.0040(6) -0.0005(6)
    C8 0.0321(8) 0.0213(7) 0.0477(9) -0.0010(6) -0.0119(7) 0.0043(7)
    C9 0.0231(7) 0.0342(9) 0.0473(9) -0.0041(6) -0.0090(6) 0.0203(7)
    C10 0.0211(7) 0.0478(10) 0.0307(7) 0.0035(6) 0.0009(6) 0.0150(7)
    C11 0.0237(7) 0.0298(8) 0.0246(6) 0.0051(6) -0.0013(5) 0.0022(6)
    C12 0.0204(6) 0.0349(8) 0.0190(6) -0.0056(6) 0.0010(5) -0.0042(5)
    C13 0.0241(7) 0.0272(7) 0.0179(6) -0.0067(6) 0.0010(5) 0.0009(5)
    C14 0.0229(6) 0.0222(7) 0.0197(6) -0.0023(5) 0.0010(5) -0.0004(5)
    C15 0.0351(8) 0.0265(8) 0.0365(8) 0.0071(7) -0.0044(6) -0.0079(6)
    C16 0.0194(6) 0.0239(7) 0.0227(6) 0.0021(5) 0.0003(5) -0.0008(5)
    C17 0.0176(6) 0.0203(6) 0.0203(6) 0.0003(5) 0.0042(5) 0.0007(5)
    C18 0.0184(6) 0.0212(6) 0.0218(6) 0.0016(5) 0.0036(5) 0.0026(5)
    C19 0.0198(6) 0.0322(8) 0.0240(6) -0.0006(6) 0.0008(5) -0.0007(6)
    C20 0.0319(8) 0.0272(8) 0.0350(8) -0.0043(6) 0.0039(6) -0.0095(6)
    C21 0.0377(8) 0.0179(7) 0.0404(8) 0.0030(6) 0.0052(7) 0.0011(6)
    C22 0.0267(7) 0.0230(7) 0.0273(6) 0.0038(6) 0.0013(6) 0.0056(5)
    N1 0.0195(5) 0.0213(6) 0.0189(5) -0.0012(4) 0.0014(4) 0.0008(4)
    N2 0.0191(5) 0.0202(6) 0.0176(5) -0.0021(4) -0.0005(4) 0.0004(4)
    N3 0.0212(5) 0.0249(6) 0.0226(5) -0.0005(5) -0.0004(4) -0.0050(5)
    N4 0.0195(5) 0.0216(6) 0.0178(5) -0.0015(4) 0.0004(4) -0.0007(4)
_geom_special_details
;
 All esds (except the esd in the dihedral angle between two l.s. planes)
 are estimated using the full covariance matrix.  The cell esds are taken
 into account individually in the estimation of esds in distances, angles
 and torsion angles; correlations between esds in cell parameters are only
 used when they are defined by crystal symmetry.  An approximate (isotropic)
 treatment of cell esds is used for estimating esds involving l.s. planes.
;
loop_
    _geom_bond_atom_site_label_1
    _geom_bond_atom_site_label_2
    _geom_bond_site_symmetry_2
    _geom_bond_distance
    _geom_bond_publ_flag
    C1 C2 . 1.3504(19) ?
    C1 N1 . 1.3767(17) ?
    C1 H1 . 0.9500 ?
    C2 N2 . 1.3820(16) ?
    C2 H2 . 0.9500 ?
    C3 N2 . 1.3291(17) ?
    C3 N1 . 1.3298(16) ?
    C3 H3 . 0.9500 ?
    C4 N1 . 1.4636(18) ?
    C4 H4A . 0.9800 ?
    C4 H4B . 0.9800 ?
    C4 H4C . 0.9800 ?
    C5 N2 . 1.4771(17) ?
    C5 C6 . 1.5115(19) ?
    C5 H5A . 0.9900 ?
    C5 H5B . 0.9900 ?
    C6 C7 . 1.3871(19) ?
    C6 C11 . 1.3943(19) ?
    C7 C8 . 1.390(2) ?
    C7 H7 . 0.9500 ?
    C8 C9 . 1.383(2) ?
    C8 H8 . 0.9500 ?
    C9 C10 . 1.388(2) ?
    C9 H9 . 0.9500 ?
    C10 C11 . 1.394(2) ?
    C10 H10 . 0.9500 ?
    C11 H11 . 0.9500 ?
    C12 C13 . 1.347(2) ?
    C12 N3 . 1.3747(18) ?
    C12 H12 . 0.9500 ?
    C13 N4 . 1.3819(16) ?
    C13 H13 . 0.9500 ?
    C14 N4 . 1.3293(17) ?
    C14 N3 . 1.3307(17) ?
    C14 H14 . 0.9500 ?
    C15 N3 . 1.4643(19) ?
    C15 H15A . 0.9800 ?
    C15 H15B . 0.9800 ?
    C15 H15C . 0.9800 ?
    C16 N4 . 1.4717(17) ?
    C16 C17 . 1.5144(18) ?
    C16 H16A . 0.9900 ?
    C16 H16B . 0.9900 ?
    C17 C22 . 1.3887(19) ?
    C17 C18 . 1.3995(18) ?
    C18 C19 . 1.388(2) ?
    C18 H18 . 0.9500 ?
    C19 C20 . 1.392(2) ?
    C19 H19 . 0.9500 ?
    C20 C21 . 1.383(2) ?
    C20 H20 . 0.9500 ?
    C21 C22 . 1.394(2) ?
    C21 H21 . 0.9500 ?
    C22 H22 . 0.9500 ?
loop_
    _geom_angle_atom_site_label_1
    _geom_angle_atom_site_label_2
    _geom_angle_atom_site_label_3
    _geom_angle_site_symmetry_1
    _geom_angle_site_symmetry_3
    _geom_angle
    _geom_angle_publ_flag
    C2 C1 N1 . . 107.28(11) ?
    C2 C1 H1 . . 126.4 ?
    N1 C1 H1 . . 126.4 ?
    C1 C2 N2 . . 106.76(12) ?
    C1 C2 H2 . . 126.6 ?
    N2 C2 H2 . . 126.6 ?
    N2 C3 N1 . . 108.50(11) ?
    N2 C3 H3 . . 125.7 ?
    N1 C3 H3 . . 125.7 ?
    N1 C4 H4A . . 109.5 ?
    N1 C4 H4B . . 109.5 ?
    H4A C4 H4B . . 109.5 ?
    N1 C4 H4C . . 109.5 ?
    H4A C4 H4C . . 109.5 ?
    H4B C4 H4C . . 109.5 ?
    N2 C5 C6 . . 110.22(11) ?
    N2 C5 H5A . . 109.6 ?
    C6 C5 H5A . . 109.6 ?
    N2 C5 H5B . . 109.6 ?
    C6 C5 H5B . . 109.6 ?
    H5A C5 H5B . . 108.1 ?
    C7 C6 C11 . . 119.62(13) ?
    C7 C6 C5 . . 119.66(12) ?
    C11 C6 C5 . . 120.70(13) ?
    C6 C7 C8 . . 120.26(14) ?
    C6 C7 H7 . . 119.9 ?
    C8 C7 H7 . . 119.9 ?
    C9 C8 C7 . . 120.18(15) ?
    C9 C8 H8 . . 119.9 ?
    C7 C8 H8 . . 119.9 ?
    C8 C9 C10 . . 119.95(14) ?
    C8 C9 H9 . . 120.0 ?
    C10 C9 H9 . . 120.0 ?
    C9 C10 C11 . . 120.09(14) ?
    C9 C10 H10 . . 120.0 ?
    C11 C10 H10 . . 120.0 ?
    C10 C11 C6 . . 119.89(14) ?
    C10 C11 H11 . . 120.1 ?
    C6 C11 H11 . . 120.1 ?
    C13 C12 N3 . . 107.33(12) ?
    C13 C12 H12 . . 126.3 ?
    N3 C12 H12 . . 126.3 ?
    C12 C13 N4 . . 106.84(12) ?
    C12 C13 H13 . . 126.6 ?
    N4 C13 H13 . . 126.6 ?
    N4 C14 N3 . . 108.38(12) ?
    N4 C14 H14 . . 125.8 ?
    N3 C14 H14 . . 125.8 ?
    N3 C15 H15A . . 109.5 ?
    N3 C15 H15B . . 109.5 ?
    H15A C15 H15B . . 109.5 ?
    N3 C15 H15C . . 109.5 ?
    H15A C15 H15C . . 109.5 ?
    H15B C15 H15C . . 109.5 ?
    N4 C16 C17 . . 112.10(10) ?
    N4 C16 H16A . . 109.2 ?
    C17 C16 H16A . . 109.2 ?
    N4 C16 H16B . . 109.2 ?
    C17 C16 H16B . . 109.2 ?
    H16A C16 H16B . . 107.9 ?
    C22 C17 C18 . . 119.21(13) ?
    C22 C17 C16 . . 119.76(12) ?
    C18 C17 C16 . . 121.01(12) ?
    C19 C18 C17 . . 120.22(13) ?
    C19 C18 H18 . . 119.9 ?
    C17 C18 H18 . . 119.9 ?
    C18 C19 C20 . . 120.15(13) ?
    C18 C19 H19 . . 119.9 ?
    C20 C19 H19 . . 119.9 ?
    C21 C20 C19 . . 119.82(14) ?
    C21 C20 H20 . . 120.1 ?
    C19 C20 H20 . . 120.1 ?
    C20 C21 C22 . . 120.15(14) ?
    C20 C21 H21 . . 119.9 ?
    C22 C21 H21 . . 119.9 ?
    C17 C22 C21 . . 120.42(13) ?
    C17 C22 H22 . . 119.8 ?
    C21 C22 H22 . . 119.8 ?
    C3 N1 C1 . . 108.69(11) ?
    C3 N1 C4 . . 124.92(12) ?
    C1 N1 C4 . . 126.38(11) ?
    C3 N2 C2 . . 108.76(11) ?
    C3 N2 C5 . . 125.20(11) ?
    C2 N2 C5 . . 125.92(11) ?
    C14 N3 C12 . . 108.73(12) ?
    C14 N3 C15 . . 124.82(12) ?
    C12 N3 C15 . . 126.45(12) ?
    C14 N4 C13 . . 108.72(11) ?
    C14 N4 C16 . . 125.44(11) ?
    C13 N4 C16 . . 125.83(12) ?
loop_
    _geom_torsion_atom_site_label_1
    _geom_torsion_atom_site_label_2
    _geom_torsion_atom_site_label_3
    _geom_torsion_atom_site_label_4
    _geom_torsion_site_symmetry_1
    _geom_torsion_site_symmetry_2
    _geom_torsion_site_symmetry_3
    _geom_torsion_site_symmetry_4
    _geom_torsion
    _geom_torsion_publ_flag
    N1 C1 C2 N2 . . . . -0.17(14) ?
    N2 C5 C6 C7 . . . . -103.83(14) ?
    N2 C5 C6 C11 . . . . 74.65(15) ?
    C11 C6 C7 C8 . . . . -0.2(2) ?
    C5 C6 C7 C8 . . . . 178.27(13) ?
    C6 C7 C8 C9 . . . . 0.2(2) ?
    C7 C8 C9 C10 . . . . 0.2(2) ?
    C8 C9 C10 C11 . . . . -0.5(2) ?
    C9 C10 C11 C6 . . . . 0.4(2) ?
    C7 C6 C11 C10 . . . . -0.1(2) ?
    C5 C6 C11 C10 . . . . -178.54(12) ?
    N3 C12 C13 N4 . . . . -0.04(15) ?
    N4 C16 C17 C22 . . . . -123.69(13) ?
    N4 C16 C17 C18 . . . . 57.74(16) ?
    C22 C17 C18 C19 . . . . 0.23(19) ?
    C16 C17 C18 C19 . . . . 178.81(12) ?
    C17 C18 C19 C20 . . . . 0.8(2) ?
    C18 C19 C20 C21 . . . . -1.3(2) ?
    C19 C20 C21 C22 . . . . 0.7(2) ?
    C18 C17 C22 C21 . . . . -0.8(2) ?
    C16 C17 C22 C21 . . . . -179.41(13) ?
    C20 C21 C22 C17 . . . . 0.4(2) ?
    N2 C3 N1 C1 . . . . -0.01(14) ?
    N2 C3 N1 C4 . . . . 178.70(12) ?
    C2 C1 N1 C3 . . . . 0.12(14) ?
    C2 C1 N1 C4 . . . . -178.57(12) ?
    N1 C3 N2 C2 . . . . -0.10(14) ?
    N1 C3 N2 C5 . . . . 176.21(11) ?
    C1 C2 N2 C3 . . . . 0.17(14) ?
    C1 C2 N2 C5 . . . . -176.11(12) ?
    C6 C5 N2 C3 . . . . -116.36(14) ?
    C6 C5 N2 C2 . . . . 59.32(16) ?
    N4 C14 N3 C12 . . . . 0.03(15) ?
    N4 C14 N3 C15 . . . . -179.51(12) ?
    C13 C12 N3 C14 . . . . 0.01(15) ?
    C13 C12 N3 C15 . . . . 179.54(13) ?
    N3 C14 N4 C13 . . . . -0.05(14) ?
    N3 C14 N4 C16 . . . . 179.45(11) ?
    C12 C13 N4 C14 . . . . 0.06(15) ?
    C12 C13 N4 C16 . . . . -179.44(12) ?
    C17 C16 N4 C14 . . . . -105.12(14) ?
    C17 C16 N4 C13 . . . . 74.30(15) ?
_shelx_space_group_comment
;
The symmetry employed for this shelxl refinement is uniquely defined
by the following loop, which should always be used as a source of
symmetry information in preference to the above space-group names.
They are only intended as comments.
;
_shelx_hkl_file
;
   1   0   0    0.02    0.01
   1   0   0    0.00    0.01
   1   0   0    0.02    0.01
  -1   0   0    0.01    0.01
  -2   0   0    6.11    0.13
   2   0   0    6.06    0.14
   2   0   0    5.94    0.13
   2   0   0    6.11    0.13
   3   0   0   -0.06    0.04
   3   0   0   -0.06    0.04
  -3   0   0    0.02    0.04
   3   0   0    0.03    0.03
   4   0   0  164.64    3.04
   4   0   0  164.78    3.02
   4   0   0  165.16    3.04
  -4   0   0  168.52    3.04
   5   0   0   -0.02    0.08
  -5   0   0    0.01    0.06
   5   0   0   -0.04    0.06
   5   0   0   -0.02    0.05
  -6   0   0   36.52    0.71
   6   0   0   35.87    0.71
   6   0   0   36.70    0.70
   6   0   0   37.09    0.73
  -7   0   0    0.10    0.08
   7   0   0   -0.07    0.07
   7   0   0    0.12    0.09
   7   0   0   -0.08    0.10
   8   0   0   10.27    0.28
   8   0   0   10.65    0.27
   8   0   0   10.74    0.33
  -8   0   0   10.69    0.28
   9   0   0    0.05    0.10
  -9   0   0    0.08    0.11
   9   0   0    0.01    0.15
  10   0   0    5.01    0.32
 -10   0   0    5.15    0.25
  11   0   0    0.06    0.21
  12   0   0    9.79    0.44
  13   0   0   -0.21    0.24
  14   0   0   22.92    0.72
  15   0   0   -0.20    0.30
   1  -1   0    0.01    0.02
   1  -1   0   -0.01    0.02
  -1   1   0    0.01    0.01
   1   1   0    0.01    0.02
   1   1   0    0.03    0.02
   2  -1   0    0.74    0.04
   2  -1   0    0.65    0.04
   2  -1   0    0.76    0.05
   2   1   0    0.73    0.06
   2   1   0    0.80    0.04
   2   1   0    0.67    0.05
  -2   1   0    0.75    0.04
   3  -1   0    0.05    0.05
   3  -1   0    0.00    0.04
  -3  -1   0    0.00    0.04
   3  -1   0   -0.02    0.04
   3   1   0   -0.03    0.04
  -3   1   0   -0.01    0.03
   3   1   0   -0.04    0.04
   3   1   0   -0.02    0.03
  -4  -1   0   79.89    1.51
   4  -1   0   80.58    1.50
   4  -1   0   81.76    1.51
   4  -1   0   80.73    1.50
   4   1   0   83.84    1.50
  -4   1   0   82.95    1.50
   4   1   0   80.23    1.49
   4   1   0   81.32    1.51
  -5  -1   0   -0.06    0.06
   5  -1   0   -0.08    0.05
   5  -1   0    0.05    0.06
   5  -1   0    0.08    0.08
   5   1   0    0.18    0.06
   5   1   0   -0.06    0.05
  -5   1   0   -0.01    0.05
   5   1   0    0.05    0.07
   6  -1   0   64.57    1.23
  -6  -1   0   64.21    1.22
   6  -1   0   63.86    1.21
   6  -1   0   64.90    1.21
  -6   1   0   66.01    1.21
   6   1   0   64.76    1.21
   6   1   0   63.24    1.20
   6   1   0   64.98    1.23
   7  -1   0    0.07    0.11
   7  -1   0    0.01    0.08
  -7  -1   0    0.09    0.09
   7  -1   0    0.00    0.08
   7   1   0    0.02    0.11
  -7   1   0   -0.06    0.08
   7   1   0   -0.03    0.08
   7   1   0    0.04    0.07
   8  -1   0   38.49    0.80
   8  -1   0   37.85    0.75
  -8  -1   0   37.39    0.77
   8   1   0   38.70    0.75
   8   1   0   39.16    0.76
   8   1   0   39.12    0.80
  -8   1   0   38.71    0.76
   9  -1   0   -0.16    0.15
   9  -1   0    0.03    0.11
  -9  -1   0   -0.03    0.11
  -9   1   0    0.04    0.10
   9   1   0    0.01    0.16
   9   1   0   -0.01    0.10
   9   1   0    0.06    0.11
  10  -1   0   15.50    0.37
 -10  -1   0   14.52    0.38
  10  -1   0   14.51    0.46
  10   1   0   14.66    0.45
 -10   1   0   14.93    0.37
  11  -1   0   -0.06    0.20
  11   1   0   -0.01    0.21
  12  -1   0    5.16    0.39
  12   1   0    5.38    0.32
  13  -1   0    0.28    0.26
  13   1   0    0.02    0.24
  14  -1   0    0.95    0.29
  14   1   0    1.29    0.30
  15  -1   0   -0.17    0.30
  15   1   0    0.14    0.32
   0  -2   0   26.75    0.50
   0   2   0   26.86    0.50
   0   2   0   27.05    0.50
   1   2   0   -0.24    0.03
  -1   2   0   -0.38    0.02
   2  -2   0    3.55    0.09
   2  -2   0    3.40    0.10
  -2   2   0    3.49    0.08
   2   2   0    3.42    0.10
   2   2   0    3.42    0.08
   3  -2   0    0.03    0.05
   3  -2   0    0.05    0.02
   3  -2   0   -0.11    0.04
   3   2   0    0.05    0.04
  -3   2   0   -0.04    0.03
   3   2   0    0.20    0.03
   3   2   0    0.02    0.05
   4  -2   0   14.24    0.29
   4  -2   0   14.12    0.31
   4   2   0   14.00    0.31
   4   2   0   14.26    0.28
   4   2   0   14.10    0.30
  -4   2   0   14.52    0.29
  -5  -2   0   -0.04    0.07
   5  -2   0    0.01    0.06
   5   2   0    0.03    0.05
   5   2   0    0.06    0.08
   5   2   0    0.06    0.06
  -5   2   0    0.11    0.05
   6  -2   0   28.80    0.59
  -6  -2   0   28.48    0.59
   6  -2   0   28.70    0.57
  -6   2   0   29.68    0.57
   6   2   0   29.51    0.56
   6   2   0   29.57    0.60
   6   2   0   29.12    0.58
   7  -2   0   -0.04    0.08
  -7  -2   0   -0.08    0.09
   7  -2   0   -0.03    0.11
  -7   2   0   -0.11    0.07
   7   2   0    0.01    0.07
   7   2   0   -0.01    0.11
   7   2   0    0.03    0.09
   8  -2   0    0.53    0.10
  -8  -2   0    0.36    0.11
   8  -2   0    0.58    0.15
   8   2   0    0.50    0.09
   8   2   0    0.47    0.14
  -8   2   0    0.34    0.09
   8   2   0    0.41    0.10
   9  -2   0    0.18    0.15
   9  -2   0    0.08    0.11
  -9  -2   0   -0.15    0.12
  -9   2   0    0.13    0.10
   9   2   0   -0.07    0.15
   9   2   0   -0.09    0.11
   9   2   0   -0.07    0.09
 -10  -2   0   15.33    0.41
  10  -2   0   15.20    0.39
  10  -2   0   15.31    0.46
  10   2   0   15.11    0.39
 -10   2   0   15.13    0.43
  10   2   0   15.85    0.46
  11  -2   0    0.05    0.20
  11   2   0    0.01    0.20
  12  -2   0    0.75    0.23
  12   2   0    0.99    0.24
  13  -2   0    0.20    0.25
  13   2   0    0.46    0.26
  14  -2   0    3.34    0.34
  14   2   0    3.15    0.33
  15  -2   0    0.27    0.31
  15   2   0   -0.56    0.30
   0  -3   0   -0.09    0.02
   0   3   0   -0.14    0.02
   0   3   0   -0.09    0.03
   1  -3   0   -0.02    0.03
   1  -3   0   -0.07    0.03
   1   3   0    0.01    0.03
  -1   3   0   -0.05    0.02
   2  -3   0   84.18    1.53
   2  -3   0   83.75    1.53
   2   3   0   82.81    1.53
  -2   3   0   82.42    1.52
   2   3   0   82.01    1.53
   3  -3   0   -0.07    0.05
   3  -3   0   -0.02    0.05
   3   3   0   -0.03    0.03
   3   3   0    0.06    0.06
   3   3   0   -0.12    0.05
  -3   3   0   -0.07    0.03
   4  -3   0   51.21    0.97
   4  -3   0   51.76    0.98
   4  -3   0   53.94    0.95
   4   3   0   52.08    0.98
  -4   3   0   51.18    0.96
   4   3   0   51.65    0.99
   4   3   0   51.77    0.96
   5  -3   0    0.05    0.07
   5  -3   0   -0.05    0.08
   5   3   0    0.09    0.07
   5   3   0   -0.06    0.08
  -5   3   0    0.06    0.05
   5   3   0    0.02    0.05
   6  -3   0   28.56    0.57
   6  -3   0   28.21    0.59
  -6  -3   0   27.32    0.58
   6   3   0   29.03    0.59
   6   3   0   28.71    0.55
   6   3   0   28.27    0.57
  -6   3   0   28.33    0.55
   7  -3   0   -0.05    0.09
   7  -3   0   -0.04    0.11
  -7  -3   0    0.02    0.10
   7   3   0    0.00    0.09
  -7   3   0    0.06    0.07
   7   3   0   -0.19    0.11
   7   3   0    0.02    0.07
   8  -3   0   49.61    0.94
   8  -3   0   47.33    0.96
  -8  -3   0   47.97    0.96
   8   3   0   46.94    0.92
   8   3   0   49.44    0.94
   8   3   0   49.01    0.98
  -8   3   0   48.18    0.93
   9  -3   0    0.06    0.16
   9  -3   0    0.10    0.12
  -9  -3   0   -0.08    0.13
   9   3   0   -0.06    0.17
  -9   3   0    0.02    0.10
   9   3   0    0.15    0.11
  10  -3   0   21.59    0.55
 -10  -3   0   20.98    0.51
  10  -3   0   20.84    0.49
  10   3   0   21.02    0.49
  10   3   0   21.72    0.56
  11  -3   0    0.52    0.20
 -11  -3   0    0.15    0.16
  11   3   0    0.02    0.16
  11   3   0    0.08    0.22
  12  -3   0    1.47    0.26
  12   3   0    1.43    0.25
  13  -3   0    0.00    0.25
  13   3   0   -0.09    0.26
  14  -3   0    2.34    0.31
  14   3   0    2.60    0.34
  15  -3   0   -0.02    0.31
  15   3   0    0.08    0.31
   0  -4   0  262.77    4.74
   0   4   0  256.83    4.74
   0   4   0  257.83    4.76
   1  -4   0    0.04    0.04
   1  -4   0    0.04    0.03
  -1  -4   0   -0.02    0.03
  -1   4   0   -0.01    0.03
   1   4   0    0.04    0.04
   2  -4   0  459.35    8.18
   2  -4   0  449.40    8.16
   2   4   0  439.56    8.19
   2   4   0  426.93    8.18
  -2   4   0  457.91    8.15
   3  -4   0   -0.01    0.05
   3  -4   0   -0.02    0.05
   3   4   0   -0.02    0.05
  -3   4   0    0.14    0.04
   3   4   0    0.00    0.06
   4  -4   0  102.84    1.88
   4  -4   0  101.35    1.89
   4   4   0   99.04    1.88
   4   4   0  102.91    1.90
  -4   4   0  103.87    1.87
   4   4   0  101.79    1.87
   5  -4   0    0.04    0.08
   5  -4   0    0.06    0.07
  -5   4   0    0.02    0.05
   5   4   0    0.14    0.10
   5   4   0   -0.06    0.07
   5   4   0    0.01    0.05
   6  -4   0   20.12    0.45
   6  -4   0   19.99    0.43
  -6   4   0   20.03    0.41
   6   4   0   20.98    0.46
   6   4   0   19.97    0.43
   6   4   0   20.84    0.41
   7  -4   0    0.01    0.09
  -7  -4   0   -0.12    0.11
   7  -4   0    0.08    0.11
   7   4   0    0.00    0.09
   7   4   0   -0.01    0.07
   7   4   0    0.09    0.12
  -7   4   0   -0.04    0.07
   8  -4   0    4.40    0.25
   8  -4   0    4.27    0.20
  -8  -4   0    4.48    0.23
   8   4   0    4.24    0.26
   8   4   0    4.55    0.20
   8   4   0    4.31    0.16
  -8   4   0    4.48    0.18
   9  -4   0    0.04    0.12
   9  -4   0    0.13    0.16
  -9  -4   0    0.04    0.14
  -9   4   0   -0.12    0.10
   9   4   0    0.23    0.17
   9   4   0   -0.04    0.11
  10  -4   0    0.37    0.19
  10  -4   0    0.39    0.14
 -10  -4   0    0.75    0.16
  10   4   0    0.49    0.13
  10   4   0    0.55    0.20
 -11  -4   0   -0.23    0.16
  11  -4   0   -0.10    0.20
  11  -4   0   -0.12    0.17
  11   4   0    0.17    0.22
  12  -4   0    1.81    0.24
  12   4   0    2.05    0.27
  13  -4   0    0.34    0.25
  13   4   0    0.27    0.26
  14  -4   0   11.32    0.54
  14   4   0    9.90    0.55
  15  -4   0    0.19    0.32
  15   4   0    0.20    0.33
   0  -5   0   -0.15    0.04
   0   5   0   -0.17    0.04
   0   5   0   -0.20    0.04
   1  -5   0   -0.10    0.04
  -1  -5   0   -0.10    0.04
   1  -5   0   -0.09    0.04
  -1   5   0    0.02    0.04
   1   5   0   -0.04    0.05
   2  -5   0    8.31    0.19
   2   5   0    8.29    0.20
   2   5   0    8.19    0.21
  -2   5   0    7.79    0.18
   3  -5   0   -0.07    0.06
   3  -5   0   -0.01    0.06
  -3   5   0    0.02    0.05
   3   5   0    0.03    0.07
   3   5   0   -0.03    0.06
   4  -5   0    2.98    0.13
   4  -5   0    3.09    0.14
   4   5   0    3.26    0.11
   4   5   0    3.19    0.14
  -4   5   0    3.23    0.11
   5  -5   0    0.06    0.09
   5  -5   0    0.04    0.08
   5   5   0   -0.01    0.06
   5   5   0   -0.06    0.09
   5   5   0   -0.02    0.08
  -5   5   0   -0.03    0.06
   6  -5   0    0.80    0.12
   6  -5   0    0.77    0.10
   6   5   0    0.94    0.10
   6   5   0    1.00    0.07
  -6   5   0    0.84    0.08
   6   5   0    0.80    0.12
   7  -5   0    0.13    0.10
   7  -5   0    0.03    0.12
   7   5   0    0.05    0.07
   7   5   0    0.01    0.12
   7   5   0   -0.13    0.09
  -7   5   0    0.06    0.08
   8  -5   0    0.69    0.12
  -8  -5   0    0.47    0.14
   8  -5   0    0.36    0.14
   8   5   0    0.37    0.09
  -8   5   0    0.31    0.09
   8   5   0    0.47    0.11
   8   5   0    0.47    0.16
  -9  -5   0    0.13    0.15
   9  -5   0    0.05    0.13
   9  -5   0    0.10    0.15
   9   5   0    0.02    0.17
  -9   5   0    0.14    0.10
   9   5   0    0.09    0.12
 -10  -5   0    2.63    0.20
  10  -5   0    2.78    0.22
  10  -5   0    3.04    0.19
  10   5   0    2.61    0.23
  10   5   0    2.99    0.22
  11  -5   0    0.04    0.15
  11  -5   0    0.27    0.21
 -11  -5   0   -0.02    0.18
  11   5   0   -0.11    0.21
  12  -5   0    1.44    0.25
  12   5   0    1.92    0.27
  13  -5   0    0.35    0.25
  13   5   0    0.15    0.26
  14  -5   0    1.11    0.31
  14   5   0    0.56    0.31
  15  -5   0   -0.25    0.32
  15   5   0   -0.04    0.33
   0  -6   0  146.27    2.63
   0   6   0  139.86    2.63
   0   6   0  145.08    2.63
   1  -6   0    0.02    0.05
  -1  -6   0    0.02    0.05
   1  -6   0    0.02    0.05
   1   6   0    0.10    0.06
  -1   6   0   -0.03    0.05
  -1   6   0    0.01    0.05
   2  -6   0   40.05    0.76
   2  -6   0   39.64    0.77
   2   6   0   40.32    0.78
  -2   6   0   40.78    0.76
   3  -6   0   -0.01    0.07
   3  -6   0   -0.04    0.06
   3   6   0   -0.03    0.07
  -3   6   0   -0.02    0.05
   3   6   0   -0.01    0.07
   4  -6   0   27.65    0.55
   4  -6   0   27.58    0.56
  -4   6   0   27.73    0.54
   4   6   0   27.64    0.56
   4   6   0   27.45    0.57
   5  -6   0    0.08    0.09
   5  -6   0   -0.06    0.09
   5   6   0   -0.07    0.06
   5   6   0   -0.09    0.10
  -5   6   0   -0.10    0.06
   5   6   0   -0.04    0.08
   6  -6   0   46.54    0.92
   6  -6   0   48.38    0.87
   6  -6   0   45.45    0.92
   6   6   0   47.95    0.89
  -6   6   0   46.43    0.89
   6   6   0   47.72    0.94
   6   6   0   46.66    0.91
   7  -6   0   -0.08    0.12
   7  -6   0   -0.05    0.11
   7   6   0   -0.02    0.14
   7   6   0    0.07    0.07
  -7   6   0    0.01    0.08
   7   6   0   -0.01    0.10
   8  -6   0    7.16    0.29
   8  -6   0    6.58    0.24
  -8  -6   0    5.98    0.29
   8   6   0    6.42    0.24
  -8   6   0    6.21    0.21
   8   6   0    6.44    0.30
  -9  -6   0   -0.02    0.15
   9  -6   0    0.04    0.16
   9  -6   0   -0.08    0.13
   9   6   0    0.08    0.17
   9   6   0    0.04    0.12
  -9   6   0    0.09    0.11
  10  -6   0    0.59    0.16
 -10  -6   0    0.79    0.19
  10  -6   0    0.72    0.20
  10   6   0    0.44    0.21
  10   6   0    0.64    0.14
 -11  -6   0   -0.20    0.18
  11  -6   0    0.22    0.21
  11  -6   0   -0.24    0.16
  11   6   0    0.25    0.22
  12  -6   0    3.53    0.29
  12   6   0    3.05    0.30
  13  -6   0   -0.20    0.26
  13   6   0   -0.23    0.27
  14  -6   0    1.78    0.31
  14   6   0    1.74    0.33
  15  -6   0    0.29    0.32
  15   6   0   -0.36    0.34
   0  -7   0   -0.13    0.05
   0   7   0   -0.01    0.06
   0   7   0   -0.05    0.06
   1  -7   0   -0.03    0.06
  -1  -7   0   -0.04    0.05
   1   7   0   -0.06    0.06
  -1   7   0   -0.04    0.05
  -1   7   0   -0.09    0.06
   2  -7   0    8.66    0.21
   2  -7   0    8.57    0.22
  -2   7   0    8.78    0.21
   2   7   0    8.97    0.23
   3  -7   0    0.06    0.07
   3  -7   0   -0.05    0.07
  -3   7   0   -0.05    0.06
   3   7   0   -0.02    0.08
   3   7   0    0.07    0.09
   4  -7   0    0.82    0.10
   4  -7   0    0.79    0.09
   4   7   0    0.94    0.10
   4   7   0    0.72    0.11
  -4   7   0    0.83    0.07
   5  -7   0   -0.01    0.09
   5  -7   0    0.06    0.09
  -5   7   0    0.05    0.07
   5   7   0    0.07    0.07
   5   7   0    0.06    0.10
   5   7   0    0.08    0.09
   6  -7   0    3.69    0.19
   6  -7   0    3.76    0.20
   6   7   0    3.93    0.23
  -6   7   0    3.58    0.15
   6   7   0    3.30    0.18
   6   7   0    3.80    0.15
   7  -7   0    0.06    0.11
   7  -7   0    0.05    0.13
   7   7   0   -0.07    0.08
  -7   7   0   -0.03    0.08
   7   7   0    0.06    0.14
   7   7   0    0.13    0.11
   8  -7   0    3.34    0.21
   8  -7   0    3.22    0.23
   8   7   0    2.88    0.21
  -8   7   0    2.80    0.18
   8   7   0    2.66    0.20
  -9  -7   0    0.11    0.17
   9  -7   0    0.01    0.16
   9  -7   0   -0.06    0.14
   9   7   0   -0.11    0.13
   9   7   0    0.22    0.19
  10  -7   0    0.02    0.16
 -10  -7   0    0.37    0.19
  10  -7   0    0.43    0.19
  10   7   0   -0.04    0.20
  10   7   0    0.27    0.14
  11  -7   0   -0.15    0.17
 -11  -7   0    0.01    0.20
  11  -7   0    0.17    0.21
  11   7   0    0.00    0.22
  12  -7   0   15.64    0.55
  12   7   0   15.35    0.55
  13  -7   0   -0.12    0.26
  13   7   0   -0.22    0.28
  14  -7   0    0.58    0.30
  14   7   0    0.34    0.31
  15  -7   0   -0.14    0.33
  15   7   0   -0.79    0.33
   0  -8   0    3.72    0.14
   0   8   0    3.49    0.14
  -1  -8   0   -0.01    0.06
   1  -8   0    0.05    0.07
  -1   8   0   -0.04    0.06
   1   8   0    0.06    0.07
  -1   8   0    0.12    0.07
   2  -8   0    0.05    0.07
   2  -8   0   -0.02    0.07
  -2   8   0    0.37    0.07
   2   8   0    0.04    0.08
   3  -8   0    0.03    0.08
   3  -8   0    0.22    0.09
  -3   8   0    0.04    0.07
   3   8   0    0.01    0.09
   3   8   0    0.15    0.09
   4  -8   0    8.92    0.25
   4  -8   0    8.44    0.24
   4   8   0    8.63    0.27
  -4   8   0    8.41    0.22
   4   8   0    8.78    0.25
   5  -8   0    0.01    0.11
   5  -8   0    0.01    0.10
  -5   8   0    0.04    0.07
   5   8   0    0.20    0.11
   5   8   0   -0.01    0.10
   6  -8   0    0.11    0.11
   6  -8   0    0.34    0.12
   6   8   0    0.31    0.08
   6   8   0    0.36    0.13
   6   8   0    0.28    0.11
  -6   8   0    0.34    0.09
   7  -8   0    0.10    0.14
   7  -8   0   -0.01    0.12
   7   8   0    0.13    0.11
   7   8   0    0.17    0.15
   7   8   0   -0.07    0.08
  -7   8   0   -0.01    0.09
   8  -8   0   20.89    0.50
   8  -8   0   21.33    0.52
   8   8   0   20.83    0.48
  -8   8   0   21.09    0.46
   8   8   0   21.37    0.54
  -9  -8   0   -0.02    0.17
   9  -8   0    0.09    0.15
   9  -8   0    0.08    0.17
   9   8   0    0.08    0.13
   9   8   0    0.06    0.19
  10  -8   0   13.14    0.41
  10  -8   0   12.93    0.46
 -10  -8   0   14.15    0.45
  10   8   0   12.61    0.37
  10   8   0   11.93    0.46
  11  -8   0   -0.10    0.22
 -11  -8   0   -0.42    0.20
  11  -8   0    0.14    0.19
  11   8   0   -0.17    0.22
 -12  -8   0    0.73    0.23
  12  -8   0    0.93    0.24
  12  -8   0    1.05    0.26
  12   8   0    0.71    0.26
  13  -8   0   -0.01    0.26
  13   8   0   -0.02    0.29
  14  -8   0    0.53    0.29
  14   8   0   -0.04    0.32
   0  -9   0   -0.02    0.07
   0   9   0   -0.06    0.08
   0   9   0   -0.05    0.07
  -1  -9   0    0.03    0.07
   1  -9   0    0.00    0.08
  -1   9   0   -0.13    0.07
  -1   9   0   -0.01    0.07
   1   9   0   -0.03    0.08
   2  -9   0   75.34    1.38
   2  -9   0   72.67    1.38
  -2   9   0   71.91    1.38
   2   9   0   73.23    1.39
  -2   9   0   73.50    1.37
   3  -9   0    0.06    0.09
   3  -9   0    0.01    0.09
   3   9   0    0.00    0.10
   3   9   0    0.09    0.11
  -3   9   0    0.01    0.08
   4  -9   0   34.07    0.69
   4  -9   0   34.70    0.70
   4   9   0   34.94    0.71
   4   9   0   34.44    0.72
  -4   9   0   33.87    0.67
   5  -9   0    0.04    0.11
   5  -9   0   -0.08    0.11
   5   9   0   -0.06    0.10
   5   9   0    0.10    0.12
  -5   9   0   -0.02    0.08
   6  -9   0   61.74    1.23
   6  -9   0   63.08    1.23
   6   9   0   64.06    1.19
  -6   9   0   64.27    1.20
   6   9   0   63.69    1.23
   6   9   0   62.89    1.25
   7  -9   0   -0.04    0.13
   7  -9   0   -0.01    0.14
   7   9   0    0.32    0.12
   7   9   0    0.05    0.16
  -7   9   0   -0.02    0.10
   8  -9   0   99.09    1.88
   8  -9   0   99.80    1.89
   8   9   0   97.74    1.91
   8   9   0   98.36    1.86
  -8   9   0   97.61    1.84
   9  -9   0    0.17    0.18
   9  -9   0    0.24    0.17
   9   9   0    0.03    0.14
   9   9   0    0.19    0.20
  10  -9   0   35.41    0.78
 -10  -9   0   36.77    0.82
  10  -9   0   36.49    0.81
  10   9   0   33.94    0.77
  10   9   0   35.63    0.84
  11  -9   0   -0.15    0.20
  11  -9   0    0.18    0.22
 -11  -9   0    0.44    0.22
  11   9   0   -0.16    0.23
  12  -9   0   14.05    0.52
 -12  -9   0   14.01    0.51
  12  -9   0   13.70    0.48
  12   9   0   13.01    0.54
  13  -9   0    0.32    0.28
  13   9   0   -0.45    0.28
  14  -9   0    2.91    0.34
  14   9   0    2.30    0.35
   0 -10   0  177.72    3.23
   0  10   0  173.67    3.23
   0  10   0  175.19    3.23
  -1 -10   0    0.09    0.08
   1 -10   0   -0.05    0.09
  -1  10   0    0.14    0.09
  -1  10   0   -0.04    0.08
   1  10   0    0.12    0.09
   2 -10   0   61.01    1.16
  -2  10   0   60.23    1.16
  -2  10   0   60.88    1.16
   2  10   0   60.93    1.17
   3 -10   0    0.11    0.10
   3 -10   0    0.05    0.10
  -3  10   0   -0.02    0.08
   3  10   0    0.01    0.11
   3  10   0   -0.10    0.10
   4 -10   0  144.79    2.70
   4 -10   0  145.49    2.70
   4  10   0  146.24    2.73
   4  10   0  145.48    2.71
  -4  10   0  145.77    2.68
   5 -10   0   -0.11    0.12
   5 -10   0    0.07    0.11
  -5  10   0    0.00    0.09
   5  10   0   -0.08    0.11
   5  10   0   -0.05    0.13
   6 -10   0   14.47    0.38
   6 -10   0   14.01    0.38
  -6  10   0   14.49    0.34
   6  10   0   14.48    0.38
   6  10   0   14.83    0.41
   7 -10   0   -0.04    0.15
   7 -10   0   -0.25    0.14
   7  10   0    0.12    0.13
   7  10   0   -0.19    0.16
  -7  10   0   -0.01    0.11
   8 -10   0    2.97    0.21
   8 -10   0    3.04    0.21
  -8  10   0    3.31    0.20
   8  10   0    3.11    0.24
   8  10   0    2.89    0.23
   9 -10   0    0.04    0.17
   9 -10   0   -0.36    0.18
   9  10   0    0.06    0.14
   9  10   0    0.10    0.21
  10 -10   0    9.00    0.37
 -10 -10   0    9.89    0.42
  10 -10   0    8.60    0.40
  10  10   0    9.07    0.46
 -11 -10   0    0.16    0.23
  11 -10   0   -0.04    0.23
  11 -10   0   -0.15    0.20
  11  10   0   -0.02    0.24
  12 -10   0    3.26    0.29
 -12 -10   0    3.53    0.29
  12 -10   0    3.42    0.27
  12  10   0    3.23    0.33
  13 -10   0    0.17    0.28
  13  10   0   -0.49    0.29
  14 -10   0    5.02    0.38
  14  10   0    4.23    0.40
   0 -11   0    0.15    0.09
   0  11   0    0.39    0.10
  -1 -11   0   -0.10    0.09
   1 -11   0   -0.08    0.10
  -1  11   0   -0.01    0.10
  -1  11   0    0.01    0.10
   1  11   0    0.04    0.10
   2 -11   0    3.10    0.18
  -2  11   0    2.88    0.18
   2  11   0    2.85    0.20
  -2  11   0    3.40    0.19
   3 -11   0   -0.05    0.10
   3 -11   0    0.25    0.12
   3  11   0   -0.11    0.11
   3  11   0    0.04    0.13
  -3  11   0    0.03    0.09
   4 -11   0   22.04    0.50
   4 -11   0   21.46    0.50
   4  11   0   22.81    0.54
   4  11   0   22.13    0.51
  -4  11   0   22.71    0.48
   5 -11   0   -0.03    0.13
   5 -11   0    0.07    0.12
   5  11   0   -0.09    0.12
   5  11   0    0.06    0.14
  -5  11   0    0.05    0.10
   6 -11   0    0.87    0.15
   6 -11   0    1.16    0.16
   6  11   0    0.89    0.17
  -6  11   0    0.78    0.12
   6  11   0    1.09    0.15
   7 -11   0   -0.04    0.16
   7 -11   0   -0.24    0.15
   7  11   0    0.06    0.17
   7  11   0    0.07    0.14
  -7  11   0   -0.05    0.11
   8 -11   0    3.90    0.29
   8 -11   0    4.08    0.29
   8  11   0    3.79    0.25
   8  11   0    3.76    0.26
  -8  11   0    3.95    0.25
   9 -11   0    0.01    0.18
   9 -11   0   -0.14    0.19
   9  11   0   -0.25    0.14
   9  11   0   -0.11    0.21
  10 -11   0    0.77    0.20
  10 -11   0    0.78    0.22
  10  11   0    0.49    0.24
  11 -11   0    0.12    0.23
 -11 -11   0    0.03    0.24
  11 -11   0   -0.16    0.21
  11  11   0    0.17    0.26
  12 -11   0    0.09    0.25
 -12 -11   0   -0.10    0.26
  12 -11   0    0.34    0.24
  12  11   0    0.11    0.28
  13 -11   0    0.17    0.29
  13  11   0   -0.19    0.30
  14 -11   0    3.01    0.36
  14  11   0    2.87    0.38
   0 -12   0   18.44    0.42
   0  12   0   18.36    0.43
   1 -12   0   -0.12    0.11
  -1 -12   0   -0.02    0.10
  -1  12   0   -0.08    0.11
   1  12   0   -0.02    0.11
  -1  12   0   -0.03    0.11
   2 -12   0   14.64    0.37
   2  12   0   15.21    0.39
  -2  12   0   14.62    0.37
  -2  12   0   14.19    0.36
   3 -12   0    0.09    0.12
   3 -12   0   -0.22    0.12
  -3  12   0    0.16    0.11
   3  12   0    0.25    0.13
  -3  12   0    0.08    0.12
   4 -12   0    1.49    0.16
   4 -12   0    1.41    0.15
  -4  12   0    1.14    0.12
   4  12   0    0.66    0.16
   4  12   0    1.27    0.15
   5 -12   0    0.12    0.14
   5 -12   0    0.17    0.14
  -5  12   0   -0.06    0.11
   5  12   0   -0.25    0.15
   5  12   0    0.20    0.14
   6 -12   0    4.73    0.27
   6 -12   0    3.85    0.27
   6  12   0    4.45    0.26
  -6  12   0    4.50    0.23
   6  12   0    4.42    0.30
   7 -12   0    0.02    0.16
   7 -12   0   -0.19    0.17
   7  12   0   -0.12    0.14
  -7  12   0    0.14    0.12
   7  12   0   -0.19    0.18
   8 -12   0   -0.25    0.18
   8 -12   0   -0.06    0.18
   8  12   0    0.05    0.19
   8  12   0   -0.06    0.15
   9 -12   0   -0.03    0.21
   9 -12   0   -0.09    0.20
   9  12   0   -0.30    0.21
   9  12   0   -0.01    0.16
  10 -12   0   28.95    0.73
  10 -12   0   29.58    0.70
  10  12   0   28.52    0.75
  11 -12   0    0.07    0.22
 -11 -12   0    0.05    0.25
  11 -12   0   -0.05    0.24
  11  12   0   -0.25    0.25
  12 -12   0    5.06    0.35
 -12 -12   0    4.71    0.34
  12 -12   0    4.14    0.31
  12  12   0    4.32    0.35
  13 -12   0    0.02    0.30
  13  12   0   -0.33    0.30
   0 -13   0    0.09    0.11
   0  13   0    0.12    0.12
  -1 -13   0    0.04    0.11
   1 -13   0   -0.05    0.11
  -1  13   0    0.01    0.12
  -1  13   0    0.12    0.13
   1  13   0   -0.12    0.12
   2 -13   0   25.32    0.56
  -2  13   0   26.12    0.56
  -2  13   0   25.10    0.57
   2  13   0   25.70    0.58
   3 -13   0    0.03    0.14
  -3  13   0    0.08    0.13
   3  13   0    0.01    0.14
  -3  13   0    0.20    0.12
   4 -13   0  121.60    2.27
   4 -13   0  118.79    2.27
   4  13   0  119.96    2.29
  -4  13   0  120.84    2.25
   4  13   0  120.79    2.28
   5 -13   0    0.02    0.15
   5 -13   0   -0.13    0.15
   5  13   0    0.22    0.16
   5  13   0    0.00    0.15
  -5  13   0    0.07    0.12
   6 -13   0   60.09    1.17
   6 -13   0   56.08    1.17
   6  13   0   57.33    1.20
  -6  13   0   59.54    1.14
   6  13   0   58.22    1.17
   7 -13   0    0.08    0.17
   7 -13   0   -0.07    0.18
  -7  13   0   -0.01    0.14
   7  13   0    0.28    0.20
   7  13   0   -0.02    0.15
   8 -13   0   53.02    1.11
   8 -13   0   54.79    1.12
   8  13   0   53.00    1.14
   8  13   0   53.48    1.09
   9 -13   0   -0.13    0.21
   9 -13   0    0.15    0.21
   9  13   0   -0.04    0.22
   9  13   0   -0.07    0.17
  10 -13   0   37.07    0.85
  10 -13   0   37.30    0.86
  10  13   0   36.93    0.90
 -11 -13   0    0.33    0.27
  11 -13   0    0.15    0.26
  11 -13   0   -0.05    0.24
  11  13   0   -0.14    0.26
  12 -13   0   33.96    0.85
 -12 -13   0   35.17    0.88
  12 -13   0   34.76    0.89
  12  13   0   34.05    0.90
  13 -13   0    0.41    0.30
  13 -13   0    0.17    0.28
  13  13   0   -0.12    0.31
   0 -14   0   51.03    1.02
   0  14   0   52.79    1.04
   1 -14   0   -0.03    0.13
  -1 -14   0   -0.04    0.12
  -1  14   0    0.08    0.14
   1  14   0   -0.11    0.13
  -1  14   0    0.21    0.13
   2 -14   0   26.12    0.60
   2  14   0   27.69    0.62
  -2  14   0   27.07    0.61
  -2  14   0   27.53    0.60
   3 -14   0    0.04    0.15
  -3  14   0    0.04    0.14
  -3  14   0   -0.13    0.13
   3  14   0    0.06    0.15
   4 -14   0   54.71    1.08
   4 -14   0   53.66    1.08
  -4  14   0   53.87    1.09
   4  14   0   53.18    1.09
  -4  14   0   54.02    1.06
   4  14   0   53.42    1.11
   5 -14   0   -0.01    0.16
   5 -14   0    0.01    0.15
   5  14   0    0.04    0.16
   5  14   0    0.14    0.18
  -5  14   0   -0.10    0.13
   6 -14   0    1.55    0.20
   6 -14   0    1.80    0.21
  -6  14   0    1.36    0.15
   6  14   0    1.90    0.19
   6  14   0    1.79    0.22
   7 -14   0   -0.04    0.18
   7 -14   0    0.29    0.19
   7  14   0   -0.06    0.16
  -7  14   0    0.05    0.14
   7  14   0   -0.02    0.20
   8 -14   0   -0.08    0.20
   8 -14   0   -0.13    0.20
   8  14   0    0.18    0.17
   8  14   0    0.03    0.22
   9 -14   0    0.05    0.22
   9 -14   0    0.26    0.21
   9  14   0    0.27    0.23
   9  14   0   -0.27    0.23
  10 -14   0    1.05    0.24
  10 -14   0    1.07    0.25
  10  14   0    1.10    0.28
  11 -14   0   -0.16    0.24
  11 -14   0   -0.08    0.27
  11  14   0    0.31    0.28
  12 -14   0    1.78    0.28
 -12 -14   0    1.52    0.31
  12 -14   0    1.55    0.32
  12  14   0    1.08    0.32
  13 -14   0   -0.13    0.32
  13 -14   0    0.37    0.29
  13  14   0   -0.07    0.33
   0 -15   0    0.20    0.13
   0  15   0    0.13    0.14
  -1 -15   0   -0.02    0.14
   1 -15   0    0.10    0.14
  -1  15   0   -0.18    0.14
   1  15   0    0.08    0.15
   2 -15   0    2.00    0.18
  -2  15   0    2.35    0.18
   2  15   0    2.05    0.19
  -2  15   0    2.33    0.19
   3 -15   0    0.11    0.16
  -3  15   0    0.01    0.15
   3  15   0    0.05    0.16
  -3  15   0   -0.04    0.14
   4 -15   0   22.82    0.55
   4  15   0   22.29    0.56
  -4  15   0   23.05    0.53
  -4  15   0   22.13    0.55
   4  15   0   21.46    0.57
   5 -15   0    0.04    0.17
   5 -15   0    0.12    0.18
   5  15   0    0.18    0.19
  -5  15   0    0.09    0.14
  -5  15   0    0.00    0.17
   5  15   0   -0.01    0.16
   6 -15   0    0.03    0.18
   6 -15   0    0.48    0.19
   6  15   0    0.35    0.20
   6  15   0    0.25    0.17
  -6  15   0    0.23    0.15
   7 -15   0   -0.08    0.20
   7 -15   0   -0.14    0.19
  -7  15   0   -0.02    0.15
   7  15   0   -0.11    0.17
   7  15   0   -0.01    0.22
   8 -15   0    2.83    0.26
   8 -15   0    2.64    0.25
   8  15   0    2.98    0.22
   8  15   0    2.47    0.26
   9 -15   0    0.00    0.24
   9 -15   0   -0.18    0.22
   9  15   0    0.05    0.25
  10 -15   0    1.07    0.26
  10 -15   0    0.96    0.26
  10  15   0    0.97    0.28
  11 -15   0    0.29    0.27
  11 -15   0   -0.10    0.25
  11  15   0    0.16    0.28
  12 -15   0    0.30    0.31
 -12 -15   0    0.07    0.29
  12 -15   0    0.39    0.29
  12  15   0    0.30    0.32
   0 -16   0    4.95    0.27
   0  16   0    4.53    0.29
   1 -16   0    0.32    0.16
  -1  16   0    0.06    0.16
   1  16   0   -0.08    0.16
   2 -16   0    0.85    0.18
  -2  16   0    1.05    0.17
   2  16   0    0.91    0.18
  -2  16   0    0.81    0.18
   3 -16   0    0.12    0.17
   3  16   0    0.17    0.17
  -3  16   0   -0.08    0.16
  -3  16   0   -0.02    0.15
   4 -16   0   10.31    0.39
  -4  16   0   10.53    0.39
  -4  16   0   10.46    0.36
   4  16   0   10.47    0.39
   4  16   0   10.09    0.42
   5 -16   0    0.11    0.19
  -5  16   0    0.08    0.18
   5  16   0   -0.01    0.18
  -5  16   0   -0.06    0.16
   5  16   0    0.08    0.20
   6 -16   0    0.62    0.20
   6 -16   0   -0.08    0.20
   6  16   0    0.26    0.22
   6  16   0    0.10    0.18
  -6  16   0    0.16    0.17
   7 -16   0    0.08    0.21
   7 -16   0    0.36    0.22
   7  16   0    0.21    0.23
  -7  16   0    0.22    0.27
   7  16   0    0.24    0.18
   8 -16   0    0.12    0.23
   8 -16   0    0.02    0.23
   8  16   0    0.09    0.25
   8  16   0    0.31    0.19
   9 -16   0   -0.03    0.23
   9 -16   0    0.07    0.25
   9  16   0   -0.03    0.25
  10 -16   0    0.10    0.26
  10 -16   0    0.07    0.25
  10  16   0    0.09    0.28
  11 -16   0   -0.06    0.28
  11 -16   0    0.18    0.28
  11  16   0    0.26    0.29
  12 -16   0    0.25    0.28
  12 -16   0   -0.08    0.30
 -12 -16   0    0.10    0.31
  12  16   0   -0.44    0.31
   0 -17   0    0.00    0.17
   0  17   0   -0.07    0.17
   1 -17   0    0.01    0.17
  -1  17   0   -0.29    0.17
   1  17   0    0.08    0.18
   2 -17   0   -0.06    0.17
   2  17   0    0.11    0.18
  -2  17   0    0.07    0.18
   3 -17   0    0.16    0.19
  -3  17   0    0.24    0.18
  -3  17   0   -0.38    0.17
   3  17   0    0.07    0.18
   4 -17   0   32.92    0.78
  -4  17   0   34.76    0.78
  -4  17   0   35.57    0.76
   4  17   0   34.40    0.80
   4  17   0   34.01    0.79
   5 -17   0   -0.24    0.21
   5  17   0    0.09    0.19
   5  17   0    0.14    0.21
  -5  17   0   -0.13    0.17
  -5  17   0   -0.05    0.20
   6 -17   0    6.51    0.39
   6 -17   0    7.06    0.38
  -6  17   0    6.54    0.39
   6  17   0    6.58    0.40
   6  17   0    7.67    0.37
  -6  17   0    6.96    0.34
   7 -17   0   -0.11    0.22
   7 -17   0    0.03    0.22
   7  17   0   -0.34    0.24
   7  17   0    0.04    0.19
   8 -17   0    9.08    0.46
   8 -17   0    9.11    0.48
   8  17   0    9.52    0.47
   8  17   0    9.40    0.40
   9 -17   0    0.05    0.26
   9 -17   0    0.50    0.25
   9  17   0   -0.08    0.26
  10 -17   0    7.70    0.51
  10 -17   0    8.72    0.52
  10  17   0    7.54    0.52
  11 -17   0    0.34    0.30
  11 -17   0   -0.14    0.30
  11  17   0    0.04    0.29
 -12 -17   0    3.59    0.38
  12 -17   0    3.96    0.37
  12 -17   0    3.74    0.37
  12  17   0    2.63    0.36
   0 -18   0    3.60    0.24
   0  18   0    3.42    0.24
   1 -18   0    0.20    0.18
   1  18   0    0.08    0.19
  -1  18   0   -0.11    0.19
   2 -18   0    6.81    0.35
   2  18   0    6.13    0.37
  -2  18   0    6.31    0.36
   3 -18   0    0.11    0.20
   3  18   0    0.20    0.20
  -3  18   0    0.05    0.19
   4 -18   0    1.15    0.22
   4  18   0    1.74    0.23
  -4  18   0    1.13    0.22
  -4  18   0    1.35    0.21
   4  18   0    1.06    0.24
   5 -18   0   -0.16    0.21
  -5  18   0    0.10    0.19
   5  18   0    0.00    0.23
   5  18   0   -0.02    0.20
  -5  18   0    0.32    0.22
   6 -18   0   -0.26    0.23
  -6  18   0   -0.03    0.22
  -6  18   0    0.21    0.19
   6  18   0    0.07    0.25
   6  18   0    0.26    0.21
   7 -18   0   -0.50    0.23
   7 -18   0    0.29    0.24
   7  18   0   -0.25    0.25
   7  18   0    0.08    0.20
  -7  18   0   -0.07    0.23
   8 -18   0    0.07    0.26
   8 -18   0    0.60    0.27
   8  18   0    0.02    0.27
   9 -18   0    0.20    0.28
   9 -18   0   -0.06    0.26
   9  18   0   -0.26    0.25
  10 -18   0    0.39    0.29
  10 -18   0   -0.15    0.30
  10  18   0   -0.48    0.27
  11 -18   0    0.36    0.30
  11 -18   0   -0.09    0.30
  11  18   0   -0.67    0.30
   0 -19   0    0.30    0.19
   0  19   0    0.03    0.20
   1 -19   0   -0.44    0.19
   1  19   0    0.09    0.21
  -1  19   0    0.04    0.20
   2 -19   0    6.82    0.37
   2  19   0    6.24    0.39
  -2  19   0    6.54    0.37
   3 -19   0    0.48    0.22
   3  19   0   -0.25    0.21
  -3  19   0    0.02    0.21
   4 -19   0   23.67    0.63
  -4  19   0   23.70    0.63
   4  19   0   22.75    0.66
   4  19   0   23.48    0.64
   5 -19   0    0.27    0.23
   5  19   0    0.37    0.25
  -5  19   0    0.20    0.20
   5  19   0    0.06    0.22
  -5  19   0   -0.03    0.22
   6 -19   0   12.83    0.50
   6  19   0   13.25    0.48
  -6  19   0   13.87    0.52
   6  19   0   12.81    0.52
  -6  19   0   13.07    0.46
   7 -19   0    0.05    0.25
   7  19   0    0.22    0.21
  -7  19   0    0.11    0.25
   7  19   0    0.01    0.27
   8 -19   0   12.58    0.57
   8 -19   0   13.32    0.53
   8  19   0   12.70    0.57
  -8  19   0   13.68    0.55
   9 -19   0   -0.76    0.28
   9 -19   0    0.11    0.30
   9  19   0   -0.10    0.28
  -9  19   0    0.14    0.29
  10 -19   0   10.68    0.55
  10 -19   0   10.58    0.58
  10  19   0   10.12    0.55
  11 -19   0   -0.10    0.30
  11 -19   0   -0.43    0.32
  11  19   0   -0.12    0.32
   0  20   0    4.43    0.29
   1 -20   0    0.34    0.21
   1  20   0   -0.30    0.21
  -1  20   0    0.16    0.22
   2 -20   0    1.22    0.23
   2  20   0    1.61    0.25
  -2  20   0    1.11    0.23
   3 -20   0   -0.03    0.22
  -3  20   0    0.15    0.23
   3  20   0   -0.01    0.22
   4 -20   0    1.54    0.25
   4  20   0    2.05    0.28
  -4  20   0    1.59    0.25
   4  20   0    2.12    0.25
   5 -20   0   -0.08    0.24
  -5  20   0    0.10    0.24
   5  20   0   -0.14    0.24
   5  20   0    0.42    0.23
   6 -20   0    0.42    0.26
   6  20   0    0.67    0.23
  -6  20   0    0.48    0.26
   6  20   0    0.48    0.27
   7 -20   0    0.11    0.27
   7  20   0    0.17    0.27
   7  20   0   -0.06    0.22
  -7  20   0    0.07    0.27
   8 -20   0    1.58    0.31
  -8  20   0    1.40    0.31
   8  20   0    1.39    0.31
   9 -20   0    0.17    0.30
   9 -20   0    0.26    0.29
   9  20   0    0.10    0.30
  -9  20   0   -0.27    0.30
  10 -20   0    2.22    0.34
  10 -20   0    2.28    0.35
 -10  20   0    2.11    0.35
  10  20   0    2.04    0.34
   0  21   0   -0.07    0.23
   1 -21   0    0.22    0.22
   1  21   0   -0.08    0.23
  -1  21   0    0.03    0.23
   2 -21   0    0.91    0.25
  -2  21   0    0.79    0.25
   2  21   0    1.00    0.25
   3 -21   0   -0.11    0.24
   3  21   0   -0.24    0.24
   3  21   0    0.02    0.24
  -3  21   0   -0.02    0.24
   4 -21   0    0.94    0.26
  -4  21   0    0.55    0.25
   4  21   0    0.68    0.27
   4  21   0    0.73    0.25
   5 -21   0   -0.05    0.26
  -5  21   0   -0.36    0.23
   5  21   0   -0.11    0.24
   5  21   0    0.09    0.27
   6 -21   0    1.74    0.30
  -6  21   0    1.83    0.29
   6  21   0    1.86    0.26
   6  21   0    1.56    0.29
   7 -21   0    0.23    0.28
   7  21   0   -0.01    0.28
  -7  21   0   -0.10    0.27
   8 -21   0   -0.09    0.31
  -8  21   0   -0.18    0.29
   8  21   0    0.15    0.30
   9 -21   0    0.08    0.31
   9  21   0    0.02    0.31
  -9  21   0   -0.05    0.32
   0  22   0   18.94    0.61
  -1  22   0   -0.12    0.25
   1  22   0   -0.07    0.25
   2 -22   0   23.12    0.65
   2  22   0   23.20    0.68
  -2  22   0   22.63    0.68
   3 -22   0   -0.04    0.27
  -3  22   0    0.12    0.25
   3  22   0    0.26    0.26
   3  22   0    0.13    0.27
   4 -22   0   10.28    0.50
   4  22   0   10.93    0.54
  -4  22   0   10.79    0.51
   4  22   0   10.47    0.51
   5 -22   0    0.18    0.28
   5  22   0    0.08    0.27
  -5  22   0    0.23    0.27
   5  22   0    0.26    0.25
   6 -22   0    2.07    0.33
   6  22   0    1.75    0.27
   6  22   0    1.68    0.32
  -6  22   0    1.51    0.30
   7 -22   0    0.54    0.30
  -7  22   0   -0.14    0.29
   7  22   0   -0.09    0.28
   8 -22   0    0.87    0.32
  -8  22   0    1.06    0.32
   8  22   0    0.77    0.33
   9 -22   0    0.28    0.33
  -9  22   0    0.21    0.32
   9  22   0    0.21    0.33
   0  23   0    0.58    0.26
  -1  23   0   -0.24    0.26
   1  23   0    0.50    0.27
   2 -23   0    0.35    0.26
  -2  23   0    0.59    0.28
   2  23   0    0.49    0.27
   3 -23   0    0.45    0.29
   3  23   0    0.52    0.29
  -3  23   0   -0.58    0.26
   3  23   0   -0.19    0.26
   4 -23   0   13.04    0.56
  -4  23   0   13.11    0.57
   4  23   0   12.76    0.55
   4  23   0   11.78    0.58
   5 -23   0    0.11    0.30
  -5  23   0    0.11    0.29
   5  23   0    0.38    0.27
   5  23   0   -0.25    0.28
   6 -23   0   16.17    0.62
   6  23   0   15.21    0.61
  -6  23   0   14.47    0.61
   7 -23   0   -0.37    0.31
  -7  23   0    0.01    0.31
   7  23   0    0.20    0.32
   8 -23   0   12.22    0.61
   8  23   0   10.57    0.61
  -8  23   0   10.94    0.60
   0  24   0    8.61    0.53
   1  24   0   -0.20    0.27
  -1  24   0    0.17    0.29
   2  24   0   -0.02    0.28
  -2  24   0    0.03    0.28
   3 -24   0    0.07    0.28
   3  24   0   -0.44    0.30
   3  24   0    0.31    0.28
  -3  24   0    0.34    0.29
   4 -24   0    0.95    0.31
   4  24   0    0.40    0.29
   4  24   0    0.86    0.31
  -4  24   0    0.49    0.30
   5 -24   0   -0.22    0.32
   5  24   0    0.18    0.31
   5  24   0    0.08    0.27
  -5  24   0   -0.29    0.30
   6 -24   0   -0.10    0.31
  -6  24   0   -0.36    0.31
   6  24   0   -0.06    0.32
   7 -24   0   -0.29    0.32
  -7  24   0   -0.33    0.31
   7  24   0   -0.18    0.31
   0  25   0   -0.03    0.30
   1  25   0    0.06    0.30
  -1  25   0   -0.38    0.29
  -2  25   0   -0.48    0.29
   2  25   0   -0.11    0.30
   3 -25   0   -0.13    0.30
   3  25   0    0.22    0.29
  -3  25   0    0.04    0.31
   3  25   0    0.05    0.31
   4 -25   0    1.85    0.33
  -4  25   0    1.42    0.34
   4  25   0    1.43    0.32
   4  25   0    1.73    0.34
   5 -25   0    0.21    0.34
  -5  25   0   -0.16    0.32
   5  25   0   -0.14    0.32
   0  26   0    8.68    0.56
  -1  26   0    0.15    0.31
   1  26   0    0.07    0.30
   2  26   0   10.02    0.58
  -2  26   0    9.78    0.60
   3  26   0    0.35    0.31
   3  26   0    0.16    0.31
  -3  26   0    0.02    0.32
   4 -26   0    6.03    0.43
   4  26   0    6.72    0.44
  -4  26   0    7.13    0.45
   4  26   0    7.10    0.54
  15   0  -1    0.28    0.32
  14   0  -1    0.08    0.29
  13   0  -1    0.34    0.25
  12   0  -1   -0.20    0.22
  11   0  -1   -0.04    0.21
  10   0  -1    0.06    0.18
 -10   0   1    0.02    0.13
  10   0  -1   -0.04    0.13
  10   0  -1   -0.04    0.12
   9   0  -1   -0.05    0.15
   9   0  -1    0.00    0.11
  -9   0   1    0.08    0.11
   9   0  -1   -0.02    0.11
  -8   0   1   -0.11    0.09
   8   0  -1   -0.07    0.09
   8   0  -1    0.10    0.13
   8   0  -1    0.13    0.10
   7   0  -1    0.05    0.11
   7   0  -1   -0.03    0.08
   7   0  -1    0.02    0.09
  -7   0   1    0.07    0.09
   6   0  -1   -0.05    0.09
  -6   0   1    0.16    0.08
   6   0  -1   -0.06    0.07
   6   0  -1   -0.07    0.07
   5   0  -1    0.10    0.07
   5   0  -1   -0.04    0.06
   5   0  -1   -0.02    0.06
  -5   0   1    0.02    0.06
   4   0  -1    0.02    0.06
   4   0  -1    0.01    0.04
  -4   0   1    0.00    0.05
  -3   0   1    0.00    0.04
   3   0  -1   -0.04    0.04
   3   0  -1    0.01    0.04
   3   0  -1    0.00    0.04
   2   0  -1    0.06    0.03
   2   0  -1    0.01    0.03
   2   0  -1    0.03    0.02
  -2   0   1    0.02    0.03
   1   0  -1    0.02    0.02
   1   0  -1    0.01    0.01
  -1   0   1    0.08    0.02
   1   0  -1    0.13    0.02
   1   0   1    0.07    0.01
   1   0   1    0.03    0.02
   1   0   1   -0.01    0.01
   2   0   1    0.01    0.02
  -2   0  -1    0.10    0.02
   2   0   1    0.09    0.03
   2   0   1    0.13    0.02
   2   0   1    0.02    0.02
   3   0   1    0.00    0.03
   3   0   1    0.02    0.03
  -3   0  -1   -0.01    0.03
   3   0   1    0.03    0.05
   3   0   1    0.01    0.03
  -4   0  -1    0.08    0.04
   4   0   1   -0.01    0.04
   4   0   1    0.01    0.04
   4   0   1    0.04    0.06
   5   0   1    0.06    0.08
   5   0   1   -0.05    0.05
  -5   0  -1   -0.06    0.05
   5   0   1   -0.04    0.05
   6   0   1   -0.04    0.09
   6   0   1   -0.01    0.06
   6   0   1   -0.07    0.06
  -6   0  -1    0.09    0.06
   7   0   1    0.06    0.11
  -7   0  -1   -0.03    0.08
   7   0   1   -0.01    0.08
   7   0   1    0.08    0.07
  -8   0  -1   -0.06    0.09
   8   0   1    0.18    0.13
   8   0   1   -0.03    0.08
   9   0   1    0.23    0.16
  -9   0  -1    0.11    0.10
   9   0   1    0.08    0.10
 -10   0  -1    0.12    0.13
  10   0   1    0.25    0.17
  11   0   1   -0.17    0.20
  12   0   1    0.00    0.23
  13   0   1   -0.10    0.25
  14   0   1   -0.27    0.28
  15   0   1   -0.10    0.31
  15  -1  -1    4.44    0.39
  15   1  -1    4.94    0.38
  14  -1  -1   -0.21    0.29
  14   1  -1   -0.14    0.28
  13  -1  -1    4.66    0.33
  13   1  -1    5.89    0.44
  12  -1  -1    3.25    0.28
  12   1  -1    4.05    0.29
  11  -1  -1   24.84    0.64
 -11  -1   1   24.26    0.58
  11   1  -1   25.75    0.65
  10  -1  -1    4.80    0.31
 -10  -1   1    4.13    0.25
  10  -1  -1    4.50    0.23
  10   1  -1    4.61    0.24
 -10   1   1    4.83    0.24
  10   1  -1    4.78    0.31
  -9  -1   1   26.12    0.56
   9  -1  -1   25.59    0.55
   9  -1  -1   25.28    0.55
   9  -1  -1   26.57    0.60
   9   1  -1   25.43    0.54
  -9   1   1   25.68    0.55
   9   1  -1   25.51    0.60
   9   1  -1   24.68    0.55
  -8  -1   1   24.61    0.53
   8  -1  -1   24.84    0.52
   8  -1  -1   24.91    0.53
   8  -1  -1   24.32    0.56
   8   1  -1   24.90    0.53
   8   1  -1   24.82    0.56
   8   1  -1   25.96    0.52
  -8   1   1   25.11    0.52
   7  -1  -1   59.40    1.17
   7  -1  -1   60.54    1.14
   7  -1  -1   61.35    1.15
  -7  -1   1   58.52    1.15
   7   1  -1   60.14    1.14
  -7   1   1   60.89    1.14
   7   1  -1   62.12    1.15
   7   1  -1   58.92    1.17
   6  -1  -1    3.35    0.18
   6  -1  -1    3.25    0.14
   6  -1  -1    3.42    0.16
  -6  -1   1    3.43    0.16
   6   1  -1    3.37    0.13
   6   1  -1    3.16    0.15
  -6   1   1    3.33    0.14
   6   1  -1    3.57    0.18
   5  -1  -1   55.73    1.06
  -5  -1   1   55.27    1.06
   5  -1  -1   55.76    1.07
   5  -1  -1   56.24    1.05
   5   1  -1   56.49    1.05
  -5   1   1   57.04    1.05
   5   1  -1   56.20    1.06
   5   1  -1   56.91    1.07
  -4  -1   1    0.28    0.06
   4  -1  -1    0.35    0.06
   4  -1  -1    0.35    0.06
   4  -1  -1    0.36    0.07
   4   1  -1    0.26    0.06
   4   1  -1    0.44    0.05
   4   1  -1    0.34    0.06
  -4   1   1    0.29    0.05
   3  -1  -1   68.69    1.29
  -3  -1   1   70.48    1.30
   3  -1  -1   69.82    1.30
   3  -1  -1   70.97    1.29
  -3   1   1   70.07    1.29
   3   1  -1   68.90    1.29
   3   1  -1   71.31    1.30
   3   1  -1   69.44    1.30
  -2  -1   1   -0.13    0.03
   2  -1  -1   -0.21    0.03
   2  -1  -1   -0.23    0.03
   2  -1  -1   -0.20    0.03
   2   1  -1   -0.15    0.03
   2   1  -1   -0.24    0.03
   1  -1  -1    0.94    0.05
   1   1  -1    0.85    0.05
   1   1  -1    1.01    0.05
  -1   1   1    0.96    0.04
   1   1  -1    0.91    0.05
  -1   1   1    0.88    0.05
   1  -1   1    0.86    0.05
   1  -1   1    0.89    0.05
  -1   1  -1    0.95    0.04
   1   1   1    0.97    0.05
   1   1   1    0.88    0.05
   1   1   1    1.00    0.04
   2  -1   1   -0.18    0.03
   2  -1   1   -0.18    0.02
   2  -1   1   -0.21    0.03
   2   1   1   -0.13    0.03
   2   1   1   -0.04    0.04
   3  -1   1   68.93    1.29
   3  -1   1   69.04    1.28
   3  -1   1   70.31    1.27
  -3   1  -1   69.30    1.28
   3   1   1   70.18    1.27
   3   1   1   69.05    1.29
   3   1   1   70.93    1.28
  -4  -1  -1    0.36    0.05
   4  -1   1    0.31    0.05
   4  -1   1    0.49    0.07
   4  -1   1    0.36    0.03
   4   1   1    0.36    0.05
  -4   1  -1    0.31    0.04
   4   1   1    0.31    0.04
   4   1   1    0.35    0.07
  -5  -1  -1   55.19    1.05
   5  -1   1   57.18    1.04
   5  -1   1   54.65    1.06
  -5   1  -1   57.09    1.04
   5   1   1   56.31    1.03
   5   1   1   55.59    1.06
   5   1   1   54.41    1.04
   6  -1   1    3.64    0.18
  -6  -1  -1    3.37    0.15
   6  -1   1    3.29    0.13
   6   1   1    3.32    0.12
  -6   1  -1    3.41    0.13
   6   1   1    3.49    0.16
   6   1   1    3.70    0.14
  -7  -1  -1   59.26    1.14
   7  -1   1   60.34    1.13
   7  -1   1   60.42    1.16
   7   1   1   60.67    1.17
  -7   1  -1   59.90    1.13
   7   1   1   59.21    1.12
   7   1   1   59.97    1.13
   8  -1   1   25.33    0.52
  -8  -1  -1   24.97    0.53
   8  -1   1   25.54    0.57
  -8   1  -1   25.20    0.52
   8   1   1   25.84    0.52
   8   1   1   25.39    0.57
   8   1   1   25.16    0.51
   9  -1   1   25.08    0.52
  -9  -1  -1   24.40    0.53
   9  -1   1   24.60    0.58
   9   1   1   25.11    0.52
  -9   1  -1   24.46    0.52
   9   1   1   25.44    0.59
 -10  -1  -1    4.33    0.23
  10  -1   1    4.67    0.31
  10   1   1    4.38    0.30
  11  -1   1   24.16    0.63
  11   1   1   25.72    0.64
  12  -1   1    3.72    0.29
  12   1   1    4.29    0.30
  13  -1   1    4.35    0.32
  13   1   1    4.97    0.32
  14  -1   1    0.32    0.29
  14   1   1    0.24    0.28
  15  -1   1    5.24    0.41
  15   1   1    5.23    0.40
  15  -2  -1    0.31    0.32
  15   2  -1    0.14    0.32
  14  -2  -1    2.02    0.31
  14   2  -1    2.14    0.33
  13  -2  -1    1.34    0.27
  13   2  -1    1.22    0.27
  12  -2  -1    0.96    0.25
  12   2  -1    1.34    0.25
 -11  -2   1    0.41    0.16
  11  -2  -1    0.96    0.21
  11   2  -1    0.74    0.22
  11   2  -1    0.56    0.15
 -10  -2   1    2.00    0.17
  10  -2  -1    1.89    0.16
  10  -2  -1    2.49    0.22
  10   2  -1    2.00    0.16
 -10   2   1    2.01    0.15
  10   2  -1    1.75    0.20
   9  -2  -1    0.76    0.16
  -9  -2   1    0.81    0.14
   9  -2  -1    0.97    0.13
  -9   2   1    0.95    0.12
   9   2  -1    1.09    0.12
   9   2  -1    0.85    0.13
   9   2  -1    0.74    0.17
   8  -2  -1    0.24    0.14
   8  -2  -1    0.12    0.10
  -8  -2   1    0.15    0.11
   8   2  -1    0.11    0.09
   8   2  -1    0.30    0.13
  -8   2   1    0.26    0.09
   8   2  -1    0.00    0.11
   7  -2  -1    1.26    0.13
   7  -2  -1    1.47    0.11
   7  -2  -1    1.41    0.11
  -7  -2   1    1.67    0.12
   7   2  -1    1.35    0.10
   7   2  -1    1.41    0.11
  -7   2   1    1.36    0.10
   7   2  -1    1.14    0.13
   6  -2  -1    0.18    0.09
   6  -2  -1    0.18    0.08
  -6  -2   1    0.09    0.09
   6  -2  -1    0.27    0.08
   6   2  -1    0.21    0.07
  -6   2   1    0.29    0.07
   6   2  -1    0.17    0.08
   6   2  -1    0.29    0.10
   5  -2  -1    2.89    0.13
   5  -2  -1    2.88    0.14
  -5  -2   1    2.68    0.14
   5  -2  -1    2.65    0.12
   5   2  -1    2.81    0.13
  -5   2   1    2.69    0.12
   5   2  -1    2.94    0.11
   4  -2  -1    6.86    0.18
   4  -2  -1    6.69    0.17
  -4  -2   1    6.96    0.18
   4  -2  -1    6.78    0.17
   4   2  -1    7.17    0.16
  -4   2   1    7.08    0.17
   4   2  -1    6.95    0.18
   3  -2  -1   11.56    0.24
   3  -2  -1   11.92    0.25
   3  -2  -1   11.47    0.25
   3   2  -1   11.58    0.25
  -3   2   1   11.82    0.24
   3   2  -1   11.83    0.24
   3   2  -1   11.71    0.26
   2  -2  -1   10.73    0.21
   2  -2  -1   10.44    0.22
   2  -2  -1   10.65    0.21
   2   2  -1   10.21    0.22
   2   2  -1   10.46    0.21
  -2   2   1   10.39    0.21
   2   2  -1   10.55    0.22
   1  -2  -1   10.39    0.20
   1  -2  -1   10.53    0.20
  -1   2   1   10.12    0.20
   0  -2  -1  165.63    2.97
   0  -2   1  162.17    2.97
   0   2   1  163.53    2.97
   0   2   1  159.94    2.97
   0   2  -1  160.57    2.97
   1  -2   1   10.64    0.21
  -1  -2  -1   10.20    0.20
  -1   2  -1   10.50    0.20
   1   2   1   10.51    0.21
   1   2   1   10.52    0.20
   2  -2   1   10.62    0.22
   2  -2   1   10.57    0.22
   2   2   1   10.81    0.22
   2   2   1   10.84    0.20
  -2   2  -1   10.85    0.21
   2   2   1   10.83    0.21
   3  -2   1   11.92    0.24
   3  -2   1   12.18    0.23
   3  -2   1   11.41    0.25
   3   2   1   12.18    0.26
   3   2   1   12.28    0.24
   3   2   1   11.94    0.23
  -3   2  -1   11.83    0.23
   4  -2   1    7.20    0.17
   4  -2   1    7.23    0.14
   4  -2   1    6.71    0.19
   4   2   1    7.37    0.17
   4   2   1    6.97    0.15
  -4   2  -1    7.08    0.16
   5  -2   1    2.91    0.07
   5  -2   1    2.97    0.15
   5  -2   1    2.70    0.11
  -5   2  -1    2.72    0.10
   5   2   1    2.85    0.09
   5   2   1    2.69    0.11
   6  -2   1    0.16    0.07
   6  -2   1    0.40    0.10
  -6  -2  -1    0.11    0.08
  -6   2  -1    0.37    0.06
   6   2   1    0.21    0.06
   6   2   1    0.30    0.10
   6   2   1    0.27    0.07
   7  -2   1    1.16    0.12
   7  -2   1    1.65    0.10
  -7  -2  -1    1.30    0.11
   7   2   1    1.42    0.10
  -7   2  -1    1.38    0.09
   7   2   1    1.59    0.14
   7   2   1    1.64    0.09
  -8  -2  -1    0.08    0.10
   8  -2   1    0.29    0.10
   8  -2   1    0.02    0.13
   8   2   1    0.10    0.09
  -8   2  -1    0.05    0.08
   8   2   1    0.10    0.14
   8   2   1    0.08    0.08
   9  -2   1    0.80    0.12
   9  -2   1    0.67    0.15
  -9  -2  -1    0.90    0.13
   9   2   1    0.75    0.17
   9   2   1    0.94    0.11
  -9   2  -1    1.01    0.11
  10  -2   1    2.11    0.21
 -10  -2  -1    1.77    0.16
  10  -2   1    2.05    0.15
  10   2   1    2.06    0.21
  11  -2   1    0.34    0.20
  11   2   1    0.59    0.21
  12  -2   1    1.06    0.24
  12   2   1    1.11    0.25
  13  -2   1    1.24    0.26
  13   2   1    1.63    0.29
  14  -2   1    1.68    0.31
  14   2   1    1.84    0.31
  15  -2   1    0.22    0.31
  15   2   1   -0.20    0.30
  15  -3  -1    0.59    0.32
  15   3  -1    0.68    0.34
  14  -3  -1    0.50    0.30
  14   3  -1    0.74    0.31
  13  -3  -1   10.20    0.48
  13   3  -1    9.66    0.51
  12  -3  -1    0.11    0.23
  12   3  -1   -0.10    0.23
  11  -3  -1   20.66    0.57
 -11  -3   1   20.57    0.52
  11  -3  -1   21.51    0.55
  11   3  -1   20.40    0.58
  11   3  -1   20.50    0.50
 -10  -3   1    6.82    0.29
  10  -3  -1    6.69    0.27
  10  -3  -1    6.59    0.34
  10   3  -1    6.93    0.27
  10   3  -1    7.20    0.35
 -10   3   1    6.69    0.25
   9  -3  -1   20.76    0.50
   9  -3  -1   19.98    0.45
  -9  -3   1   18.95    0.47
  -9   3   1   19.46    0.44
   9   3  -1   19.73    0.43
   9   3  -1   19.82    0.51
   9   3  -1   19.87    0.46
   8  -3  -1    7.30    0.24
   8  -3  -1    6.97    0.27
  -8  -3   1    7.06    0.26
   8   3  -1    7.23    0.24
   8   3  -1    6.76    0.29
  -8   3   1    6.90    0.22
   8   3  -1    6.89    0.21
   7  -3  -1    6.68    0.21
   7  -3  -1    6.31    0.24
  -7  -3   1    6.46    0.23
   7   3  -1    7.15    0.26
  -7   3   1    6.53    0.20
   7   3  -1    6.93    0.19
   7   3  -1    6.93    0.23
  -6  -3   1   29.63    0.62
   6  -3  -1   30.21    0.62
   6  -3  -1   30.06    0.60
   6   3  -1   30.98    0.63
   6   3  -1   30.73    0.61
   6   3  -1   30.52    0.59
  -6   3   1   30.38    0.59
  -5  -3   1   29.43    0.60
   5  -3  -1   29.54    0.59
   5  -3  -1   30.18    0.59
   5  -3  -1   29.13    0.60
  -5   3   1   30.04    0.58
   5   3  -1   31.24    0.60
   5   3  -1   29.42    0.61
   5   3  -1   30.60    0.58
   4  -3  -1   15.06    0.32
   4  -3  -1   15.56    0.32
   4  -3  -1   15.46    0.33
   4   3  -1   15.31    0.31
   4   3  -1   15.32    0.33
   4   3  -1   15.02    0.34
  -4   3   1   16.00    0.31
   3  -3  -1   56.96    1.05
   3  -3  -1   55.43    1.05
  -3   3   1   56.84    1.05
   3   3  -1   57.02    1.06
   3   3  -1   56.49    1.05
   2  -3  -1   59.41    1.09
   2  -3  -1   59.46    1.09
   2   3  -1   58.70    1.10
   2   3  -1   58.07    1.10
  -2   3   1   59.74    1.09
   1  -3  -1   24.16    0.45
   1  -3  -1   23.47    0.45
  -1   3   1   23.34    0.45
   1   3  -1   23.58    0.46
   0  -3  -1   -0.10    0.02
   0  -3   1   -0.11    0.03
   0   3   1   -0.10    0.03
   0   3   1   -0.05    0.03
   0   3  -1   -0.07    0.03
  -1  -3  -1   23.69    0.45
   1  -3   1   23.88    0.45
   1   3   1   24.27    0.46
  -1   3  -1   23.72    0.45
   2  -3   1   59.39    1.09
   2   3   1   59.12    1.10
   2   3   1   58.60    1.09
  -2   3  -1   59.42    1.08
   3  -3   1   57.20    1.06
   3  -3   1   56.72    1.06
   3   3   1   56.72    1.06
   3   3   1   57.00    1.07
   3   3   1   57.60    1.04
  -3   3  -1   56.60    1.05
   4  -3   1   15.18    0.33
   4  -3   1   15.78    0.32
   4  -3   1   16.30    0.30
   4   3   1   15.94    0.30
   4   3   1   15.62    0.32
   4   3   1   15.61    0.34
  -4   3  -1   15.48    0.31
   5  -3   1   30.74    0.62
   5  -3   1   30.81    0.60
   5  -3   1   31.71    0.57
  -5   3  -1   30.63    0.58
   5   3   1   31.21    0.58
   5   3   1   29.99    0.60
   5   3   1   30.30    0.62
   6  -3   1   30.57    0.63
   6  -3   1   30.65    0.60
   6   3   1   30.62    0.60
  -6   3  -1   30.50    0.59
   6   3   1   31.22    0.63
   6   3   1   30.30    0.58
   7  -3   1    6.93    0.25
  -7  -3  -1    6.44    0.23
   7  -3   1    6.57    0.21
  -7   3  -1    6.62    0.18
   7   3   1    6.59    0.20
   7   3   1    6.87    0.26
   7   3   1    6.76    0.17
   8  -3   1    7.32    0.27
   8  -3   1    7.22    0.23
  -8  -3  -1    6.69    0.25
   8   3   1    7.12    0.22
  -8   3  -1    7.27    0.21
   8   3   1    7.41    0.29
   8   3   1    6.45    0.19
  -9  -3  -1   20.76    0.48
   9  -3   1   20.43    0.46
   9  -3   1   21.19    0.51
  -9   3  -1   19.86    0.44
   9   3   1   21.27    0.52
   9   3   1   20.13    0.45
 -10  -3  -1    6.47    0.28
  10  -3   1    6.96    0.26
  10  -3   1    6.67    0.34
  10   3   1    6.67    0.35
  10   3   1    6.27    0.24
  11  -3   1   20.79    0.57
  11   3   1   20.77    0.58
  12  -3   1    0.17    0.22
  12   3   1    0.17    0.23
  13  -3   1    8.97    0.47
  13   3   1   10.07    0.49
  14  -3   1    0.25    0.29
  14   3   1    0.64    0.30
  15  -3   1    0.94    0.33
  15   3   1    0.64    0.33
  15  -4  -1    0.36    0.31
  15   4  -1   -0.34    0.32
  14  -4  -1    2.44    0.32
  14   4  -1    1.70    0.33
  13  -4  -1    8.07    0.48
  13   4  -1    6.79    0.49
  12  -4  -1   18.71    0.57
  12   4  -1   18.47    0.60
 -11  -4   1    1.92    0.20
  11  -4  -1    1.91    0.18
  11  -4  -1    1.71    0.23
  11   4  -1    1.83    0.18
  11   4  -1    1.97    0.25
  10  -4  -1   10.96    0.39
  10  -4  -1   11.08    0.34
 -10  -4   1   10.80    0.36
  10   4  -1   11.27    0.34
 -10   4   1   10.66    0.41
  10   4  -1   11.49    0.41
   9  -4  -1    1.87    0.18
  -9  -4   1    1.94    0.17
   9  -4  -1    1.93    0.15
  -9   4   1    2.08    0.13
   9   4  -1    2.02    0.20
   9   4  -1    2.15    0.16
  -8  -4   1    0.20    0.13
   8  -4  -1    0.24    0.11
   8  -4  -1    0.20    0.13
  -8   4   1    0.34    0.10
   8   4  -1    0.22    0.09
   8   4  -1    0.25    0.14
   8   4  -1    0.28    0.11
  -7  -4   1    0.50    0.12
   7  -4  -1    0.62    0.10
   7  -4  -1    0.62    0.12
   7   4  -1    0.66    0.11
  -7   4   1    0.76    0.09
   7   4  -1    0.74    0.09
   7   4  -1    0.57    0.13
   6  -4  -1   10.78    0.28
  -6  -4   1   10.36    0.29
   6  -4  -1   10.57    0.27
   6   4  -1   10.62    0.30
   6   4  -1   10.75    0.25
   6   4  -1   10.78    0.28
  -6   4   1   10.51    0.25
   5  -4  -1   16.15    0.35
   5  -4  -1   16.00    0.36
   5   4  -1   15.52    0.37
   5   4  -1   16.64    0.36
  -5   4   1   16.23    0.34
   5   4  -1   16.59    0.33
   4  -4  -1   33.25    0.66
   4  -4  -1   33.94    0.66
   4   4  -1   34.87    0.67
   4   4  -1   35.25    0.65
  -4   4   1   34.41    0.65
   4   4  -1   33.74    0.68
   3  -4  -1    9.46    0.21
   3  -4  -1    8.93    0.21
   3   4  -1    8.97    0.22
   3   4  -1    8.98    0.22
  -3   4   1    9.01    0.20
   2  -4  -1  135.96    2.52
   2  -4  -1  140.87    2.53
   2   4  -1  138.73    2.53
  -2   4   1  138.39    2.52
   2   4  -1  136.15    2.54
   1  -4  -1   75.26    1.38
   1  -4  -1   78.07    1.39
   1   4  -1   73.65    1.39
  -1   4   1   73.44    1.38
   0  -4  -1  156.23    2.90
   0  -4   1  154.96    2.88
   0   4   1  161.99    2.91
   0   4  -1  161.06    2.90
   0   4   1  154.78    2.90
   1  -4   1   75.86    1.40
   1  -4   1   76.87    1.40
  -1  -4  -1   74.99    1.39
   1   4   1   75.57    1.40
   1   4   1   74.56    1.40
  -1   4  -1   76.17    1.39
   2  -4   1  142.65    2.57
   2  -4   1  141.41    2.56
   2   4   1  137.34    2.56
  -2   4  -1  141.49    2.56
   2   4   1  135.16    2.55
   3  -4   1    9.27    0.21
   3  -4   1    9.16    0.21
   3   4   1    9.09    0.20
  -3   4  -1    8.99    0.19
   3   4   1    9.03    0.22
   4  -4   1   33.46    0.65
   4  -4   1   34.27    0.66
   4   4   1   33.58    0.67
   4   4   1   34.16    0.65
   4   4   1   34.31    0.63
  -4   4  -1   33.58    0.64
   5  -4   1   17.27    0.32
   5  -4   1   16.40    0.35
   5  -4   1   16.44    0.37
   5   4   1   16.28    0.32
   5   4   1   16.23    0.37
   5   4   1   16.29    0.35
  -5   4  -1   16.74    0.33
   6  -4   1   10.79    0.26
   6  -4   1   10.60    0.29
   6   4   1   10.89    0.26
  -6   4  -1   10.50    0.24
   6   4   1   11.01    0.30
   6   4   1   10.32    0.23
   7  -4   1    0.78    0.10
  -7  -4  -1    0.61    0.12
   7  -4   1    0.60    0.11
   7   4   1    0.63    0.09
  -7   4  -1    0.75    0.08
   7   4   1    0.58    0.13
   7   4   1    0.75    0.07
  -8  -4  -1    0.08    0.12
   8  -4   1    0.28    0.14
   8  -4   1    0.39    0.11
   8   4   1    0.25    0.10
   8   4   1    0.19    0.12
  -8   4  -1    0.26    0.08
   8   4   1    0.38    0.14
   9  -4   1    2.10    0.19
  -9  -4  -1    1.79    0.17
   9  -4   1    2.35    0.15
   9   4   1    2.00    0.13
  -9   4  -1    1.97    0.13
   9   4   1    2.06    0.19
 -10  -4  -1   10.98    0.35
  10  -4   1   11.36    0.33
  10  -4   1   10.81    0.39
  10   4   1   10.71    0.40
  10   4   1   10.55    0.30
  11  -4   1    1.64    0.22
 -11  -4  -1    1.41    0.28
  11   4   1    1.14    0.22
  12  -4   1   18.53    0.57
  12   4   1   18.40    0.58
  13  -4   1    7.40    0.46
  13   4   1    7.50    0.46
  14  -4   1    2.66    0.32
  14   4   1    2.29    0.33
  15  -4   1    0.62    0.32
  15   4   1    0.38    0.33
  15  -5  -1    0.35    0.31
  15   5  -1    0.58    0.34
  14  -5  -1    0.23    0.29
  14   5  -1   -0.18    0.31
  13  -5  -1   14.40    0.54
  13   5  -1   14.71    0.57
  12  -5  -1    4.70    0.30
  12   5  -1    4.87    0.32
 -11  -5   1   18.09    0.50
  11  -5  -1   18.05    0.52
  11  -5  -1   18.41    0.48
  11   5  -1   17.05    0.45
  11   5  -1   17.35    0.57
 -10  -5   1   21.73    0.55
  10  -5  -1   22.20    0.57
  10  -5  -1   21.92    0.52
  10   5  -1   22.29    0.59
  10   5  -1   22.10    0.51
   9  -5  -1   33.21    0.73
  -9  -5   1   33.79    0.72
   9  -5  -1   33.89    0.70
   9   5  -1   33.71    0.70
  -9   5   1   32.20    0.67
   9   5  -1   32.12    0.74
   8  -5  -1   53.38    1.06
   8  -5  -1   54.19    1.05
  -8  -5   1   52.21    1.06
   8   5  -1   52.93    1.04
  -8   5   1   53.08    1.02
   8   5  -1   54.66    1.08
   8   5  -1   52.60    1.01
   7  -5  -1   53.24    1.01
   7  -5  -1   50.83    1.02
  -7  -5   1   50.78    1.03
   7   5  -1   53.13    1.01
   7   5  -1   51.85    0.99
   7   5  -1   52.96    1.04
  -7   5   1   51.31    0.99
   6  -5  -1  105.40    1.99
   6  -5  -1  107.21    1.98
  -6   5   1  105.94    1.96
   6   5  -1  105.84    1.96
   6   5  -1  107.07    2.00
   6   5  -1  106.00    1.98
   5  -5  -1   47.55    0.93
   5  -5  -1   49.54    0.93
  -5   5   1   47.62    0.92
   5   5  -1   48.65    0.95
   5   5  -1   48.88    0.92
   5   5  -1   49.09    0.94
   4  -5  -1   54.20    1.03
   4  -5  -1   54.17    1.03
   4   5  -1   53.70    1.04
  -4   5   1   54.71    1.02
   4   5  -1   55.29    1.02
   3  -5  -1   21.04    0.42
   3  -5  -1   21.04    0.42
  -3   5   1   20.52    0.41
   3   5  -1   20.25    0.44
   3   5  -1   20.79    0.43
   2  -5  -1   41.41    0.80
   2  -5  -1   42.15    0.79
   2   5  -1   42.09    0.81
   2   5  -1   43.31    0.81
  -2   5   1   41.63    0.79
   1  -5  -1    8.89    0.20
   1  -5  -1    9.07    0.19
   1   5  -1    8.62    0.21
  -1   5   1    8.76    0.19
   0  -5   1    0.07    0.04
   0  -5  -1   -0.05    0.04
   0   5   1    0.02    0.04
   0   5  -1   -0.02    0.04
   0   5   1    0.02    0.04
   1  -5   1    8.64    0.19
   1  -5   1    8.67    0.19
  -1  -5  -1    8.59    0.18
   1   5   1    8.77    0.20
  -1   5  -1    8.80    0.19
   1   5   1    8.66    0.20
   2  -5   1   43.05    0.80
   2  -5   1   43.19    0.80
  -2   5  -1   42.23    0.79
   2   5   1   41.77    0.81
   2   5   1   41.86    0.80
   3  -5   1   20.53    0.42
   3  -5   1   20.83    0.42
  -3   5  -1   21.24    0.40
   3   5   1   20.50    0.42
   3   5   1   20.57    0.43
   4  -5   1   55.44    1.04
   4  -5   1   54.78    1.03
   4   5   1   55.38    1.01
  -4   5  -1   54.11    1.01
   4   5   1   54.48    1.04
   4   5   1   52.76    1.03
   5  -5   1   50.07    0.91
   5  -5   1   47.79    0.94
   5  -5   1   48.72    0.95
   5   5   1   48.69    0.96
  -5   5  -1   49.31    0.92
   5   5   1   50.09    0.91
   5   5   1   49.33    0.93
   6  -5   1  106.02    1.97
   6  -5   1  103.53    1.98
   6  -5   1  109.62    1.93
   6   5   1  105.12    1.97
  -6   5  -1  104.77    1.95
   6   5   1  105.95    2.00
   6   5   1  107.53    1.94
   7  -5   1   51.43    1.03
   7  -5   1   52.87    1.01
   7   5   1   52.80    0.98
   7   5   1   52.32    1.04
   7   5   1   53.12    1.00
  -7   5  -1   52.04    0.99
  -8  -5  -1   53.67    1.08
   8  -5   1   54.18    1.06
   8  -5   1   55.60    1.09
   8   5   1   55.10    1.10
   8   5   1   54.45    1.04
  -8   5  -1   53.24    1.03
  -9  -5  -1   33.18    0.72
   9  -5   1   33.94    0.73
   9  -5   1   32.95    0.69
   9   5   1   33.17    0.67
   9   5   1   33.37    0.75
 -10  -5  -1   22.03    0.54
  10  -5   1   22.78    0.51
  10  -5   1   21.87    0.56
  10   5   1   22.16    0.58
  10   5   1   20.78    0.49
 -11  -5  -1   17.20    0.48
  11  -5   1   17.45    0.55
  11  -5   1   17.88    0.52
  11   5   1   16.82    0.53
  12  -5   1    6.02    0.40
  12   5   1    4.71    0.32
  13  -5   1   15.10    0.55
  13   5   1   14.52    0.56
  14  -5   1    0.13    0.29
  14   5   1   -0.01    0.30
  15  -5   1    0.71    0.33
  15   5   1    0.09    0.33
  15  -6  -1   -0.04    0.31
  15   6  -1   -0.88    0.32
  14  -6  -1    8.48    0.52
  14   6  -1    7.92    0.53
  13  -6  -1    0.32    0.26
  13   6  -1    0.06    0.27
  12  -6  -1    2.68    0.27
 -12  -6   1    2.89    0.25
  12   6  -1    2.60    0.29
 -11  -6   1    1.37    0.21
  11  -6  -1    1.38    0.19
  11  -6  -1    1.31    0.22
  11   6  -1    1.37    0.24
  11   6  -1    1.34    0.17
 -10  -6   1    4.79    0.32
  10  -6  -1    4.46    0.31
  10  -6  -1    4.85    0.28
  10   6  -1    4.91    0.34
  10   6  -1    4.74    0.26
   9  -6  -1    0.11    0.14
   9  -6  -1    0.21    0.16
  -9  -6   1    0.19    0.16
   9   6  -1    0.16    0.13
   9   6  -1    0.45    0.18
  -9   6   1    0.07    0.11
  -8  -6   1    4.48    0.27
   8  -6  -1    5.36    0.23
   8  -6  -1    5.10    0.26
  -8   6   1    4.86    0.20
   8   6  -1    5.67    0.29
   8   6  -1    5.13    0.23
   8   6  -1    5.25    0.19
   7  -6  -1    2.35    0.15
   7  -6  -1    1.85    0.15
  -7   6   1    2.33    0.15
   7   6  -1    2.41    0.14
   7   6  -1    2.45    0.19
   7   6  -1    1.92    0.17
   6  -6  -1   11.66    0.31
   6  -6  -1   12.26    0.32
  -6   6   1   11.98    0.28
   6   6  -1   12.09    0.34
   6   6  -1   12.05    0.31
   6   6  -1   12.48    0.28
   5  -6  -1   26.15    0.54
   5  -6  -1   25.13    0.53
   5   6  -1   25.89    0.51
   5   6  -1   25.82    0.56
   5   6  -1   27.08    0.54
  -5   6   1   25.20    0.51
   4  -6  -1   16.11    0.35
   4  -6  -1   16.44    0.35
   4   6  -1   16.31    0.38
  -4   6   1   16.25    0.34
   4   6  -1   15.89    0.36
   3  -6  -1    0.20    0.07
   3  -6  -1    0.24    0.07
   3   6  -1    0.34    0.09
   3   6  -1    0.17    0.08
  -3   6   1    0.20    0.06
   2  -6  -1   54.35    1.00
  -2   6   1   54.16    1.00
   2   6  -1   51.62    1.01
   1  -6  -1    7.31    0.17
  -1   6   1    6.98    0.18
   1   6  -1    7.03    0.19
  -1   6   1    6.93    0.18
   0  -6   1  109.96    2.08
   0  -6  -1  116.60    2.08
   0   6  -1  110.47    2.08
   0   6   1  116.03    2.08
   0   6   1  112.57    2.08
  -1  -6  -1    7.20    0.17
   1  -6   1    7.20    0.18
   1   6   1    7.09    0.18
   1   6   1    7.36    0.19
  -1   6  -1    7.30    0.17
   2  -6   1   52.93    0.99
   2  -6   1   52.66    0.99
  -2   6  -1   53.20    0.98
   2   6   1   52.45    1.00
   2   6   1   51.53    0.99
   3  -6   1    0.11    0.07
   3  -6   1    0.07    0.07
   3   6   1    0.25    0.07
  -3   6  -1    0.25    0.05
   3   6   1    0.27    0.08
   4  -6   1   16.23    0.36
   4  -6   1   16.29    0.36
   4   6   1   16.28    0.35
   4   6   1   16.35    0.37
  -4   6  -1   16.92    0.33
   5  -6   1   26.62    0.54
   5  -6   1   25.84    0.54
   5   6   1   25.87    0.56
   5   6   1   26.62    0.51
  -5   6  -1   26.24    0.51
   5   6   1   26.20    0.53
   6  -6   1   12.16    0.32
   6  -6   1   12.28    0.31
   6  -6   1   12.59    0.25
   6   6   1   12.34    0.30
  -6   6  -1   12.03    0.27
   6   6   1   12.61    0.26
   6   6   1   12.27    0.34
   7  -6   1    2.80    0.19
   7  -6   1    2.27    0.16
   7   6   1    1.96    0.16
   7   6   1    2.46    0.12
  -7   6  -1    2.34    0.14
   7   6   1    2.64    0.16
   8  -6   1    5.08    0.23
   8  -6   1    5.11    0.27
   8   6   1    5.06    0.28
  -8   6  -1    4.99    0.19
   8   6   1    5.14    0.21
  -9  -6  -1    0.02    0.15
   9  -6   1    0.10    0.17
   9  -6   1    0.25    0.13
   9   6   1    0.18    0.17
   9   6   1    0.18    0.11
  10  -6   1    4.60    0.27
  10  -6   1    4.37    0.33
 -10  -6  -1    4.57    0.30
  10   6   1    3.89    0.26
  11  -6   1    1.52    0.23
  11  -6   1    1.55    0.18
 -11  -6  -1    1.39    0.20
  11   6   1    1.19    0.24
  12  -6   1    3.36    0.29
  12   6   1    3.49    0.30
  13  -6   1   -0.01    0.25
  13   6   1    0.32    0.27
  14  -6   1    7.76    0.51
  14   6   1    7.67    0.52
  15  -6   1    0.23    0.33
  15   6   1   -0.02    0.33
  15  -7  -1    2.31    0.35
  15   7  -1    1.93    0.37
  14  -7  -1    0.02    0.29
  14   7  -1   -0.29    0.30
  13  -7  -1    4.49    0.33
  13   7  -1    4.29    0.36
  12  -7  -1    0.86    0.24
 -12  -7   1    0.93    0.23
  12  -7  -1    1.04    0.21
  12   7  -1    0.82    0.27
 -11  -7   1    7.10    0.39
  11  -7  -1    7.14    0.34
  11  -7  -1    7.50    0.39
  11   7  -1    5.93    0.41
  11   7  -1    6.98    0.39
 -10  -7   1   12.31    0.43
  10  -7  -1   12.14    0.42
  10  -7  -1   11.88    0.39
  10   7  -1   12.33    0.37
  10   7  -1   12.66    0.45
   9  -7  -1    7.96    0.33
  -9  -7   1    8.25    0.33
   9  -7  -1    7.48    0.31
   9   7  -1    7.65    0.36
   9   7  -1    7.90    0.29
  -9   7   1    7.28    0.25
   8  -7  -1   42.34    0.84
   8  -7  -1   40.32    0.83
  -8   7   1   38.79    0.79
   8   7  -1   40.57    0.87
   8   7  -1   40.39    0.82
   7  -7  -1   12.83    0.34
   7  -7  -1   12.44    0.35
   7   7  -1   12.36    0.34
   7   7  -1   12.43    0.38
   7   7  -1   12.81    0.30
  -7   7   1   12.65    0.30
   6  -7  -1    9.08    0.27
   6  -7  -1    9.07    0.28
  -6   7   1    9.52    0.24
   6   7  -1    9.79    0.32
   6   7  -1    9.31    0.24
   6   7  -1    9.39    0.28
   5  -7  -1    2.51    0.17
   5  -7  -1    2.41    0.16
   5   7  -1    2.25    0.14
   5   7  -1    2.49    0.13
  -5   7   1    2.18    0.13
   5   7  -1    2.43    0.16
   4  -7  -1   37.44    0.73
   4  -7  -1   37.52    0.74
   4   7  -1   37.67    0.76
  -4   7   1   37.12    0.72
   4   7  -1   37.67    0.75
   3  -7  -1    0.04    0.07
   3  -7  -1    0.06    0.07
  -3   7   1    0.01    0.06
   3   7  -1    0.12    0.08
   3   7  -1    0.14    0.09
   2  -7  -1    0.19    0.07
   2  -7  -1    0.13    0.06
   2   7  -1    0.26    0.08
  -2   7   1    0.12    0.06
   1  -7  -1    1.37    0.10
  -1   7   1    1.31    0.10
   1   7  -1    1.19    0.09
  -1   7   1    1.12    0.07
   0  -7  -1   -0.03    0.05
   0  -7   1    0.05    0.06
   0   7  -1    0.09    0.06
   0   7   1    0.03    0.06
   0   7   1   -0.04    0.06
   1  -7   1    1.16    0.08
  -1  -7  -1    1.55    0.09
  -1   7  -1    1.68    0.10
   1   7   1    1.50    0.11
  -1   7  -1    1.41    0.10
   1   7   1    1.45    0.10
   2  -7   1    0.17    0.07
   2  -7   1    0.17    0.07
   2   7   1    0.22    0.07
  -2   7  -1    0.14    0.06
   3  -7   1    0.05    0.07
   3  -7   1    0.03    0.07
  -3   7  -1    0.24    0.06
   3   7   1    0.01    0.07
   3   7   1   -0.08    0.08
   4  -7   1   37.08    0.73
   4  -7   1   36.97    0.73
   4   7   1   37.76    0.75
  -4   7  -1   37.18    0.71
   4   7   1   36.54    0.73
   5  -7   1    2.01    0.13
   5  -7   1    2.74    0.16
   5   7   1    2.46    0.11
   5   7   1    2.69    0.19
  -5   7  -1    2.45    0.12
   5   7   1    2.11    0.15
   6  -7   1    9.54    0.28
   6  -7   1    9.33    0.28
  -6   7  -1    9.56    0.23
   6   7   1    9.40    0.30
   6   7   1    9.40    0.26
   6   7   1    9.68    0.22
   7  -7   1   12.63    0.33
   7  -7   1   12.35    0.35
  -7   7  -1   12.34    0.29
   7   7   1   12.89    0.32
   7   7   1   12.71    0.37
   7   7   1   12.68    0.29
   8  -7   1   40.86    0.84
   8  -7   1   40.46    0.82
   8   7   1   39.58    0.80
   8   7   1   39.70    0.85
  -8   7  -1   39.10    0.78
   9  -7   1    8.06    0.30
   9  -7   1    7.70    0.33
  -9  -7  -1    7.12    0.32
   9   7   1    7.58    0.26
   9   7   1    7.37    0.35
  10  -7   1   11.62    0.38
 -10  -7  -1   12.42    0.41
  10  -7   1   12.58    0.44
  10   7   1   11.60    0.44
 -11  -7  -1    7.54    0.37
  11  -7   1    7.04    0.39
  11  -7   1    7.08    0.33
  11   7   1    6.75    0.43
  12  -7   1    0.85    0.25
  12   7   1    0.97    0.26
  13  -7   1    4.59    0.34
  13   7   1    4.44    0.36
  14  -7   1   -0.15    0.29
  14   7   1    0.17    0.31
  15  -7   1    1.56    0.36
  15   7   1    1.92    0.36
  14  -8  -1    2.64    0.33
  14   8  -1    3.18    0.37
  13  -8  -1    1.32    0.28
  13   8  -1    1.53    0.31
 -12  -8   1    3.90    0.29
  12  -8  -1    4.30    0.31
  12  -8  -1    4.52    0.28
  12   8  -1    3.60    0.32
 -11  -8   1    0.42    0.22
  11  -8  -1    0.27    0.19
  11  -8  -1    0.32    0.22
  11   8  -1    0.24    0.23
 -10  -8   1    9.63    0.40
  10  -8  -1    9.21    0.39
  10  -8  -1    9.41    0.36
  10   8  -1    8.33    0.42
  10   8  -1    9.23    0.33
  -9  -8   1    3.36    0.23
   9  -8  -1    3.62    0.25
   9  -8  -1    3.92    0.24
   9   8  -1    3.13    0.25
   9   8  -1    3.49    0.25
  -9   8   1    3.34    0.22
   8  -8  -1    0.21    0.14
   8  -8  -1    0.35    0.16
   8   8  -1    0.46    0.18
   8   8  -1    0.30    0.13
  -8   8   1    0.24    0.11
   7  -8  -1    9.55    0.31
   7  -8  -1    9.50    0.30
   7   8  -1    9.65    0.25
   7   8  -1    9.53    0.36
  -7   8   1    9.40    0.26
   7   8  -1    9.20    0.30
   6  -8  -1    0.74    0.12
   6  -8  -1    0.58    0.12
   6   8  -1    0.55    0.14
   6   8  -1    0.79    0.12
   6   8  -1    0.68    0.09
  -6   8   1    0.52    0.10
   5  -8  -1    1.97    0.13
   5  -8  -1    1.66    0.13
  -5   8   1    1.66    0.10
   5   8  -1    1.89    0.13
   5   8  -1    1.96    0.16
   4  -8  -1   64.90    1.26
   4  -8  -1   67.66    1.27
   4   8  -1   66.02    1.29
  -4   8   1   66.22    1.25
   4   8  -1   67.66    1.28
   3  -8  -1   86.48    1.61
   3  -8  -1   86.77    1.62
   3   8  -1   85.65    1.64
  -3   8   1   86.96    1.61
   3   8  -1   86.89    1.63
   2  -8  -1   98.98    1.84
   2  -8  -1   99.84    1.84
   2   8  -1   99.42    1.85
  -2   8   1   98.12    1.83
   1  -8  -1   63.86    1.20
  -1   8   1   64.34    1.20
  -1   8   1   63.24    1.20
   1   8  -1   63.57    1.21
   0  -8  -1   60.90    1.14
   0  -8   1   60.28    1.14
   0   8   1   61.47    1.15
   0   8  -1   59.30    1.15
   0   8   1   61.82    1.15
  -1  -8  -1   63.55    1.20
   1   8   1   65.09    1.22
   1   8   1   64.19    1.22
  -1   8  -1   64.07    1.21
  -1   8  -1   65.75    1.22
   2  -8   1   99.20    1.85
   2  -8   1   98.87    1.85
   2   8   1   99.66    1.85
  -2   8  -1  100.18    1.84
   3  -8   1   86.73    1.62
   3  -8   1   84.72    1.62
  -3   8  -1   86.95    1.61
   3   8   1   87.38    1.64
   3   8   1   87.57    1.63
   4  -8   1   67.01    1.27
   4  -8   1   65.50    1.27
   4   8   1   68.16    1.29
  -4   8  -1   66.74    1.25
   4   8   1   65.84    1.27
   5  -8   1    1.43    0.13
   5  -8   1    1.73    0.13
   5   8   1    2.11    0.13
   5   8   1    1.77    0.14
  -5   8  -1    1.69    0.13
   6  -8   1    0.61    0.13
   6  -8   1    0.31    0.11
   6   8   1    0.57    0.08
   6   8   1    0.64    0.14
   6   8   1    0.57    0.11
  -6   8  -1    0.66    0.09
   7  -8   1    9.63    0.31
   7  -8   1    9.10    0.29
   7   8   1    9.27    0.27
   7   8   1    9.84    0.34
  -7   8  -1    9.21    0.24
   8  -8   1    0.44    0.16
   8  -8   1    0.22    0.14
   8   8   1    0.19    0.17
  -8   8  -1    0.43    0.10
   8   8   1    0.20    0.12
   9  -8   1    2.93    0.22
   9  -8   1    3.58    0.20
   9   8   1    3.43    0.21
   9   8   1    3.10    0.24
  10  -8   1    8.37    0.35
 -10  -8  -1    9.02    0.38
  10  -8   1    8.88    0.39
  10   8   1    9.17    0.41
  11  -8   1    0.63    0.19
 -11  -8  -1    0.43    0.21
  11  -8   1    0.53    0.23
  11   8   1    0.78    0.24
  12  -8   1    3.52    0.30
  12   8   1    4.61    0.33
  13  -8   1    1.16    0.28
  13   8   1    1.30    0.30
  14  -8   1    2.71    0.34
  14   8   1    2.74    0.36
  14  -9  -1    0.59    0.30
  14   9  -1    0.12    0.33
  13  -9  -1    4.14    0.34
  13   9  -1    4.98    0.38
  12  -9  -1    4.92    0.33
  12  -9  -1    5.32    0.30
 -12  -9   1    5.12    0.32
  12   9  -1    4.74    0.35
 -11  -9   1    9.58    0.44
  11  -9  -1    8.94    0.40
  11  -9  -1    8.97    0.44
  11   9  -1    8.48    0.45
  10  -9  -1    1.24    0.22
 -10  -9   1    1.26    0.22
  10  -9  -1    0.86    0.19
  10   9  -1    1.10    0.18
  10   9  -1    0.84    0.23
   9  -9  -1   14.96    0.42
   9  -9  -1   14.95    0.46
   9   9  -1   14.78    0.48
   9   9  -1   14.63    0.41
   8  -9  -1   37.75    0.80
   8  -9  -1   36.39    0.79
   8   9  -1   38.80    0.79
  -8   9   1   37.38    0.75
   8   9  -1   37.13    0.83
   7  -9  -1   16.50    0.43
   7  -9  -1   16.35    0.42
   7   9  -1   16.87    0.37
  -7   9   1   16.47    0.38
   7   9  -1   16.31    0.46
   7   9  -1   16.51    0.42
   6  -9  -1   27.55    0.59
   6  -9  -1   27.01    0.59
   6   9  -1   28.02    0.56
   6   9  -1   27.74    0.60
   6   9  -1   27.36    0.62
  -6   9   1   27.17    0.56
   5  -9  -1    5.08    0.21
  -5   9   1    5.21    0.19
   5   9  -1    5.37    0.23
   5   9  -1    5.18    0.25
   4  -9  -1   24.40    0.52
   4  -9  -1   24.78    0.53
   4   9  -1   25.28    0.54
   4   9  -1   25.33    0.55
  -4   9   1   23.71    0.50
   3  -9  -1   11.12    0.28
   3  -9  -1   10.59    0.27
  -3   9   1   10.48    0.27
   3   9  -1   10.55    0.30
   3   9  -1   11.36    0.31
   2  -9  -1    4.63    0.17
   2  -9  -1    4.41    0.18
  -2   9   1    4.41    0.17
   2   9  -1    4.86    0.19
  -2   9   1    4.68    0.18
  -1  -9   1   14.60    0.32
   1  -9  -1   14.35    0.32
  -1   9   1   14.75    0.32
  -1   9   1   14.03    0.33
   1   9  -1   14.01    0.33
   0  -9   1   -0.04    0.07
   0  -9  -1    0.08    0.07
   0   9  -1    0.18    0.08
   0   9   1    0.01    0.08
   0   9   1   -0.01    0.08
  -1  -9  -1   14.54    0.32
   1  -9   1   14.44    0.33
  -1   9  -1   14.63    0.33
   1   9   1   14.26    0.33
  -1   9  -1   14.67    0.33
   2  -9   1    4.46    0.17
  -2  -9  -1    4.92    0.16
  -2   9  -1    4.83    0.17
   2   9   1    4.44    0.19
   3  -9   1   10.51    0.28
   3   9   1   11.38    0.29
   3   9   1   11.54    0.31
  -3   9  -1   10.86    0.26
   4  -9   1   24.88    0.53
   4  -9   1   23.82    0.52
   4   9   1   25.82    0.55
  -4   9  -1   24.63    0.50
   4   9   1   24.16    0.52
   5  -9   1    5.57    0.24
   5  -9   1    5.29    0.22
   5   9   1    5.38    0.24
   5   9   1    5.49    0.22
  -5   9  -1    5.27    0.18
   6  -9   1   26.83    0.60
   6  -9   1   27.19    0.60
   6   9   1   29.03    0.56
  -6   9  -1   28.76    0.56
   6   9   1   27.68    0.63
   6   9   1   27.93    0.59
   7  -9   1   16.72    0.43
   7  -9   1   16.90    0.44
   7   9   1   16.98    0.40
  -7   9  -1   16.41    0.37
   7   9   1   16.52    0.45
   8  -9   1   37.37    0.78
   8  -9   1   37.55    0.80
   8   9   1   36.36    0.82
   8   9   1   36.85    0.76
  -8   9  -1   37.95    0.80
   9  -9   1   14.94    0.44
   9  -9   1   14.69    0.41
   9   9   1   14.37    0.38
   9   9   1   13.86    0.46
  10  -9   1    1.20    0.20
  10  -9   1    0.98    0.21
 -10  -9  -1    0.81    0.21
  10   9   1    0.77    0.23
  11  -9   1    9.43    0.40
 -11  -9  -1   10.05    0.43
  11  -9   1   10.30    0.44
  11   9   1    8.92    0.48
  12  -9   1    4.86    0.33
  12  -9   1    5.43    0.33
  12   9   1    4.69    0.34
  13  -9   1    4.46    0.34
  13   9   1    3.92    0.36
  14  -9   1   -0.22    0.31
  14   9   1    0.22    0.32
  14 -10  -1    1.08    0.32
  14  10  -1    0.46    0.33
  13 -10  -1    1.34    0.31
  13  10  -1    0.36    0.32
 -12 -10   1    3.21    0.29
  12 -10  -1    2.78    0.27
  12 -10  -1    2.59    0.28
  12  10  -1    3.37    0.32
  11 -10  -1    0.12    0.23
 -11 -10   1   -0.12    0.23
  11 -10  -1   -0.38    0.21
  11  10  -1   -0.38    0.24
  10 -10  -1    0.70    0.21
 -10 -10   1    1.27    0.23
  10 -10  -1    0.73    0.21
  10  10  -1    0.72    0.23
  10  10  -1    0.86    0.17
   9 -10  -1    4.68    0.32
   9 -10  -1    4.89    0.30
   9  10  -1    5.23    0.36
   9  10  -1    5.23    0.29
   8 -10  -1    1.58    0.18
   8 -10  -1    1.85    0.20
  -8  10   1    1.43    0.14
   8  10  -1    1.57    0.22
   8  10  -1    1.29    0.16
   7 -10  -1    6.23    0.29
   7 -10  -1    6.33    0.28
   7  10  -1    6.16    0.27
  -7  10   1    5.72    0.22
   7  10  -1    6.03    0.25
   7  10  -1    6.09    0.32
   6 -10  -1    2.27    0.17
   6 -10  -1    2.26    0.16
   6  10  -1    2.11    0.18
   6  10  -1    2.12    0.16
  -6  10   1    2.25    0.13
   5 -10  -1   12.56    0.34
   5 -10  -1   12.21    0.33
   5  10  -1   12.17    0.37
  -5  10   1   12.01    0.31
   5  10  -1   12.34    0.34
   4 -10  -1    0.05    0.11
   4 -10  -1    0.10    0.10
   4  10  -1    0.13    0.12
  -4  10   1    0.09    0.09
   4  10  -1    0.21    0.13
   3 -10  -1   15.47    0.37
   3 -10  -1   14.90    0.35
  -3  10   1   15.14    0.35
   3  10  -1   16.01    0.40
   3  10  -1   15.39    0.39
   2 -10  -1    5.83    0.21
   2  10  -1    6.07    0.23
  -2  10   1    5.72    0.19
  -2  10   1    6.22    0.21
  -1 -10   1   52.71    1.01
   1 -10  -1   53.00    1.01
   1  10  -1   52.76    1.02
  -1  10   1   51.49    1.01
  -1  10   1   53.11    1.01
   0 -10   1    0.06    0.09
   0 -10  -1   -0.13    0.08
   0  10   1    0.16    0.09
   0  10  -1    0.12    0.09
   0  10   1   -0.01    0.09
   1 -10   1   51.18    1.00
  -1 -10  -1   53.23    0.99
  -1  10  -1   50.78    1.00
   1  10   1   52.49    1.01
  -1  10  -1   52.08    1.00
  -2 -10  -1    5.88    0.19
   2 -10   1    5.76    0.20
   2  10   1    5.87    0.22
  -2  10  -1    6.02    0.19
   3 -10   1   15.60    0.37
   3 -10   1   15.22    0.37
  -3  10  -1   15.76    0.35
   3  10   1   16.37    0.38
   3  10   1   15.65    0.39
   4 -10   1    0.07    0.11
   4 -10   1   -0.01    0.11
   4  10   1    0.12    0.12
   4  10   1    0.02    0.11
  -4  10  -1    0.11    0.09
   5 -10   1   12.14    0.33
   5 -10   1   12.15    0.34
  -5  10  -1   11.60    0.30
   5  10   1   12.24    0.33
   5  10   1   12.63    0.37
   6 -10   1    2.14    0.17
   6 -10   1    2.04    0.16
  -6  10  -1    2.24    0.17
   6  10   1    1.97    0.18
   6  10   1    2.26    0.15
   7 -10   1    6.17    0.29
   7 -10   1    5.80    0.27
  -7  10  -1    5.93    0.21
   7  10   1    5.94    0.25
   7  10   1    5.54    0.30
   8 -10   1    1.66    0.18
   8 -10   1    0.79    0.19
   8  10   1    1.14    0.20
   8  10   1    1.57    0.15
   9 -10   1    4.94    0.33
   9 -10   1    4.83    0.29
   9  10   1    4.98    0.37
   9  10   1    5.22    0.25
  10 -10   1    0.83    0.23
  10 -10   1    0.86    0.20
  10  10   1    0.74    0.23
 -11 -10  -1    0.16    0.22
  11 -10   1   -0.01    0.20
  11 -10   1   -0.20    0.23
  11  10   1    0.08    0.25
 -12 -10  -1    3.04    0.30
  12 -10   1    3.20    0.29
  12 -10   1    3.08    0.27
  12  10   1    2.56    0.32
  13 -10   1    1.18    0.30
  13  10   1    1.10    0.32
  14 -10   1    0.89    0.33
  14  10   1    0.44    0.32
  14 -11  -1    0.20    0.31
  14  11  -1   -0.35    0.33
  13 -11  -1    2.42    0.32
  13  11  -1    1.85    0.33
  12 -11  -1    0.56    0.26
  12 -11  -1    0.24    0.24
 -12 -11   1   -0.06    0.26
  12  11  -1   -0.06    0.27
 -11 -11   1    2.77    0.28
  11 -11  -1    2.69    0.26
  11 -11  -1    2.56    0.27
  11  11  -1    2.23    0.29
  10 -11  -1    3.39    0.26
 -10 -11   1    3.69    0.28
  10 -11  -1    3.54    0.27
  10  11  -1    3.15    0.28
  10  11  -1    3.31    0.22
   9 -11  -1    3.35    0.24
   9 -11  -1    3.34    0.24
   9  11  -1    3.57    0.28
   9  11  -1    3.31    0.27
   8 -11  -1    4.20    0.32
   8 -11  -1    4.38    0.29
   8  11  -1    4.41    0.34
  -8  11   1    3.70    0.23
   8  11  -1    4.67    0.28
   7 -11  -1    2.05    0.19
   7 -11  -1    1.75    0.18
  -7  11   1    1.98    0.15
   7  11  -1    1.76    0.17
   7  11  -1    2.16    0.22
   6 -11  -1    0.36    0.14
   6 -11  -1    0.21    0.14
   6  11  -1    0.20    0.14
   6  11  -1    0.29    0.16
  -6  11   1    0.38    0.12
   5 -11  -1    6.77    0.26
   5 -11  -1    7.31    0.27
   5  11  -1    7.18    0.30
   5  11  -1    6.81    0.28
  -5  11   1    6.92    0.24
   4 -11  -1    0.40    0.12
   4 -11  -1    0.46    0.13
  -4  11   1    0.61    0.11
   4  11  -1    0.77    0.15
   4  11  -1    0.76    0.14
   3 -11  -1    4.30    0.21
   3 -11  -1    4.59    0.21
   3  11  -1    4.75    0.23
  -3  11   1    4.35    0.20
   2 -11  -1    0.66    0.11
  -2  11   1    1.03    0.11
  -2  11   1    0.89    0.11
   2  11  -1    0.71    0.12
   1 -11  -1    5.85    0.21
  -1 -11   1    6.18    0.21
   1  11  -1    6.54    0.24
  -1  11   1    6.48    0.22
  -1  11   1    6.21    0.22
   0 -11   1   -0.04    0.10
   0 -11  -1   -0.11    0.09
   0  11  -1    0.05    0.10
   0  11   1   -0.05    0.10
   0  11   1   -0.05    0.10
  -1 -11  -1    6.13    0.20
   1 -11   1    6.50    0.22
  -1  11  -1    6.16    0.22
  -1  11  -1    6.13    0.22
   1  11   1    6.11    0.23
  -2 -11  -1    0.88    0.10
   2 -11   1    1.00    0.12
   2  11   1    1.14    0.12
  -2  11  -1    0.78    0.11
  -2  11  -1    1.01    0.11
   3 -11   1    4.70    0.22
   3 -11   1    4.27    0.21
  -3  11  -1    4.27    0.20
  -3  11  -1    4.50    0.19
   3  11   1    4.65    0.23
   3  11   1    4.39    0.22
   4 -11   1    0.49    0.13
   4 -11   1    0.42    0.13
   4  11   1    0.87    0.13
   4  11   1    0.59    0.14
  -4  11  -1    0.56    0.10
   5 -11   1    6.61    0.27
   5 -11   1    6.38    0.27
   5  11   1    7.00    0.26
   5  11   1    7.02    0.29
  -5  11  -1    6.83    0.23
   6 -11   1    0.46    0.15
   6 -11   1    0.30    0.15
  -6  11  -1    0.60    0.11
   6  11   1    0.30    0.16
   6  11   1    0.34    0.13
   7 -11   1    1.86    0.18
   7 -11   1    1.82    0.18
   7  11   1    2.18    0.21
  -7  11  -1    2.19    0.14
   7  11   1    1.79    0.16
   8 -11   1    4.44    0.31
   8 -11   1    4.76    0.31
   8  11   1    3.78    0.25
   8  11   1    4.62    0.33
   9 -11   1    3.29    0.23
   9 -11   1    4.01    0.26
   9  11   1    3.39    0.26
   9  11   1    3.71    0.27
  10 -11   1    3.71    0.25
  10 -11   1    3.01    0.26
  10  11   1    2.95    0.28
  11 -11   1    2.39    0.26
  11 -11   1    2.45    0.27
 -11 -11  -1    2.39    0.26
  11  11   1    2.58    0.29
  12 -11   1    0.29    0.23
  12 -11   1    0.57    0.26
 -12 -11  -1    0.18    0.26
  12  11   1   -0.03    0.27
  13 -11   1    1.84    0.32
  13  11   1    1.73    0.33
  14 -11   1    0.09    0.31
  14  11   1   -0.04    0.33
  13 -12  -1    0.14    0.27
 -13 -12   1    0.15    0.35
  13 -12  -1    0.17    0.30
  13  12  -1   -0.24    0.31
  12 -12  -1    0.41    0.26
 -12 -12   1    0.51    0.27
  12 -12  -1    0.22    0.25
  12  12  -1    0.37    0.30
 -11 -12   1    0.16    0.25
  11 -12  -1    0.24    0.22
  11 -12  -1   -0.02    0.24
  11  12  -1    0.03    0.27
  10 -12  -1    0.32    0.22
  10 -12  -1   -0.08    0.21
  10  12  -1   -0.09    0.24
  10  12  -1    0.02    0.21
   9 -12  -1    0.97    0.21
   9 -12  -1    0.68    0.22
   9  12  -1    0.61    0.23
   9  12  -1    0.87    0.18
   8 -12  -1    0.27    0.19
   8 -12  -1    0.06    0.18
  -8  12   1    0.34    0.14
   8  12  -1    0.18    0.16
   8  12  -1    0.04    0.21
   7 -12  -1    4.64    0.29
   7 -12  -1    4.37    0.28
  -7  12   1    4.17    0.24
   7  12  -1    4.31    0.32
   7  12  -1    4.43    0.28
   6 -12  -1    2.91    0.20
   6 -12  -1    3.67    0.27
  -6  12   1    3.20    0.21
   6  12  -1    3.33    0.26
   6  12  -1    3.25    0.23
   5 -12  -1   24.06    0.55
   5 -12  -1   24.42    0.55
   5  12  -1   24.57    0.59
   5  12  -1   23.42    0.56
  -5  12   1   24.20    0.53
   4 -12  -1    0.06    0.12
   4 -12  -1   -0.03    0.12
   4  12  -1    0.14    0.14
  -4  12   1    0.20    0.11
   4  12  -1    0.00    0.15
   3 -12  -1   15.77    0.40
   3 -12  -1   16.20    0.40
  -3  12   1   16.51    0.38
  -3  12   1   16.05    0.40
   3  12  -1   16.70    0.43
   2 -12  -1    1.00    0.13
  -2  12   1    0.72    0.12
   2  12  -1    1.02    0.14
  -2  12   1    1.13    0.13
   1 -12  -1   70.66    1.31
   1  12  -1   67.86    1.33
  -1  12   1   67.67    1.31
  -1  12   1   68.15    1.32
   0 -12   1    3.05    0.19
   0 -12  -1    3.27    0.18
   0  12   1    3.31    0.20
   0  12  -1    3.36    0.21
   0  12   1    3.32    0.20
   1 -12   1   69.81    1.32
  -1 -12  -1   68.54    1.31
  -1  12  -1   68.84    1.32
   1  12   1   68.25    1.33
   2 -12   1    1.12    0.13
  -2  12  -1    0.71    0.12
  -2  12  -1    0.96    0.12
   2  12   1    0.94    0.13
   3 -12   1   15.64    0.40
   3  12   1   15.93    0.41
  -3  12  -1   15.99    0.38
  -3  12  -1   15.96    0.40
   3  12   1   16.74    0.43
   4 -12   1    0.09    0.12
   4 -12   1    0.13    0.13
   4  12   1    0.09    0.14
   4  12   1   -0.02    0.13
  -4  12  -1    0.05    0.10
   5 -12   1   23.32    0.55
   5 -12   1   23.77    0.54
   5  12   1   23.86    0.54
   5  12   1   23.70    0.57
  -5  12  -1   23.87    0.51
   6 -12   1    3.18    0.20
   6 -12   1    3.20    0.20
   6  12   1    3.64    0.24
   6  12   1    3.44    0.22
  -6  12  -1    3.82    0.20
   7 -12   1    4.54    0.29
   7 -12   1    4.31    0.29
  -7  12  -1    4.18    0.22
   7  12   1    4.30    0.25
   7  12   1    4.18    0.32
   8 -12   1    0.20    0.19
   8 -12   1   -0.02    0.18
   8  12   1    0.19    0.15
   8  12   1   -0.03    0.20
   9 -12   1    1.12    0.21
   9 -12   1    0.65    0.21
   9  12   1    0.65    0.23
  10 -12   1   -0.13    0.21
  10 -12   1   -0.08    0.23
  10  12   1    0.31    0.23
 -11 -12  -1    0.31    0.24
  11 -12   1   -0.06    0.25
  11 -12   1    0.00    0.22
  11  12   1   -0.04    0.26
 -12 -12  -1    0.34    0.27
  12 -12   1    0.24    0.27
  12 -12   1    0.73    0.25
  12  12   1    0.17    0.29
  13 -12   1    0.26    0.30
  13  12   1    0.71    0.32
  13 -13  -1    0.40    0.30
 -13 -13   1    0.02    0.29
  13 -13  -1    0.07    0.27
  13  13  -1   -0.12    0.32
  12 -13  -1    0.86    0.29
  12 -13  -1    1.06    0.27
 -12 -13   1    0.68    0.29
  12  13  -1    0.60    0.31
  11 -13  -1    0.36    0.25
 -11 -13   1    0.41    0.26
  11 -13  -1    0.51    0.23
  11  13  -1    0.44    0.27
  10 -13  -1    1.48    0.25
  10 -13  -1    1.74    0.24
  10  13  -1    1.93    0.29
   9 -13  -1    0.88    0.22
   9 -13  -1    1.32    0.22
   9  13  -1    1.45    0.20
   9  13  -1    0.91    0.24
   8 -13  -1    2.75    0.23
   8 -13  -1    2.73    0.23
   8  13  -1    2.53    0.26
   8  13  -1    2.87    0.21
  -8  13   1    2.96    0.21
   7 -13  -1    0.53    0.18
   7 -13  -1    0.26    0.18
  -7  13   1    0.30    0.14
   7  13  -1    0.57    0.17
   7  13  -1    0.31    0.20
   6 -13  -1    0.07    0.16
   6 -13  -1    0.15    0.16
  -6  13   1    0.38    0.14
   6  13  -1    0.12    0.15
   6  13  -1    0.55    0.19
   5 -13  -1    0.01    0.15
   5 -13  -1   -0.11    0.14
  -5  13   1   -0.10    0.12
   5  13  -1    0.09    0.15
   5  13  -1    0.04    0.17
   4 -13  -1   11.84    0.36
   4 -13  -1   12.31    0.35
   4  13  -1   12.24    0.38
  -4  13   1   12.52    0.34
   4  13  -1   12.70    0.39
   3 -13  -1    5.41    0.25
  -3  13   1    5.33    0.24
  -3  13   1    5.05    0.24
   3  13  -1    5.04    0.27
   2 -13  -1    3.87    0.22
  -2  13   1    4.43    0.24
   2  13  -1    4.54    0.25
  -2  13   1    4.41    0.22
   1 -13  -1    4.54    0.22
   1  13  -1    4.57    0.24
  -1  13   1    4.88    0.24
  -1  13   1    4.96    0.23
   0 -13   1    0.04    0.12
   0 -13  -1    0.09    0.11
   0  13   1    0.06    0.13
   0  13   1    0.10    0.12
   0  13  -1    0.03    0.12
   1 -13   1    5.46    0.24
  -1 -13  -1    5.40    0.22
  -1  13  -1    5.28    0.25
   1  13   1    5.04    0.24
   2 -13   1    3.91    0.23
  -2  13  -1    4.57    0.24
   2  13   1    4.61    0.24
  -2  13  -1    4.23    0.21
   3 -13   1    4.85    0.25
   3  13   1    5.19    0.26
  -3  13  -1    5.41    0.25
  -3  13  -1    5.07    0.23
   3  13   1    4.60    0.27
   4 -13   1   11.72    0.35
   4 -13   1   11.92    0.34
   4  13   1   12.14    0.37
   4  13   1   12.71    0.40
  -4  13  -1   12.46    0.36
  -4  13  -1   12.04    0.33
   5 -13   1    0.05    0.16
   5 -13   1   -0.23    0.15
  -5  13  -1   -0.12    0.12
   5  13   1    0.24    0.14
   5  13   1   -0.06    0.16
   6 -13   1    0.23    0.17
   6 -13   1    0.01    0.16
  -6  13  -1    0.25    0.12
   6  13   1    0.52    0.15
   6  13   1    0.31    0.18
   7 -13   1    0.35    0.18
   7 -13   1    0.29    0.18
  -7  13  -1    0.42    0.13
   7  13   1    0.56    0.20
   7  13   1    0.30    0.15
   8 -13   1    2.99    0.24
   8 -13   1    2.40    0.23
   8  13   1    2.58    0.25
   8  13   1    2.68    0.19
   9 -13   1    1.44    0.23
   9 -13   1    1.14    0.22
   9  13   1    1.30    0.24
  10 -13   1    1.52    0.24
  10 -13   1    1.58    0.26
  10  13   1    1.96    0.28
  11 -13   1    0.24    0.24
  11 -13   1    0.72    0.26
  11  13   1    0.26    0.27
  12 -13   1    0.95    0.30
 -12 -13  -1    0.94    0.28
  12 -13   1    1.02    0.27
  12  13   1   -0.01    0.29
  13 -13   1    0.25    0.30
  13  13   1    0.26    0.32
 -13 -14   1    0.25    0.31
  13 -14  -1    0.56    0.31
  13 -14  -1    0.65    0.30
  13  14  -1    0.51    0.33
  12 -14  -1    3.04    0.33
 -12 -14   1    3.34    0.34
  12 -14  -1    3.44    0.32
  12  14  -1    3.30    0.36
 -11 -14   1    0.80    0.28
  11 -14  -1    0.73    0.26
  11 -14  -1    0.69    0.27
  11  14  -1    0.52    0.27
  10 -14  -1    1.30    0.27
  10 -14  -1    1.80    0.27
  10  14  -1    1.71    0.28
   9 -14  -1    0.78    0.23
   9 -14  -1    0.81    0.23
   9  14  -1    1.00    0.19
   9  14  -1    0.59    0.25
   8 -14  -1    0.26    0.21
   8 -14  -1   -0.24    0.20
   8  14  -1   -0.26    0.22
   8  14  -1    0.52    0.18
   7 -14  -1    1.97    0.22
   7 -14  -1    2.50    0.22
   7  14  -1    1.82    0.24
  -7  14   1    2.06    0.18
   7  14  -1    2.10    0.20
   6 -14  -1    6.78    0.33
   6 -14  -1    7.85    0.33
   6  14  -1    7.65    0.34
  -6  14   1    7.08    0.29
   6  14  -1    6.72    0.36
   5 -14  -1   16.84    0.47
   5 -14  -1   18.07    0.46
  -5  14   1   18.01    0.44
   5  14  -1   17.40    0.48
   5  14  -1   17.24    0.50
   4 -14  -1    5.70    0.29
   4 -14  -1    6.26    0.29
   4  14  -1    5.90    0.32
  -4  14   1    6.17    0.30
  -4  14   1    5.81    0.27
   4  14  -1    5.89    0.30
   3 -14  -1   65.80    1.28
   3  14  -1   64.98    1.30
  -3  14   1   66.49    1.27
  -3  14   1   64.24    1.28
   2 -14  -1   28.11    0.62
  -2  14   1   29.29    0.62
   2  14  -1   27.78    0.64
  -2  14   1   28.15    0.63
   1 -14  -1   41.16    0.84
   1  14  -1   41.08    0.86
  -1  14   1   40.96    0.85
  -1  14   1   42.32    0.85
   0 -14   1   19.88    0.46
   0 -14  -1   19.75    0.47
   0  14  -1   19.85    0.48
   0  14   1   19.15    0.48
  -1 -14  -1   41.02    0.82
   1 -14   1   40.97    0.84
  -1  14  -1   40.15    0.84
   1  14   1   40.67    0.85
   2 -14   1   27.83    0.62
  -2  14  -1   28.00    0.62
   2  14   1   28.52    0.64
  -2  14  -1   29.30    0.63
   3 -14   1   66.58    1.29
   3  14   1   64.22    1.30
  -3  14  -1   66.64    1.29
  -3  14  -1   65.49    1.28
   4 -14   1    5.35    0.29
   4  14   1    6.06    0.30
  -4  14  -1    5.75    0.26
   4  14   1    5.61    0.30
  -4  14  -1    6.07    0.30
   5 -14   1   17.59    0.47
   5 -14   1   18.23    0.47
   5  14   1   17.61    0.47
   5  14   1   17.67    0.51
  -5  14  -1   18.08    0.44
   6 -14   1    6.70    0.33
   6 -14   1    7.54    0.34
   6  14   1    7.28    0.31
  -6  14  -1    7.43    0.28
   6  14   1    7.48    0.36
   7 -14   1    2.34    0.23
   7 -14   1    2.07    0.23
  -7  14  -1    2.16    0.22
   7  14   1    1.78    0.23
   7  14   1    2.25    0.19
   8 -14   1    0.19    0.21
   8 -14   1    0.01    0.20
   8  14   1    0.01    0.22
   8  14   1    0.40    0.16
   9 -14   1    0.75    0.22
   9 -14   1    0.65    0.24
   9  14   1    0.69    0.24
  10 -14   1    2.08    0.28
  10 -14   1    1.99    0.26
  10  14   1    1.44    0.28
  11 -14   1    0.94    0.25
  11 -14   1    1.04    0.28
  11  14   1    0.61    0.28
  12 -14   1    2.71    0.31
 -12 -14  -1    3.59    0.33
  12 -14   1    3.06    0.35
  12  14   1    3.43    0.35
  13 -14   1    1.04    0.33
  13 -14   1    0.49    0.43
  13  14   1   -0.27    0.33
  12 -15  -1    3.68    0.35
  12 -15  -1    4.18    0.35
 -12 -15   1    4.64    0.37
  12  15  -1    3.46    0.38
  11 -15  -1    0.05    0.27
  11 -15  -1   -0.05    0.26
  11  15  -1    0.36    0.30
  10 -15  -1    3.86    0.31
  10 -15  -1    3.96    0.32
  10  15  -1    3.76    0.33
   9 -15  -1    2.98    0.27
   9 -15  -1    2.98    0.27
   9  15  -1    2.77    0.23
   9  15  -1    2.35    0.28
   8 -15  -1    8.16    0.39
   8 -15  -1    7.22    0.39
   8  15  -1    8.14    0.37
   8  15  -1    7.41    0.43
   7 -15  -1    1.69    0.23
   7 -15  -1    1.48    0.22
   7  15  -1    1.56    0.20
  -7  15   1    1.79    0.19
   7  15  -1    1.60    0.25
   6 -15  -1   18.43    0.51
   6 -15  -1   18.67    0.50
   6  15  -1   18.71    0.51
  -6  15   1   18.84    0.47
   6  15  -1   18.60    0.54
   5 -15  -1    2.48    0.20
   5 -15  -1    2.01    0.20
  -5  15   1    2.45    0.21
  -5  15   1    2.36    0.18
   5  15  -1    1.81    0.23
   5  15  -1    2.00    0.21
   4 -15  -1   10.71    0.37
   4  15  -1   10.46    0.42
   4  15  -1   10.30    0.38
  -4  15   1   10.07    0.37
  -4  15   1   10.48    0.33
   3 -15  -1    0.55    0.17
  -3  15   1    0.30    0.15
  -3  15   1   -0.02    0.14
   3  15  -1    0.08    0.16
   2 -15  -1    6.92    0.29
   2  15  -1    6.73    0.32
  -2  15   1    6.73    0.30
  -2  15   1    6.78    0.30
   1 -15  -1    1.42    0.16
  -1  15   1    1.23    0.16
   1  15  -1    1.26    0.18
  -1  15   1    1.53    0.17
   0 -15  -1    0.18    0.14
   0 -15   1    0.05    0.14
   0  15  -1   -0.15    0.14
   0  15   1    0.06    0.14
   1 -15   1    1.45    0.17
  -1 -15  -1    1.41    0.15
   1  15   1    1.38    0.17
  -1  15  -1    1.33    0.17
   2 -15   1    6.12    0.29
   2  15   1    6.18    0.30
  -2  15  -1    6.64    0.31
   3 -15   1    0.03    0.16
   3  15   1    0.42    0.17
  -3  15  -1    0.17    0.16
  -3  15  -1    0.49    0.14
   4 -15   1    9.82    0.36
   4  15   1   10.19    0.37
  -4  15  -1   10.22    0.33
   4  15   1   10.60    0.40
  -4  15  -1   10.19    0.37
   5 -15   1    2.03    0.21
   5 -15   1    2.51    0.21
   5  15   1    2.16    0.23
   5  15   1    2.65    0.21
  -5  15  -1    2.21    0.18
  -5  15  -1    2.25    0.21
   6 -15   1   19.36    0.51
   6 -15   1   17.97    0.52
  -6  15  -1   19.37    0.47
   6  15   1   17.73    0.55
   6  15   1   18.66    0.49
   7 -15   1    1.81    0.23
   7 -15   1    1.82    0.24
   7  15   1    1.68    0.24
   7  15   1    1.63    0.19
   8 -15   1    8.57    0.40
   8 -15   1    7.29    0.39
   8  15   1    7.38    0.41
   8  15   1    8.05    0.34
   9 -15   1    3.13    0.28
   9 -15   1    3.47    0.29
   9  15   1    2.46    0.28
  10 -15   1    3.91    0.31
  10 -15   1    4.02    0.31
  10  15   1    3.77    0.32
  11 -15   1    0.68    0.29
  11 -15   1    0.34    0.27
  11  15   1   -0.30    0.27
 -12 -15  -1    4.17    0.36
  12 -15   1    4.55    0.37
  12 -15   1    4.41    0.34
  12  15   1    3.72    0.37
  12 -16  -1    3.35    0.34
 -12 -16   1    2.74    0.36
  12 -16  -1    3.21    0.34
  12  16  -1    2.12    0.36
  11 -16  -1    0.88    0.30
  11 -16  -1    1.10    0.29
  11  16  -1    0.67    0.31
  10 -16  -1    3.28    0.31
  10 -16  -1    2.59    0.30
  10  16  -1    2.51    0.31
   9 -16  -1    0.64    0.26
   9 -16  -1    1.09    0.25
   9  16  -1    1.09    0.28
   9  16  -1    0.40    0.27
   8 -16  -1    1.17    0.24
   8 -16  -1    1.12    0.25
   8  16  -1    1.32    0.26
   8  16  -1    1.57    0.22
   7 -16  -1    6.00    0.40
   7 -16  -1    5.95    0.36
  -7  16   1    5.79    0.31
   7  16  -1    6.05    0.35
   7  16  -1    5.59    0.39
   6 -16  -1    0.45    0.21
   6 -16  -1    0.92    0.20
   6  16  -1    0.77    0.20
   6  16  -1    0.74    0.23
  -6  16   1    0.76    0.17
   5 -16  -1    2.39    0.23
  -5  16   1    2.85    0.20
   5  16  -1    2.80    0.25
  -5  16   1    2.92    0.23
   5  16  -1    2.48    0.23
   4 -16  -1    0.14    0.19
  -4  16   1    0.33    0.16
  -4  16   1   -0.05    0.18
   4  16  -1   -0.12    0.17
   4  16  -1    0.27    0.20
   3 -16  -1    6.27    0.31
  -3  16   1    5.81    0.32
  -3  16   1    5.85    0.31
   3  16  -1    5.61    0.33
   2 -16  -1   38.80    0.81
  -2  16   1   38.10    0.81
   2  16  -1   37.61    0.83
  -2  16   1   36.44    0.81
   1 -16  -1   48.64    0.96
  -1  16   1   46.76    0.97
   1  16  -1   45.29    0.98
   0 -16   1   34.12    0.72
   0 -16  -1   34.06    0.72
   0  16   1   32.07    0.73
   0  16  -1   31.77    0.73
   1 -16   1   48.42    0.97
  -1 -16  -1   46.57    0.96
  -1  16  -1   47.40    0.98
   1  16   1   46.04    0.98
   2 -16   1   37.41    0.79
  -2  16  -1   36.50    0.79
   2  16   1   35.02    0.79
   3 -16   1    6.53    0.32
   3  16   1    6.45    0.33
  -3  16  -1    6.15    0.33
  -3  16  -1    6.63    0.31
   4 -16   1    0.17    0.18
  -4  16  -1    0.19    0.15
   4  16   1    0.12    0.20
  -4  16  -1   -0.26    0.17
   4  16   1    0.11    0.17
   5 -16   1    2.00    0.22
  -5  16  -1    2.77    0.19
   5  16   1    2.69    0.21
   5  16   1    2.67    0.24
  -5  16  -1    2.42    0.22
   6 -16   1    0.46    0.21
   6 -16   1    0.85    0.21
  -6  16  -1    0.61    0.17
  -6  16  -1    0.25    0.21
   6  16   1    0.59    0.22
   6  16   1    0.73    0.18
   7 -16   1    5.78    0.38
   7 -16   1    5.92    0.37
   7  16   1    5.97    0.38
   7  16   1    5.71    0.33
   8 -16   1    1.75    0.26
   8 -16   1    1.44    0.25
   8  16   1    1.39    0.25
   9 -16   1    0.80    0.25
   9 -16   1    0.86    0.25
   9  16   1    0.67    0.26
  10 -16   1    3.36    0.30
  10 -16   1    3.18    0.31
  10  16   1    2.08    0.31
  11 -16   1    1.05    0.29
  11 -16   1    1.30    0.30
  11  16   1    1.10    0.29
 -12 -16  -1    2.94    0.36
  12 -16   1    2.54    0.34
  12 -16   1    3.25    0.35
  12  16   1    3.00    0.37
  12 -17  -1    0.85    0.32
 -12 -17   1    1.73    0.34
  12 -17  -1    0.69    0.30
  12  17  -1    0.71    0.34
  11 -17  -1    0.06    0.30
  11 -17  -1    0.22    0.30
  11  17  -1    0.03    0.31
  10 -17  -1    7.80    0.48
  10 -17  -1    7.79    0.50
  10  17  -1    6.41    0.49
   9 -17  -1    0.22    0.26
   9 -17  -1    0.23    0.26
   9  17  -1    0.50    0.28
   8 -17  -1   10.88    0.47
   8 -17  -1    9.36    0.45
   8  17  -1   10.18    0.49
   8  17  -1   10.85    0.43
   7 -17  -1    0.99    0.24
   7 -17  -1    1.11    0.23
   7  17  -1    1.01    0.21
   7  17  -1    1.05    0.26
  -7  17   1    0.96    0.20
   6 -17  -1   18.66    0.54
   6 -17  -1   16.94    0.53
  -6  17   1   18.52    0.50
   6  17  -1   18.27    0.53
   6  17  -1   18.62    0.59
  -6  17   1   17.86    0.54
   5 -17  -1   -0.16    0.20
  -5  17   1   -0.32    0.17
  -5  17   1   -0.28    0.19
   5  17  -1   -0.07    0.19
   5  17  -1   -0.10    0.22
   4 -17  -1   20.30    0.56
  -4  17   1   22.28    0.54
   4  17  -1   19.89    0.58
   4  17  -1   21.34    0.57
  -4  17   1   20.30    0.55
   3 -17  -1    1.28    0.20
   3  17  -1    1.19    0.21
  -3  17   1    1.02    0.19
  -3  17   1    1.28    0.19
   2 -17  -1    4.39    0.30
  -2  17   1    4.30    0.31
   2  17  -1    4.12    0.32
  -2  17   1    4.75    0.32
   1 -17  -1    0.92    0.18
   1  17  -1    0.51    0.19
  -1  17   1    0.80    0.19
   0 -17   1    0.00    0.16
   0 -17  -1    0.31    0.16
   0  17   1    0.21    0.17
   0  17  -1    0.01    0.18
   1 -17   1    0.66    0.19
  -1 -17  -1    1.01    0.17
   1  17   1    0.94    0.19
  -1  17  -1    1.08    0.19
   2 -17   1    4.49    0.30
  -2  17  -1    4.35    0.32
   2  17   1    4.03    0.32
   3 -17   1    1.12    0.20
   3  17   1    1.45    0.20
  -3  17  -1    1.02    0.20
   4 -17   1   21.16    0.56
   4  17   1   19.69    0.55
  -4  17  -1   20.56    0.56
  -4  17  -1   21.61    0.53
   4  17   1   20.62    0.57
   5 -17   1   -0.02    0.20
   5  17   1   -0.08    0.18
  -5  17  -1   -0.17    0.17
  -5  17  -1    0.24    0.20
   5  17   1   -0.01    0.20
   6 -17   1   18.36    0.54
   6 -17   1   18.78    0.54
   6  17   1   18.22    0.57
  -6  17  -1   18.16    0.49
  -6  17  -1   18.36    0.54
   6  17   1   18.01    0.51
   7 -17   1    0.90    0.24
   7 -17   1    1.04    0.24
   7  17   1    1.34    0.26
   7  17   1    1.21    0.20
   8 -17   1   10.90    0.49
   8 -17   1   10.76    0.48
   8  17   1   10.61    0.48
   9 -17   1    0.03    0.27
   9 -17   1    0.12    0.26
   9  17   1    0.04    0.26
  10 -17   1    7.68    0.52
  10 -17   1    7.43    0.48
  10  17   1    7.21    0.51
  11 -17   1    0.22    0.30
  11 -17   1    0.26    0.30
  11  17   1    0.16    0.30
  12 -17   1    0.56    0.33
  12 -17   1    1.53    0.33
  12  17   1    1.03    0.33
  11 -18  -1    0.37    0.30
  11 -18  -1    0.51    0.30
  11  18  -1    0.29    0.31
  10 -18  -1    1.88    0.32
  10 -18  -1    1.45    0.30
  10  18  -1    1.34    0.32
   9 -18  -1    0.33    0.26
   9 -18  -1    0.23    0.27
   9  18  -1   -0.08    0.28
   8 -18  -1   -0.02    0.26
   8 -18  -1    0.21    0.26
   8  18  -1   -0.17    0.27
   8  18  -1    0.34    0.22
   7 -18  -1    4.75    0.30
   7 -18  -1    4.83    0.32
  -7  18   1    4.69    0.31
   7  18  -1    4.57    0.28
   7  18  -1    4.18    0.32
   6 -18  -1    0.91    0.24
  -6  18   1    0.55    0.23
  -6  18   1    0.95    0.20
   6  18  -1    0.75    0.25
   6  18  -1    0.89    0.22
   5 -18  -1   14.69    0.50
   5  18  -1   14.09    0.50
   5  18  -1   14.69    0.52
  -5  18   1   15.30    0.50
  -5  18   1   15.94    0.47
   4 -18  -1   31.84    0.75
   4  18  -1   31.75    0.78
   4  18  -1   32.42    0.76
  -4  18   1   32.71    0.74
  -4  18   1   30.61    0.75
   3 -18  -1   21.52    0.57
  -3  18   1   21.24    0.57
   3  18  -1   21.65    0.59
  -3  18   1   20.87    0.57
   2 -18  -1   11.91    0.41
   2  18  -1   11.99    0.44
  -2  18   1   12.11    0.43
   1 -18  -1   33.43    0.72
   1  18  -1   30.45    0.74
  -1  18   1   30.55    0.73
   0 -18  -1   40.18    0.84
   0  18  -1   37.84    0.86
   0  18   1   38.72    0.86
   1 -18   1   31.85    0.74
  -1  18  -1   31.53    0.74
   1  18   1   31.02    0.74
   2 -18   1   12.56    0.42
   2  18   1   11.59    0.44
  -2  18  -1   11.77    0.44
   3 -18   1   21.87    0.57
  -3  18  -1   21.62    0.58
   3  18   1   20.48    0.58
   4 -18   1   31.27    0.74
   4  18   1   31.29    0.74
  -4  18  -1   31.34    0.75
   4  18   1   30.32    0.75
   5 -18   1   15.01    0.50
   5  18   1   14.46    0.48
  -5  18  -1   15.44    0.50
  -5  18  -1   15.21    0.46
   5  18   1   15.30    0.53
   6 -18   1    0.52    0.23
  -6  18  -1    0.55    0.20
   6  18   1    0.88    0.25
  -6  18  -1    0.63    0.23
   6  18   1    0.94    0.21
   7 -18   1    4.28    0.30
   7 -18   1    4.21    0.30
   7  18   1    3.61    0.31
  -7  18  -1    4.10    0.30
   7  18   1    4.68    0.34
   8 -18   1    0.38    0.25
   8 -18   1   -0.02    0.25
   8  18   1   -0.01    0.26
   9 -18   1   -0.23    0.26
   9 -18   1    0.33    0.27
   9  18   1   -0.03    0.25
  10 -18   1    2.32    0.32
  10 -18   1    2.23    0.33
  10  18   1    1.37    0.31
  11 -18   1    0.22    0.31
  11 -18   1    0.18    0.29
  11  18   1    0.24    0.32
  11 -19  -1    0.43    0.32
  11 -19  -1    0.36    0.32
  11  19  -1   -0.29    0.31
  10 -19  -1    2.01    0.35
  10 -19  -1    2.29    0.33
  10  19  -1    1.60    0.33
   9 -19  -1   -0.12    0.28
   9 -19  -1   -0.06    0.27
   9  19  -1   -0.05    0.29
   8 -19  -1    4.21    0.32
   8 -19  -1    3.82    0.33
  -8  19   1    4.32    0.33
   8  19  -1    3.67    0.34
   8  19  -1    4.62    0.35
   7 -19  -1    0.31    0.26
   7  19  -1    0.35    0.27
  -7  19   1    0.48    0.25
   7  19  -1    0.44    0.22
   6 -19  -1    5.39    0.33
   6  19  -1    5.07    0.35
   6  19  -1    5.61    0.40
  -6  19   1    5.80    0.37
  -6  19   1    6.03    0.42
   5 -19  -1    0.16    0.24
  -5  19   1    0.14    0.22
  -5  19   1    0.02    0.20
   5  19  -1   -0.18    0.22
   5  19  -1   -0.04    0.24
   4 -19  -1    7.67    0.40
   4  19  -1    6.95    0.45
   4  19  -1    7.78    0.42
  -4  19   1    7.29    0.40
  -4  19   1    7.69    0.37
   3 -19  -1    0.20    0.21
  -3  19   1    0.19    0.21
   3  19  -1   -0.05    0.21
  -3  19   1    0.49    0.21
   2 -19  -1    5.81    0.38
   2  19  -1    5.57    0.39
  -2  19   1    5.75    0.36
   1 -19  -1    0.86    0.21
   1  19  -1    1.27    0.22
  -1  19   1    1.14    0.22
   0 -19  -1    0.29    0.19
   0  19   1    0.33    0.20
   0  19  -1    0.11    0.20
   1 -19   1    0.82    0.21
  -1  19  -1    1.55    0.22
   1  19   1    1.24    0.22
   2 -19   1    6.17    0.40
   2  19   1    5.97    0.38
  -2  19  -1    5.47    0.37
   3 -19   1    0.29    0.22
   3  19   1    0.20    0.22
  -3  19  -1   -0.19    0.21
   3  19   1    0.06    0.20
   4 -19   1    6.64    0.40
   4  19   1    7.40    0.44
  -4  19  -1    7.72    0.41
   4  19   1    7.77    0.40
   5 -19   1    0.25    0.24
   5  19   1    0.17    0.24
  -5  19  -1   -0.14    0.22
   5  19   1   -0.07    0.21
   6 -19   1    5.32    0.33
   6  19   1    5.31    0.34
  -6  19  -1    5.55    0.42
   6  19   1    6.08    0.38
   7 -19   1    0.04    0.26
  -7  19  -1    0.12    0.25
   7  19   1    0.20    0.27
   8 -19   1    4.17    0.32
   8 -19   1    3.72    0.34
  -8  19  -1    4.31    0.33
   8  19   1    3.44    0.33
   9 -19   1    0.01    0.30
   9 -19   1    0.41    0.30
   9  19   1   -0.36    0.26
  -9  19  -1   -0.45    0.27
  10 -19   1    2.44    0.34
  10 -19   1    1.99    0.34
  10  19   1    2.26    0.33
  11 -19   1    0.14    0.31
  11 -19   1    0.54    0.33
  11  19   1   -0.34    0.30
  10 -20  -1    0.17    0.31
  10 -20  -1    0.41    0.33
  10  20  -1   -0.15    0.31
 -10  20   1    0.31    0.32
   9 -20  -1    3.66    0.34
   9 -20  -1    2.89    0.34
  -9  20   1    3.12    0.35
   9  20  -1    2.43    0.34
   8 -20  -1    0.35    0.29
   8  20  -1    0.02    0.29
  -8  20   1    0.03    0.28
   7 -20  -1    0.13    0.27
   7  20  -1    0.64    0.23
   7  20  -1    0.37    0.29
  -7  20   1    0.29    0.27
   6 -20  -1    0.54    0.27
   6  20  -1    0.38    0.23
   6  20  -1   -0.32    0.26
  -6  20   1    0.41    0.23
  -6  20   1    0.31    0.25
   5 -20  -1    2.27    0.28
   5  20  -1    3.45    0.29
  -5  20   1    2.11    0.25
   5  20  -1    2.60    0.30
  -5  20   1    2.07    0.27
   4 -20  -1    4.64    0.31
  -4  20   1    4.67    0.31
  -4  20   1    4.77    0.29
   4  20  -1    4.63    0.31
   4  20  -1    4.62    0.33
   3 -20  -1   13.11    0.47
   3  20  -1   12.10    0.50
  -3  20   1   11.93    0.47
   2 -20  -1    2.83    0.27
  -2  20   1    2.81    0.26
   2  20  -1    3.60    0.29
   1 -20  -1    7.89    0.41
  -1  20   1    7.17    0.40
   1  20  -1    7.12    0.42
   0 -20  -1    5.98    0.35
   0  20  -1    5.68    0.40
   0  20   1    5.06    0.38
   1 -20   1    7.93    0.40
  -1  20  -1    7.64    0.42
   1  20   1    7.70    0.41
   2 -20   1    3.71    0.28
  -2  20  -1    3.31    0.28
   2  20   1    3.44    0.28
   3 -20   1   12.05    0.47
   3  20   1   12.34    0.50
   3  20   1   11.88    0.47
  -3  20  -1   12.46    0.48
   4 -20   1    3.87    0.30
   4  20   1    4.18    0.29
  -4  20  -1    4.85    0.31
   4  20   1    4.82    0.32
   5 -20   1    2.52    0.29
  -5  20  -1    2.69    0.29
   5  20   1    3.36    0.27
   5  20   1    2.76    0.30
   6 -20   1    0.56    0.26
   6  20   1    0.41    0.27
  -6  20  -1   -0.01    0.25
   6  20   1    0.40    0.22
   7 -20   1    0.19    0.27
  -7  20  -1    0.02    0.26
   7  20   1    0.02    0.26
   8 -20   1   -0.02    0.28
  -8  20  -1   -0.34    0.28
   8  20   1    0.18    0.28
   9 -20   1    3.63    0.35
   9 -20   1    2.97    0.34
   9  20   1    3.31    0.33
  -9  20  -1    3.63    0.35
  10 -20   1    0.37    0.33
  10 -20   1    0.23    0.33
 -10  20  -1   -0.27    0.32
  10  20   1   -0.14    0.29
   9 -21  -1    3.22    0.36
   9  21  -1    3.40    0.37
  -9  21   1    3.27    0.37
   8 -21  -1    3.56    0.35
  -8  21   1    3.43    0.35
   8  21  -1    3.78    0.36
   7 -21  -1    0.10    0.28
   7  21  -1    0.46    0.30
  -7  21   1   -0.20    0.27
   7  21  -1    0.21    0.24
   6 -21  -1    4.30    0.35
   6  21  -1    4.39    0.36
   6  21  -1    4.76    0.32
  -6  21   1    5.14    0.34
  -6  21   1    4.52    0.32
   5 -21  -1    1.35    0.28
   5  21  -1    1.61    0.29
   5  21  -1    1.68    0.27
  -5  21   1    1.27    0.25
  -5  21   1    1.21    0.26
   4 -21  -1    0.76    0.27
   4  21  -1    0.66    0.27
   4  21  -1    1.33    0.26
  -4  21   1    0.65    0.26
   3 -21  -1    1.33    0.26
   3  21  -1    1.03    0.26
  -3  21   1    1.11    0.25
   2 -21  -1    0.64    0.25
   2  21  -1    0.57    0.24
  -2  21   1    0.78    0.25
   1 -21  -1    0.31    0.23
  -1  21   1    0.30    0.24
   1  21  -1    0.32    0.23
   0  21  -1    0.26    0.24
   0  21   1   -0.17    0.23
  -1  21  -1   -0.11    0.24
   1  21   1   -0.02    0.22
   2 -21   1    0.68    0.25
  -2  21  -1    0.76    0.24
   2  21   1    0.93    0.24
   3 -21   1    0.76    0.25
   3  21   1    1.11    0.26
   3  21   1    1.04    0.25
  -3  21  -1    1.14    0.25
   4 -21   1    0.96    0.26
   4  21   1    0.72    0.27
  -4  21  -1    0.67    0.26
   4  21   1    1.04    0.25
   5 -21   1    1.09    0.28
   5  21   1    1.10    0.28
   5  21   1    1.53    0.26
  -5  21  -1    1.02    0.27
   6 -21   1    4.48    0.34
   6  21   1    4.85    0.33
  -6  21  -1    4.91    0.34
   6  21   1    4.81    0.35
   7 -21   1    0.35    0.29
   7  21   1    0.28    0.28
  -7  21  -1   -0.05    0.28
   8 -21   1    3.83    0.37
  -8  21  -1    3.94    0.36
   8  21   1    3.72    0.36
   9 -21   1    3.77    0.37
   9  21   1    3.07    0.35
  -9  21  -1    2.91    0.36
   9 -22  -1    0.56    0.33
   9  22  -1   -0.07    0.32
  -9  22   1    0.28    0.34
   8 -22  -1    0.12    0.32
  -8  22   1    0.18    0.31
   8  22  -1   -0.12    0.31
   7 -22  -1    3.14    0.35
  -7  22   1    3.54    0.34
   7  22  -1    3.48    0.36
   6 -22  -1   -0.08    0.30
   6  22  -1    0.30    0.29
  -6  22   1    0.07    0.27
   6  22  -1    0.44    0.26
   5 -22  -1    3.44    0.33
   5  22  -1    2.60    0.33
  -5  22   1    2.58    0.31
   5  22  -1    2.93    0.31
   4 -22  -1    0.85    0.28
   4  22  -1    0.65    0.28
   4  22  -1    0.61    0.27
  -4  22   1    0.95    0.27
   3 -22  -1    7.57    0.45
   3  22  -1    7.29    0.49
   3  22  -1    7.13    0.47
  -3  22   1    6.29    0.46
   2 -22  -1    6.32    0.46
   2  22  -1    6.26    0.45
  -2  22   1    4.82    0.33
   1 -22  -1    6.53    0.41
   1  22  -1    6.17    0.45
  -1  22   1    5.94    0.44
   0  22  -1    1.20    0.28
   0  22   1    1.50    0.27
  -1  22  -1    6.33    0.45
   1  22   1    5.69    0.35
   2 -22   1    4.79    0.33
   2  22   1    4.89    0.33
  -2  22  -1    5.01    0.33
   3 -22   1    7.23    0.45
  -3  22  -1    7.53    0.47
   3  22   1    6.60    0.45
   3  22   1    7.15    0.47
   4 -22   1    0.62    0.28
   4  22   1    0.71    0.26
   4  22   1    0.68    0.27
  -4  22  -1    0.87    0.27
   5 -22   1    2.71    0.32
   5  22   1    3.09    0.29
   5  22   1    2.12    0.31
  -5  22  -1    3.47    0.33
   6 -22   1    0.19    0.30
  -6  22  -1   -0.03    0.28
   6  22   1    0.16    0.28
   7 -22   1    2.92    0.34
  -7  22  -1    3.95    0.36
   7  22   1    3.11    0.34
   8 -22   1    0.47    0.32
  -8  22  -1   -0.12    0.30
   8  22   1   -0.18    0.30
   9 -22   1    0.44    0.35
   9  22   1    0.38    0.30
  -9  22  -1   -0.06    0.34
   8 -23  -1    1.67    0.36
  -8  23   1    0.96    0.33
   8  23  -1    1.25    0.35
   7 -23  -1    0.36    0.33
   7  23  -1    0.09    0.31
  -7  23   1    0.37    0.30
   6 -23  -1    0.85    0.31
   6  23  -1    0.03    0.31
   6  23  -1    0.69    0.26
  -6  23   1    0.24    0.29
   5 -23  -1    0.90    0.31
   5  23  -1    0.89    0.30
  -5  23   1    1.08    0.30
   5  23  -1    1.14    0.29
   4 -23  -1    0.54    0.29
   4  23  -1    0.13    0.29
  -4  23   1    0.14    0.28
   4  23  -1    0.68    0.28
   3 -23  -1   -0.04    0.27
  -3  23   1    0.06    0.27
   3  23  -1    0.01    0.27
   3  23  -1    0.25    0.29
   2 -23  -1    0.29    0.27
   2  23  -1    0.33    0.27
  -2  23   1   -0.15    0.27
   1 -23  -1    1.75    0.28
  -1  23   1    1.61    0.29
   1  23  -1    1.97    0.30
   0  23  -1   -0.06    0.26
   0  23   1   -0.13    0.26
  -1  23  -1    1.81    0.30
   1  23   1    1.88    0.29
   2  23   1   -0.06    0.25
  -2  23  -1    0.04    0.27
   3 -23   1    0.47    0.27
  -3  23  -1    0.12    0.28
   3  23   1    0.24    0.29
   3  23   1    0.54    0.27
   4 -23   1    0.11    0.30
   4  23   1    0.00    0.26
  -4  23  -1    0.11    0.28
   4  23   1    0.73    0.29
   5 -23   1    1.11    0.32
   5  23   1    1.39    0.32
   5  23   1    1.45    0.28
  -5  23  -1    0.55    0.30
   6 -23   1    0.77    0.31
   6  23   1    0.12    0.30
  -6  23  -1    0.40    0.30
   7 -23   1    0.33    0.32
   7  23   1    0.34    0.31
  -7  23  -1    0.44    0.32
   8 -23   1    1.44    0.36
  -8  23  -1    1.05    0.33
   8  23   1    0.96    0.34
   7 -24  -1    0.47    0.35
   7  24  -1    0.93    0.34
  -7  24   1    0.42    0.32
   6 -24  -1    0.78    0.33
  -6  24   1    0.68    0.32
   6  24  -1    0.36    0.34
   5 -24  -1    0.79    0.31
   5  24  -1    1.24    0.32
  -5  24   1    0.93    0.31
   5  24  -1    1.21    0.30
   4 -24  -1    3.25    0.35
   4  24  -1    3.41    0.34
   4  24  -1    3.33    0.36
  -4  24   1    3.44    0.35
   3 -24  -1    3.45    0.35
   3  24  -1    2.88    0.35
   3  24  -1    3.30    0.34
  -3  24   1    3.09    0.34
   2 -24  -1    1.13    0.28
   2  24  -1    1.01    0.29
  -2  24   1    0.51    0.29
   1  24  -1    4.21    0.36
  -1  24   1    4.36    0.35
   0  24  -1    1.78    0.31
   0  24   1    2.21    0.31
   1  24   1    3.65    0.34
  -1  24  -1    4.11    0.35
  -2  24  -1    0.77    0.30
   2  24   1    0.60    0.28
   3  24   1    2.80    0.34
   3  24   1    2.73    0.31
  -3  24  -1    2.98    0.34
   4 -24   1    3.66    0.35
   4  24   1    3.75    0.33
  -4  24  -1    3.20    0.35
   4  24   1    4.03    0.36
   5 -24   1    1.04    0.32
   5  24   1    0.60    0.31
  -5  24  -1    0.74    0.32
   6 -24   1    0.68    0.33
   6  24   1    0.22    0.32
  -6  24  -1    0.90    0.32
   7 -24   1    0.67    0.34
   7  24   1    0.73    0.33
  -7  24  -1    0.96    0.34
   5 -25  -1    0.48    0.34
  -5  25   1    0.36    0.32
   5  25  -1    0.57    0.31
   5  25  -1    0.58    0.34
   4 -25  -1    0.14    0.31
   4  25  -1    0.42    0.32
  -4  25   1    0.09    0.31
   4  25  -1    0.78    0.31
   3 -25  -1    0.04    0.30
   3  25  -1    0.27    0.32
   3  25  -1    0.16    0.30
  -3  25   1    0.05    0.31
  -2  25   1    0.24    0.30
   2  25  -1    0.28    0.31
   1  25  -1    0.24    0.31
  -1  25   1    0.25    0.29
   0  25   1   -0.34    0.28
   0  25  -1   -0.38    0.29
  -1  25  -1    0.01    0.30
   1  25   1   -0.18    0.28
   2  25   1    0.26    0.30
  -2  25  -1    0.51    0.31
   3  25   1    0.24    0.30
   3  25   1    0.02    0.29
  -3  25  -1   -0.46    0.31
   4 -25   1    0.35    0.32
   4  25   1    0.71    0.33
  -4  25  -1    0.18    0.32
   4  25   1    0.92    0.31
   5 -25   1    0.28    0.34
  -5  25  -1    0.44    0.33
   5  25   1    0.55    0.32
   4 -26  -1    0.30    0.33
  -4  26   1    0.78    0.33
   4  26  -1    0.36    0.32
   4  26  -1    0.31    0.34
   3 -26  -1    0.53    0.32
   3  26  -1    0.66    0.32
  -3  26   1    0.26    0.32
   3  26  -1    0.82    0.34
  -2  26   1    1.62    0.34
   2  26  -1    1.26    0.34
   1  26  -1    0.04    0.31
  -1  26   1    0.48    0.32
   0  26   1    1.25    0.32
   0  26  -1    1.36    0.34
  -1  26  -1    0.20    0.31
   1  26   1    0.21    0.31
  -2  26  -1    1.08    0.34
   2  26   1    1.32    0.33
  -3  26  -1    0.49    0.35
   3  26   1    0.95    0.31
  -4  26  -1    0.82    0.35
  15   0  -2    1.18    0.34
  14   0  -2    0.47    0.29
  13   0  -2    3.06    0.30
  12   0  -2    9.12    0.44
 -11   0   2    1.06    0.16
  11   0  -2    1.05    0.17
  11   0  -2    1.00    0.22
  10   0  -2   22.04    0.52
  10   0  -2   22.47    0.57
  10   0  -2   22.23    0.50
 -10   0   2   21.35    0.51
   9   0  -2    0.83    0.17
  -9   0   2    0.90    0.13
   9   0  -2    1.06    0.14
   9   0  -2    0.66    0.13
   8   0  -2   11.09    0.29
   8   0  -2   10.61    0.33
  -8   0   2   10.65    0.29
   8   0  -2   10.49    0.30
  -7   0   2   13.71    0.33
   7   0  -2   13.54    0.32
   7   0  -2   14.20    0.34
   7   0  -2   13.54    0.35
   6   0  -2    8.01    0.24
   6   0  -2    8.06    0.23
  -6   0   2    8.04    0.22
   6   0  -2    7.91    0.21
  -5   0   2   36.87    0.71
   5   0  -2   36.38    0.72
   5   0  -2   36.62    0.70
   5   0  -2   37.41    0.72
   4   0  -2    0.11    0.05
  -4   0   2    0.14    0.05
   4   0  -2    0.14    0.06
   4   0  -2    0.15    0.06
  -3   0   2  160.08    2.91
   3   0  -2  161.00    2.91
   3   0  -2  154.88    2.90
   3   0  -2  157.93    2.92
  -2   0   2    4.62    0.11
   2   0  -2    4.63    0.11
  -1   0   2    0.71    0.03
  -1   0   2    0.72    0.04
   1   0  -2    0.72    0.04
   0   0   2    0.05    0.01
   0   0   2    0.06    0.02
   0   0  -2    0.06    0.02
   0   0  -2    0.07    0.02
   1   0   2    0.79    0.03
   1   0   2    0.72    0.04
   1   0   2    0.78    0.04
   2   0   2    4.67    0.11
   2   0   2    4.49    0.10
   2   0   2    4.59    0.10
   3   0   2  160.47    2.92
   3   0   2  158.82    2.89
   3   0   2  155.25    2.89
  -3   0  -2  159.11    2.89
   4   0   2    0.01    0.04
   4   0   2    0.07    0.06
  -4   0  -2    0.07    0.04
   4   0   2    0.17    0.04
  -5   0  -2   36.95    0.70
   5   0   2   36.92    0.69
   5   0   2   36.92    0.72
  -6   0  -2    8.14    0.20
   6   0   2    8.00    0.24
   6   0   2    7.92    0.19
   7   0   2   13.87    0.30
  -7   0  -2   14.02    0.31
   7   0   2   14.51    0.36
   8   0   2   10.69    0.26
  -8   0  -2   10.49    0.27
   8   0   2   11.18    0.33
  -9   0  -2    0.89    0.11
   9   0   2    0.86    0.11
   9   0   2    0.68    0.17
  10   0   2   21.83    0.56
  11   0   2    0.85    0.21
  12   0   2    8.12    0.43
  13   0   2    2.88    0.29
  14   0   2    0.02    0.29
  15   0   2    1.75    0.34
  15  -1  -2    0.16    0.33
  15   1  -2   -0.26    0.30
  14  -1  -2    0.74    0.29
  14   1  -2    1.36    0.30
  13  -1  -2    0.48    0.26
  13   1  -2    0.02    0.26
  12  -1  -2    7.83    0.42
  12   1  -2    7.77    0.43
  11  -1  -2    1.98    0.23
 -11  -1   2    1.97    0.18
 -11   1   2    2.00    0.18
  11   1  -2    1.92    0.24
  11   1  -2    2.22    0.19
  10  -1  -2   19.67    0.47
 -10  -1   2   19.22    0.47
  10  -1  -2   19.64    0.45
  10  -1  -2   19.21    0.52
  10   1  -2   19.05    0.52
  10   1  -2   19.17    0.47
 -10   1   2   18.85    0.46
  10   1  -2   19.60    0.45
  -9  -1   2    1.20    0.14
   9  -1  -2    1.16    0.13
   9  -1  -2    0.99    0.17
   9  -1  -2    1.01    0.14
   9   1  -2    1.15    0.18
   9   1  -2    1.08    0.14
   9   1  -2    1.25    0.12
  -9   1   2    1.09    0.13
  -8  -1   2   26.52    0.57
   8  -1  -2   26.96    0.57
   8  -1  -2   27.72    0.56
   8  -1  -2   26.95    0.60
   8   1  -2   26.34    0.60
   8   1  -2   27.15    0.58
   8   1  -2   26.81    0.55
  -8   1   2   27.08    0.56
   7  -1  -2   19.09    0.41
   7  -1  -2   18.34    0.40
   7  -1  -2   18.09    0.43
  -7  -1   2   17.77    0.41
   7   1  -2   18.41    0.41
   7   1  -2   17.93    0.43
  -7   1   2   17.96    0.40
   7   1  -2   19.23    0.40
  -6  -1   2   78.57    1.47
   6  -1  -2   77.62    1.47
   6  -1  -2   79.62    1.47
   6  -1  -2   78.53    1.46
  -6   1   2   76.99    1.46
   6   1  -2   76.62    1.45
   6   1  -2   79.71    1.47
   6   1  -2   76.42    1.48
  -5  -1   2   23.27    0.48
   5  -1  -2   23.23    0.49
   5  -1  -2   24.17    0.48
   5  -1  -2   23.92    0.47
  -5   1   2   23.44    0.47
   5   1  -2   24.09    0.49
   5   1  -2   23.60    0.48
   5   1  -2   24.27    0.47
   4  -1  -2   56.06    1.05
   4  -1  -2   56.64    1.05
   4  -1  -2   54.54    1.05
  -4  -1   2   56.27    1.05
   4   1  -2   56.44    1.04
  -4   1   2   55.57    1.05
   4   1  -2   56.10    1.06
   4   1  -2   56.39    1.05
   3  -1  -2   19.22    0.38
   3  -1  -2   19.09    0.38
  -3  -1   2   19.45    0.38
   3  -1  -2   19.04    0.38
   3   1  -2   18.97    0.38
   3   1  -2   19.61    0.39
  -3   1   2   19.53    0.38
   3   1  -2   19.16    0.38
  -2  -1   2   52.30    0.98
   2  -1  -2   54.28    0.97
   2  -1  -2   52.49    0.97
   2  -1  -2   51.27    0.97
   2   1  -2   52.80    0.98
   2   1  -2   52.77    0.97
   2   1  -2   53.69    0.98
  -2   1   2   52.11    0.96
  -2   1   2   51.97    0.97
   1  -1  -2    0.80    0.04
  -1  -1   2    0.72    0.04
   1  -1  -2    0.78    0.03
  -1   1   2    0.70    0.03
   1   1  -2    0.66    0.05
   1   1  -2    0.73    0.05
  -1   1   2    0.75    0.04
   0  -1  -2    0.01    0.01
   0  -1   2    0.03    0.02
   0  -1  -2    0.02    0.01
   0   1   2    0.01    0.02
   0   1   2   -0.01    0.01
   0   1   2    0.00    0.01
   0   1  -2    0.01    0.01
   1  -1   2    0.80    0.04
   1  -1   2    0.76    0.04
   1  -1   2    0.80    0.04
  -1  -1  -2    0.82    0.02
   1   1   2    0.76    0.03
   1   1   2    0.81    0.03
   2  -1   2   52.35    0.96
   2  -1   2   52.71    0.97
   2  -1   2   51.85    0.96
   2   1   2   51.92    0.96
  -2   1  -2   52.48    0.95
   2   1   2   53.32    0.97
   3  -1   2   19.54    0.36
   3  -1   2   18.94    0.38
   3  -1   2   19.07    0.37
   3   1   2   19.92    0.38
   3   1   2   18.92    0.36
   3   1   2   19.42    0.36
   3   1   2   19.32    0.37
  -3   1  -2   19.52    0.36
   4  -1   2   55.88    1.04
   4  -1   2   55.66    1.05
   4  -1   2   57.07    1.03
  -4   1  -2   56.78    1.03
   4   1   2   55.12    1.03
   4   1   2   56.16    1.05
   4   1   2   56.03    1.03
   5  -1   2   23.55    0.48
   5  -1   2   24.29    0.45
  -5  -1  -2   23.50    0.47
   5  -1   2   24.26    0.46
   5   1   2   23.89    0.46
  -5   1  -2   24.02    0.46
   5   1   2   23.54    0.49
   5   1   2   23.59    0.45
  -6  -1  -2   77.35    1.45
   6  -1   2   77.67    1.47
   6  -1   2   78.32    1.45
   6   1   2   76.46    1.45
  -6   1  -2   80.72    1.44
   6   1   2   78.01    1.44
   6   1   2   78.43    1.48
  -7  -1  -2   18.44    0.40
   7  -1   2   18.06    0.39
   7  -1   2   18.46    0.43
   7   1   2   19.01    0.43
   7   1   2   18.42    0.38
  -7   1  -2   19.30    0.38
   8  -1   2   26.95    0.54
   8  -1   2   26.66    0.59
  -8  -1  -2   26.24    0.55
  -8   1  -2   26.64    0.54
   8   1   2   26.85    0.53
   8   1   2   27.87    0.60
   9  -1   2    1.36    0.17
  -9  -1  -2    1.28    0.12
   9  -1   2    1.09    0.11
  -9   1  -2    1.16    0.11
   9   1   2    1.48    0.18
  10  -1   2   19.51    0.52
  10   1   2   19.63    0.52
  11  -1   2    2.00    0.23
  11   1   2    1.84    0.24
  12  -1   2    7.97    0.42
  12   1   2    8.32    0.42
  13  -1   2    0.04    0.25
  13   1   2    0.00    0.25
  14  -1   2    1.37    0.30
  14   1   2    1.09    0.31
  15  -1   2    0.03    0.32
  15   1   2    0.58    0.32
  15  -2  -2    0.29    0.31
  15   2  -2    0.08    0.32
  14  -2  -2    7.53    0.50
  14   2  -2    8.28    0.52
  13  -2  -2    5.26    0.34
  13   2  -2    4.23    0.32
  12  -2  -2   11.34    0.46
  12   2  -2   11.50    0.38
  12   2  -2   12.34    0.48
  11  -2  -2    0.24    0.21
 -11  -2   2   -0.15    0.16
  11  -2  -2    0.15    0.17
  11   2  -2    0.16    0.15
  11   2  -2    0.22    0.21
  10  -2  -2    2.56    0.22
 -10  -2   2    2.38    0.18
  10  -2  -2    2.41    0.17
  10   2  -2    2.14    0.21
  10   2  -2    2.55    0.18
 -10   2   2    2.53    0.16
  -9  -2   2    3.11    0.23
   9  -2  -2    2.98    0.22
   9  -2  -2    3.32    0.21
   9  -2  -2    3.58    0.21
   9   2  -2    3.45    0.19
  -9   2   2    3.35    0.20
   9   2  -2    3.22    0.22
   9   2  -2    3.94    0.28
   8  -2  -2    1.41    0.13
   8  -2  -2    1.21    0.13
   8  -2  -2    1.00    0.14
  -8  -2   2    1.36    0.14
   8   2  -2    1.10    0.15
   8   2  -2    1.33    0.11
   8   2  -2    1.34    0.13
  -8   2   2    1.16    0.11
   7  -2  -2   12.29    0.31
  -7  -2   2   11.25    0.31
   7  -2  -2   11.94    0.32
   7  -2  -2   12.40    0.30
   7   2  -2   12.36    0.33
   7   2  -2   12.72    0.29
   7   2  -2   12.28    0.31
  -7   2   2   12.13    0.29
  -6  -2   2   64.61    1.25
   6  -2  -2   67.56    1.25
   6  -2  -2   66.00    1.24
   6  -2  -2   62.67    1.25
  -6   2   2   65.55    1.23
   6   2  -2   65.19    1.26
   6   2  -2   64.92    1.23
   6   2  -2   68.92    1.25
   5  -2  -2    2.71    0.13
   5  -2  -2    2.60    0.13
   5  -2  -2    2.40    0.14
  -5  -2   2    2.79    0.14
   5   2  -2    2.85    0.11
   5   2  -2    2.42    0.14
  -5   2   2    2.57    0.12
   5   2  -2    2.45    0.15
   4  -2  -2  237.83    4.47
   4  -2  -2  252.52    4.50
   4  -2  -2  245.30    4.52
  -4  -2   2  249.07    4.50
   4   2  -2  243.12    4.50
  -4   2   2  245.59    4.50
   4   2  -2  243.12    4.49
   4   2  -2  246.94    4.49
   3  -2  -2    4.77    0.13
   3  -2  -2    4.83    0.13
  -3  -2   2    4.64    0.14
  -3   2   2    4.82    0.12
   3   2  -2    4.42    0.14
   3   2  -2    4.64    0.12
   2  -2  -2  593.13   10.60
   2  -2  -2  599.34   10.61
   2   2  -2  560.82   10.60
  -2   2   2  577.20   10.78
  -2   2   2  583.50   10.60
   2   2  -2  586.63   10.64
   2   2  -2  571.03   10.63
   1  -2  -2    0.51    0.04
   1  -2  -2    0.47    0.03
   1  -2  -2    0.47    0.03
  -1   2   2    0.53    0.04
   1   2  -2    0.62    0.04
  -1   2   2    0.51    0.04
   0  -2  -2   26.71    0.49
   0  -2  -2   26.42    0.49
   0   2   2   25.95    0.50
   0   2  -2   26.42    0.50
   0   2   2   27.30    0.50
   0   2   2   26.33    0.49
   1  -2   2    0.52    0.04
  -1  -2  -2    0.57    0.03
   1  -2   2    0.58    0.04
   1   2   2    0.46    0.03
   1   2   2    0.51    0.04
   1   2   2    0.41    0.03
   1   2   2    0.62    0.04
   2  -2   2  579.50   11.11
   2  -2   2  620.84   10.89
   2  -2   2  589.04   11.37
   2   2   2  594.61   11.08
   2   2   2  592.46   11.39
  -2   2  -2  601.41   10.97
   2   2   2  601.51   11.47
   3  -2   2    4.56    0.11
   3  -2   2    4.84    0.12
   3   2   2    4.77    0.09
   3   2   2    4.63    0.13
   3   2   2    4.53    0.11
  -3   2  -2    4.80    0.10
   4  -2   2  245.33    4.54
   4  -2   2  251.60    4.49
   4  -2   2  247.15    4.52
   4   2   2  247.11    4.51
   4   2   2  241.40    4.49
  -4   2  -2  249.13    4.50
   4   2   2  247.17    4.54
   5  -2   2    2.56    0.08
   5  -2   2    2.39    0.11
   5  -2   2    2.49    0.14
   5   2   2    2.81    0.14
   5   2   2    2.41    0.08
  -5   2  -2    2.61    0.09
   5   2   2    2.53    0.10
   6  -2   2   65.53    1.24
  -6  -2  -2   63.12    1.23
   6  -2   2   64.58    1.22
   6  -2   2   67.49    1.19
  -6   2  -2   65.39    1.20
   6   2   2   65.02    1.21
   6   2   2   66.06    1.24
   6   2   2   63.33    1.20
  -7  -2  -2   12.19    0.30
   7  -2   2   12.43    0.33
   7  -2   2   12.46    0.29
   7   2   2   12.13    0.28
  -7   2  -2   12.47    0.27
   7   2   2   12.03    0.33
   7   2   2   12.19    0.26
   8  -2   2    1.42    0.11
   8  -2   2    1.16    0.14
  -8  -2  -2    1.16    0.12
  -8   2  -2    1.37    0.10
   8   2   2    1.34    0.09
   8   2   2    1.21    0.15
  -9  -2  -2    3.11    0.20
   9  -2   2    3.00    0.20
   9  -2   2    3.42    0.18
   9   2   2    2.97    0.20
  -9   2  -2    3.33    0.18
 -10  -2  -2    2.63    0.17
  10  -2   2    2.62    0.22
  10   2   2    2.45    0.22
  11  -2   2    0.13    0.21
  11   2   2    0.41    0.21
  12  -2   2   11.94    0.46
  12   2   2   10.96    0.50
  13  -2   2    4.88    0.33
  13   2   2    5.45    0.35
  14  -2   2    8.07    0.50
  14   2   2    7.85    0.54
  15  -2   2    0.05    0.32
  15   2   2    0.79    0.33
  15  -3  -2    1.30    0.34
  15   3  -2    1.22    0.35
  14  -3  -2    0.65    0.30
  14   3  -2    0.07    0.29
  13  -3  -2    2.98    0.29
  13   3  -2    2.67    0.31
  12  -3  -2   -0.13    0.23
  12   3  -2   -0.13    0.16
  12   3  -2   -0.22    0.23
  11  -3  -2    0.39    0.20
 -11  -3   2   -0.04    0.17
  11  -3  -2    0.28    0.16
  11   3  -2    0.24    0.16
  11   3  -2    0.29    0.22
  10  -3  -2    1.74    0.17
  10  -3  -2    1.63    0.20
 -10  -3   2    1.70    0.18
 -10   3   2    1.88    0.15
  10   3  -2    1.64    0.21
  10   3  -2    1.67    0.16
   9  -3  -2   23.71    0.57
   9  -3  -2   24.76    0.53
  -9  -3   2   23.72    0.55
   9   3  -2   24.12    0.54
   9   3  -2   23.68    0.51
  -9   3   2   23.96    0.52
   9   3  -2   24.18    0.58
   8  -3  -2   11.08    0.33
   8  -3  -2   11.33    0.30
  -8  -3   2   11.08    0.32
  -8   3   2   11.05    0.29
   8   3  -2   11.21    0.28
   8   3  -2   10.83    0.31
   8   3  -2   11.45    0.35
   7  -3  -2    7.35    0.25
   7  -3  -2    7.67    0.25
   7  -3  -2    8.04    0.24
  -7  -3   2    7.80    0.26
   7   3  -2    7.60    0.25
   7   3  -2    7.60    0.27
  -7   3   2    7.92    0.22
   7   3  -2    7.78    0.22
   6  -3  -2    0.63    0.10
   6  -3  -2    0.66    0.09
  -6  -3   2    0.81    0.11
   6  -3  -2    0.60    0.10
   6   3  -2    0.75    0.08
   6   3  -2    0.79    0.10
  -6   3   2    0.88    0.08
   6   3  -2    0.91    0.12
   5  -3  -2   19.30    0.41
   5  -3  -2   19.98    0.41
   5  -3  -2   19.21    0.41
  -5  -3   2   19.00    0.42
   5   3  -2   20.26    0.40
   5   3  -2   20.19    0.42
   5   3  -2   19.31    0.43
  -5   3   2   19.26    0.40
   4  -3  -2   14.33    0.31
   4  -3  -2   14.61    0.31
   4  -3  -2   14.42    0.31
   4   3  -2   14.82    0.30
  -4   3   2   14.46    0.30
   4   3  -2   14.66    0.32
   4   3  -2   14.75    0.33
   3  -3  -2    1.10    0.07
   3  -3  -2    1.08    0.07
   3  -3  -2    1.13    0.09
   3   3  -2    1.24    0.08
  -3   3   2    1.26    0.08
   3   3  -2    1.09    0.07
   3   3  -2    1.09    0.08
   2  -3  -2  107.29    1.92
   2  -3  -2  105.73    1.92
   2  -3  -2  104.44    1.92
  -2   3   2  103.70    1.92
   2   3  -2  103.34    1.93
   2   3  -2  103.96    1.93
   1  -3  -2   -0.04    0.03
   1  -3  -2   -0.02    0.03
  -1   3   2    0.00    0.03
   1   3  -2    0.01    0.04
   0  -3  -2   -0.10    0.03
   0   3   2   -0.14    0.03
   0   3  -2   -0.15    0.03
   0   3   2   -0.14    0.02
   1  -3   2   -0.03    0.03
  -1  -3  -2   -0.03    0.02
   1  -3   2   -0.01    0.03
   1   3   2   -0.01    0.03
   1   3   2    0.06    0.03
   1   3   2    0.02    0.03
   2  -3   2  107.40    1.95
   2  -3   2  105.92    1.95
  -2   3  -2  106.76    1.94
   2   3   2  106.38    1.95
   2   3   2  105.86    1.95
   3  -3   2    1.18    0.06
   3  -3   2    1.06    0.07
   3  -3   2    1.20    0.08
  -3   3  -2    1.10    0.05
   3   3   2    1.25    0.04
   3   3   2    1.17    0.07
   3   3   2    1.13    0.06
   4  -3   2   14.98    0.32
   4  -3   2   14.98    0.29
   4  -3   2   15.08    0.31
   4   3   2   14.81    0.30
   4   3   2   15.02    0.28
   4   3   2   14.57    0.32
  -4   3  -2   14.70    0.29
   5  -3   2   20.34    0.37
   5  -3   2   19.04    0.42
   5  -3   2   19.62    0.40
   5   3   2   19.98    0.39
   5   3   2   19.87    0.42
  -5   3  -2   19.52    0.38
   5   3   2   19.77    0.37
   6  -3   2    0.59    0.10
   6  -3   2    0.79    0.08
   6  -3   2    0.85    0.05
  -6   3  -2    0.70    0.06
   6   3   2    0.78    0.07
   6   3   2    1.01    0.11
   6   3   2    0.79    0.06
   7  -3   2    7.48    0.26
  -7  -3  -2    7.80    0.24
   7  -3   2    7.67    0.22
   7   3   2    7.51    0.18
   7   3   2    7.67    0.27
  -7   3  -2    7.72    0.19
   7   3   2    7.95    0.21
  -8  -3  -2   10.90    0.31
   8  -3   2   11.09    0.28
   8  -3   2   10.71    0.33
   8   3   2   11.23    0.34
   8   3   2   11.07    0.27
  -8   3  -2   10.92    0.26
   9  -3   2   24.27    0.57
   9  -3   2   24.52    0.52
  -9  -3  -2   23.75    0.54
   9   3   2   24.50    0.58
  10  -3   2    1.51    0.20
  10  -3   2    1.92    0.16
 -10  -3  -2    1.83    0.16
  10   3   2    1.27    0.20
  11  -3   2    0.02    0.20
  11   3   2    0.62    0.21
  12  -3   2   -0.24    0.21
  12   3   2    0.11    0.23
  13  -3   2    2.64    0.30
  13   3   2    2.88    0.30
  14  -3   2    0.28    0.29
  14   3   2    0.32    0.29
  15  -3   2    1.33    0.34
  15   3   2    1.17    0.33
  15  -4  -2    0.72    0.33
  15   4  -2    0.70    0.33
  14  -4  -2    0.33    0.29
  14   4  -2   -0.34    0.29
  13  -4  -2   -0.20    0.25
  13   4  -2   -0.08    0.27
  12  -4  -2    5.27    0.38
 -12  -4   2    4.01    0.26
  12   4  -2    4.17    0.29
  12   4  -2    4.46    0.31
  11  -4  -2    4.44    0.28
 -11  -4   2    3.62    0.24
  11  -4  -2    4.51    0.34
  11   4  -2    4.13    0.27
  11   4  -2    3.02    0.26
 -10  -4   2    0.15    0.16
  10  -4  -2   -0.27    0.14
  10  -4  -2   -0.07    0.18
  10   4  -2    0.15    0.14
  10   4  -2    0.00    0.19
 -10   4   2    0.14    0.12
   9  -4  -2    0.32    0.13
  -9  -4   2    0.38    0.15
   9  -4  -2    0.58    0.16
   9   4  -2    0.04    0.13
   9   4  -2    0.19    0.11
  -9   4   2    0.44    0.11
   9   4  -2    0.61    0.17
  -8  -4   2   18.11    0.46
   8  -4  -2   18.86    0.46
   8  -4  -2   18.95    0.44
  -8   4   2   18.89    0.41
   8   4  -2   18.58    0.47
   8   4  -2   19.11    0.44
   8   4  -2   18.47    0.41
   7  -4  -2    3.66    0.21
   7  -4  -2    3.98    0.19
  -7  -4   2    3.82    0.22
  -7   4   2    3.92    0.17
   7   4  -2    3.86    0.17
   7   4  -2    3.98    0.23
   7   4  -2    3.89    0.20
   6  -4  -2    2.82    0.17
  -6  -4   2    2.60    0.19
   6  -4  -2    2.74    0.15
   6   4  -2    2.67    0.13
   6   4  -2    2.79    0.17
   6   4  -2    2.94    0.20
  -6   4   2    2.78    0.14
   5  -4  -2   24.95    0.51
   5  -4  -2   24.51    0.51
  -5   4   2   24.75    0.49
   5   4  -2   25.17    0.52
   5   4  -2   25.59    0.50
   5   4  -2   25.22    0.53
   4  -4  -2   34.72    0.68
   4  -4  -2   34.14    0.68
   4   4  -2   35.85    0.69
  -4   4   2   35.02    0.67
   4   4  -2   35.49    0.70
   4   4  -2   35.57    0.67
   3  -4  -2   11.79    0.26
   3  -4  -2   11.86    0.25
   3   4  -2   11.44    0.27
   3   4  -2   11.61    0.27
  -3   4   2   11.85    0.25
   2  -4  -2   21.60    0.40
   2  -4  -2   20.92    0.41
   2   4  -2   20.64    0.42
   2   4  -2   20.40    0.43
  -2   4   2   20.57    0.40
   1  -4  -2   52.98    0.98
   1  -4  -2   53.88    0.99
  -1   4   2   52.94    0.99
   0  -4  -2   47.31    0.88
   0   4  -2   47.65    0.89
   0   4   2   48.00    0.89
   0   4   2   47.93    0.88
  -1  -4  -2   53.16    0.97
   1  -4   2   52.63    0.98
   1  -4   2   52.58    0.98
   1   4   2   52.89    0.98
   1   4   2   52.45    0.98
   2  -4   2   21.40    0.41
   2  -4   2   21.07    0.41
   2   4   2   20.72    0.41
  -2   4  -2   20.96    0.40
   2   4   2   20.86    0.42
   3  -4   2   11.87    0.25
   3  -4   2   11.44    0.26
   3   4   2   11.96    0.26
  -3   4  -2   12.00    0.23
   3   4   2   11.80    0.24
   4  -4   2   35.20    0.68
   4  -4   2   35.48    0.66
   4  -4   2   35.39    0.69
   4   4   2   35.96    0.65
  -4   4  -2   34.95    0.66
   4   4   2   35.58    0.67
   4   4   2   35.74    0.69
   5  -4   2   24.06    0.51
   5  -4   2   25.73    0.48
   5  -4   2   25.15    0.50
  -5   4  -2   25.13    0.48
   5   4   2   25.64    0.53
   5   4   2   25.58    0.47
   5   4   2   24.99    0.49
   6  -4   2    2.99    0.15
   6  -4   2    2.86    0.09
   6  -4   2    2.93    0.18
  -6   4  -2    2.77    0.11
   6   4   2    2.71    0.13
   6   4   2    2.54    0.09
   6   4   2    3.09    0.18
   7  -4   2    3.84    0.18
   7  -4   2    3.86    0.21
   7   4   2    3.63    0.12
  -7   4  -2    3.64    0.14
   7   4   2    4.08    0.22
   7   4   2    3.91    0.15
   8  -4   2   18.64    0.45
  -8  -4  -2   18.37    0.44
   8  -4   2   19.39    0.42
  -8   4  -2   18.54    0.38
   8   4   2   18.02    0.39
   8   4   2   18.02    0.46
   9  -4   2    0.34    0.12
  -9  -4  -2    0.20    0.13
   9  -4   2    0.65    0.16
   9   4   2    0.36    0.17
   9   4   2    0.35    0.10
 -10  -4  -2   -0.07    0.14
  10  -4   2   -0.11    0.13
  10  -4   2    0.22    0.18
  10   4   2    0.13    0.19
  11  -4   2    3.44    0.25
  11   4   2    4.24    0.28
  12  -4   2    4.67    0.31
  12   4   2    4.22    0.31
  13  -4   2    0.09    0.25
  13   4   2    0.04    0.26
  14  -4   2    0.01    0.29
  14   4   2    0.07    0.29
  15  -4   2    0.78    0.33
  15   4   2    0.80    0.34
  15  -5  -2    0.53    0.32
  15   5  -2   -0.05    0.33
  14  -5  -2    1.20    0.30
  14   5  -2    1.45    0.32
  13  -5  -2    0.01    0.24
  13   5  -2   -0.39    0.26
  12  -5  -2    4.05    0.28
 -12  -5   2    3.93    0.27
  12   5  -2    4.04    0.31
 -11  -5   2    0.02    0.19
  11  -5  -2    0.11    0.17
  11  -5  -2   -0.05    0.20
  11   5  -2    0.12    0.16
  11   5  -2    0.18    0.22
  10  -5  -2   12.90    0.42
  10  -5  -2   12.44    0.38
 -10  -5   2   12.47    0.41
 -10   5   2   12.02    0.34
  10   5  -2   12.20    0.37
  10   5  -2   12.72    0.44
   9  -5  -2    0.30    0.14
  -9  -5   2    0.39    0.16
   9  -5  -2    0.38    0.16
  -9   5   2    0.22    0.11
   9   5  -2    0.24    0.13
   9   5  -2    0.15    0.17
   8  -5  -2    5.45    0.24
   8  -5  -2    5.31    0.26
  -8  -5   2    5.32    0.27
   8   5  -2    5.35    0.28
   8   5  -2    5.07    0.19
   8   5  -2    5.25    0.24
  -8   5   2    5.41    0.20
   7  -5  -2    7.69    0.26
   7  -5  -2    8.29    0.25
  -7  -5   2    7.70    0.29
   7   5  -2    7.82    0.22
  -7   5   2    7.75    0.23
   7   5  -2    8.10    0.30
   7   5  -2    7.69    0.26
   6  -5  -2   28.53    0.60
   6  -5  -2   29.46    0.59
   6   5  -2   29.21    0.60
   6   5  -2   29.25    0.58
   6   5  -2   29.15    0.62
  -6   5   2   28.50    0.58
   5  -5  -2    2.41    0.15
   5  -5  -2    1.99    0.14
   5   5  -2    2.35    0.15
  -5   5   2    2.19    0.12
   5   5  -2    2.22    0.16
   5   5  -2    2.15    0.12
   4  -5  -2    6.74    0.19
   4  -5  -2    6.75    0.19
   4   5  -2    6.37    0.20
   4   5  -2    6.24    0.21
  -4   5   2    6.59    0.17
   4   5  -2    6.70    0.18
   3  -5  -2   11.30    0.25
   3  -5  -2   10.63    0.25
   3   5  -2   10.56    0.26
  -3   5   2   10.73    0.24
   2  -5  -2    7.03    0.17
   2  -5  -2    7.05    0.17
  -2   5   2    6.91    0.17
   1  -5  -2    3.68    0.11
   1  -5  -2    3.74    0.12
   1   5  -2    3.56    0.13
  -1   5   2    3.72    0.11
   0  -5  -2   -0.01    0.04
   0  -5   2   -0.07    0.05
   0   5   2   -0.13    0.04
   0   5  -2   -0.13    0.04
   0   5   2   -0.20    0.04
   1  -5   2    3.74    0.12
  -1  -5  -2    3.86    0.10
   1   5   2    3.70    0.12
   1   5   2    3.79    0.12
  -1   5  -2    3.83    0.12
   2  -5   2    7.08    0.18
  -2  -5  -2    7.16    0.16
   2  -5   2    7.43    0.18
   2   5   2    7.33    0.18
   2   5   2    7.21    0.18
  -2   5  -2    7.14    0.16
   3  -5   2   10.74    0.24
  -3   5  -2   10.95    0.22
   3   5   2   11.06    0.25
   3   5   2   10.61    0.24
   4  -5   2    7.04    0.20
   4  -5   2    6.81    0.19
  -4   5  -2    6.91    0.16
   4   5   2    6.81    0.17
   4   5   2    6.80    0.15
   4   5   2    6.76    0.20
   5  -5   2    1.97    0.13
   5  -5   2    2.16    0.09
   5  -5   2    2.05    0.15
   5   5   2    2.09    0.08
   5   5   2    2.12    0.16
   5   5   2    2.05    0.11
  -5   5  -2    2.18    0.10
   6  -5   2   28.72    0.60
   6  -5   2   29.24    0.54
   6  -5   2   28.36    0.58
   6   5   2   28.78    0.54
   6   5   2   28.42    0.57
   6   5   2   28.95    0.61
  -6   5  -2   29.12    0.55
   7  -5   2    8.18    0.28
   7  -5   2    8.21    0.24
   7   5   2    7.79    0.18
  -7   5  -2    8.20    0.20
   7   5   2    8.86    0.30
   7   5   2    7.98    0.22
   8  -5   2    5.71    0.27
   8  -5   2    5.73    0.22
   8   5   2    5.32    0.19
   8   5   2    5.91    0.28
  -8   5  -2    5.23    0.17
   9  -5   2    0.17    0.13
  -9  -5  -2    0.42    0.14
   9  -5   2    0.09    0.16
   9   5   2    0.10    0.17
   9   5   2    0.35    0.10
  10  -5   2   12.48    0.41
 -10  -5  -2   12.08    0.38
  10  -5   2   12.29    0.35
  10   5   2   12.07    0.43
  11  -5   2   -0.32    0.19
  11   5   2    0.00    0.21
  12  -5   2    3.86    0.29
  12   5   2    4.07    0.30
  13  -5   2    0.06    0.25
  13   5   2    0.27    0.26
  14  -5   2    1.58    0.30
  14   5   2    1.41    0.31
  15  -5   2    0.07    0.32
  15   5   2   -0.03    0.34
  15  -6  -2    0.10    0.32
  15   6  -2   -0.22    0.33
  14  -6  -2    0.15    0.29
  14   6  -2    0.14    0.32
  13  -6  -2   -0.20    0.26
  13   6  -2    0.37    0.28
 -12  -6   2    0.00    0.21
  12  -6  -2    0.23    0.24
  12  -6  -2    0.01    0.19
  12   6  -2    0.22    0.25
  11  -6  -2    0.53    0.18
 -11  -6   2    0.45    0.20
  11  -6  -2    0.54    0.21
  11   6  -2    0.66    0.17
  11   6  -2    0.23    0.23
  10  -6  -2    1.12    0.17
  10  -6  -2    0.90    0.20
 -10  -6   2    1.15    0.19
  10   6  -2    0.81    0.21
  10   6  -2    0.85    0.16
   9  -6  -2   -0.14    0.14
  -9  -6   2    0.03    0.17
   9  -6  -2   -0.08    0.16
  -9   6   2   -0.14    0.11
   9   6  -2    0.12    0.18
   9   6  -2    0.01    0.14
  -8  -6   2    2.68    0.19
   8  -6  -2    2.12    0.17
   8  -6  -2    2.38    0.17
   8   6  -2    1.99    0.18
   8   6  -2    2.33    0.17
  -8   6   2    2.20    0.13
   8   6  -2    2.36    0.17
   7  -6  -2    0.73    0.12
   7  -6  -2    0.71    0.12
  -7  -6   2    0.75    0.15
   7   6  -2    0.66    0.12
  -7   6   2    0.51    0.10
   7   6  -2    0.77    0.16
   7   6  -2    0.81    0.10
   6  -6  -2   32.19    0.66
   6  -6  -2   32.43    0.66
   6   6  -2   32.40    0.67
   6   6  -2   32.47    0.69
   6   6  -2   32.84    0.64
  -6   6   2   32.39    0.64
   5  -6  -2    8.90    0.25
   5  -6  -2    9.39    0.25
   5   6  -2    9.06    0.23
   5   6  -2    9.04    0.27
   5   6  -2    9.52    0.26
  -5   6   2    8.82    0.23
   4  -6  -2   10.22    0.25
   4  -6  -2    9.73    0.25
   4   6  -2    9.57    0.26
   4   6  -2   10.28    0.28
  -4   6   2   10.11    0.23
   3  -6  -2   28.47    0.55
   3  -6  -2   28.17    0.56
  -3   6   2   28.01    0.55
   3   6  -2   28.42    0.58
   3   6  -2   28.25    0.57
   2  -6  -2   95.77    1.72
   2  -6  -2   94.83    1.73
  -2   6   2   93.33    1.73
   2   6  -2   90.45    1.74
   1  -6  -2   26.51    0.50
   1  -6  -2   26.48    0.51
  -1   6   2   26.25    0.51
  -1   6   2   25.34    0.51
   1   6  -2   26.07    0.52
   0  -6  -2   94.45    1.72
   0  -6   2   92.45    1.72
   0   6   2   93.65    1.72
   0   6   2   92.19    1.72
   0   6  -2   93.84    1.72
  -1  -6  -2   26.60    0.51
   1   6   2   26.90    0.52
   1   6   2   26.31    0.52
  -1   6  -2   26.11    0.52
  -2  -6  -2   96.37    1.75
   2  -6   2   96.91    1.77
   2  -6   2   93.78    1.77
   2   6   2   94.82    1.77
   2   6   2   94.67    1.77
  -2   6  -2   96.83    1.76
   3  -6   2   28.91    0.58
   3  -6   2   29.59    0.57
  -3   6  -2   28.82    0.55
   3   6   2   29.24    0.58
   3   6   2   28.86    0.57
   4  -6   2   10.16    0.25
   4  -6   2    9.81    0.25
  -4   6  -2   10.10    0.22
   4   6   2    9.84    0.23
   4   6   2   10.04    0.26
   5  -6   2    9.38    0.26
   5  -6   2    9.11    0.24
   5   6   2    9.28    0.20
   5   6   2    9.56    0.27
   5   6   2    9.08    0.23
  -5   6  -2    9.30    0.21
   6  -6   2   32.33    0.66
   6  -6   2   33.80    0.62
   6  -6   2   32.59    0.67
   6   6   2   32.74    0.62
   6   6   2   32.17    0.64
  -6   6  -2   32.54    0.63
   6   6   2   32.83    0.68
   7  -6   2    0.61    0.12
   7  -6   2    0.68    0.14
  -7   6  -2    0.70    0.08
   7   6   2    0.64    0.09
   7   6   2    0.55    0.14
   8  -6   2    2.30    0.15
   8  -6   2    2.56    0.18
   8   6   2    2.16    0.18
   8   6   2    2.32    0.16
  -8   6  -2    2.24    0.14
   9  -6   2   -0.01    0.16
   9  -6   2    0.03    0.13
  -9  -6  -2    0.07    0.15
   9   6   2   -0.26    0.17
   9   6   2   -0.01    0.10
  10  -6   2    0.56    0.20
  10  -6   2    1.16    0.16
 -10  -6  -2    0.87    0.18
  10   6   2    1.16    0.21
  11  -6   2    0.35    0.22
 -11  -6  -2    0.11    0.24
  11  -6   2    0.31    0.22
  11   6   2    0.09    0.23
  12  -6   2    0.10    0.24
  12   6   2   -0.30    0.24
  13  -6   2    0.43    0.26
  13   6   2    0.28    0.26
  14  -6   2    0.41    0.30
  14   6   2    0.17    0.29
  15  -6   2    0.13    0.33
  15   6   2    0.21    0.34
  15  -7  -2    3.07    0.37
  15   7  -2    3.08    0.39
  14  -7  -2    2.27    0.32
  14   7  -2    1.23    0.34
  13  -7  -2    1.32    0.28
  13   7  -2    0.69    0.30
 -12  -7   2    5.23    0.39
  12  -7  -2    5.98    0.40
  12  -7  -2    5.98    0.35
  12   7  -2    5.25    0.35
 -11  -7   2    0.29    0.20
  11  -7  -2    0.05    0.21
  11  -7  -2    0.33    0.18
  11   7  -2    0.27    0.17
  11   7  -2    0.08    0.24
  10  -7  -2   11.33    0.41
  10  -7  -2   10.57    0.37
 -10  -7   2   10.90    0.40
  10   7  -2   10.79    0.36
  10   7  -2   10.82    0.44
   9  -7  -2    5.24    0.27
   9  -7  -2    5.26    0.30
  -9  -7   2    5.55    0.33
   9   7  -2    5.41    0.33
  -9   7   2    5.01    0.23
   9   7  -2    5.38    0.27
  -8  -7   2   27.25    0.64
   8  -7  -2   29.06    0.63
   8  -7  -2   28.58    0.62
  -8   7   2   28.01    0.59
   8   7  -2   28.38    0.66
   8   7  -2   28.03    0.58
   8   7  -2   27.77    0.62
   7  -7  -2    3.06    0.22
   7  -7  -2    3.35    0.22
   7   7  -2    3.52    0.26
   7   7  -2    3.15    0.17
  -7   7   2    3.06    0.17
   7   7  -2    3.38    0.22
   6  -7  -2   43.00    0.83
   6  -7  -2   40.70    0.83
   6   7  -2   42.49    0.86
   6   7  -2   39.81    0.80
  -6   7   2   41.53    0.80
   6   7  -2   41.19    0.84
   5  -7  -2    0.22    0.10
   5  -7  -2    0.13    0.10
   5   7  -2    0.32    0.10
   5   7  -2    0.26    0.11
   5   7  -2    0.26    0.08
  -5   7   2    0.25    0.08
   4  -7  -2    9.47    0.24
   4  -7  -2    9.59    0.25
  -4   7   2    9.79    0.24
   4   7  -2    9.53    0.28
   4   7  -2    9.06    0.27
   3  -7  -2    0.40    0.08
   3  -7  -2    0.70    0.08
  -3   7   2    0.56    0.07
   3   7  -2    0.56    0.09
   3   7  -2    0.72    0.11
   2  -7  -2   21.76    0.43
   2  -7  -2   21.72    0.44
   2   7  -2   21.26    0.46
  -2   7   2   21.19    0.43
   1  -7  -2    0.65    0.07
  -1   7   2    0.52    0.06
   1   7  -2    0.56    0.08
  -1   7   2    0.45    0.06
   0  -7  -2   -0.17    0.05
   0  -7   2   -0.04    0.06
   0   7   2   -0.06    0.06
   0   7   2   -0.03    0.06
   0   7  -2    0.03    0.06
  -1  -7  -2    0.69    0.06
   1  -7   2    0.52    0.07
   1   7   2    0.52    0.07
  -1   7  -2    0.54    0.07
   1   7   2    0.51    0.07
   2  -7   2   21.21    0.44
   2  -7   2   21.42    0.44
  -2  -7  -2   21.88    0.42
  -2   7  -2   22.17    0.43
   2   7   2   21.03    0.44
   2   7   2   21.80    0.45
   3  -7   2    0.53    0.08
   3  -7   2    0.77    0.09
   3   7   2    0.51    0.09
  -3   7  -2    0.64    0.06
   3   7   2    0.56    0.08
   4  -7   2    9.57    0.26
   4  -7   2    9.78    0.25
   4   7   2    9.24    0.24
  -4   7  -2    9.63    0.22
   4   7   2    8.93    0.26
   5  -7   2    0.27    0.10
   5  -7   2    0.20    0.10
   5   7   2    0.22    0.08
   5   7   2    0.33    0.06
   5   7   2    0.22    0.11
  -5   7  -2    0.32    0.07
   6  -7   2   40.89    0.85
   6  -7   2   43.13    0.84
   6  -7   2   43.22    0.80
   6   7   2   43.16    0.86
   6   7   2   42.36    0.79
  -6   7  -2   41.81    0.80
   6   7   2   42.35    0.82
   7  -7   2    3.29    0.20
   7  -7   2    3.26    0.23
  -7   7  -2    3.33    0.15
   7   7   2    3.09    0.19
   7   7   2    3.38    0.17
   8  -7   2   27.42    0.61
   8  -7   2   27.94    0.63
   8   7   2   28.42    0.57
   8   7   2   27.90    0.64
   9  -7   2    5.55    0.27
   9  -7   2    5.20    0.30
   9   7   2    5.21    0.32
   9   7   2    5.08    0.22
  10  -7   2   10.69    0.35
  10  -7   2   11.09    0.41
 -10  -7  -2   10.74    0.39
  10   7   2   10.42    0.42
 -11  -7  -2    0.40    0.19
  11  -7   2   -0.08    0.22
  11  -7   2    0.31    0.17
  11   7   2    0.32    0.23
  12  -7   2    5.46    0.41
  12   7   2    5.30    0.34
  13  -7   2    1.55    0.29
  13   7   2    0.94    0.29
  14  -7   2    2.08    0.33
  14   7   2    1.87    0.33
  15  -7   2    3.15    0.38
  15   7   2    3.29    0.38
  14  -8  -2    2.60    0.33
  14   8  -2    2.26    0.34
  13  -8  -2    0.52    0.28
  13   8  -2    0.14    0.29
  12  -8  -2    5.23    0.37
 -12  -8   2    4.74    0.31
  12  -8  -2    5.31    0.40
  12   8  -2    5.38    0.36
  11  -8  -2    0.69    0.22
  11  -8  -2    0.48    0.20
 -11  -8   2    0.70    0.22
  11   8  -2    0.79    0.18
  11   8  -2    0.83    0.25
  10  -8  -2    0.33    0.20
  10  -8  -2    0.12    0.17
 -10  -8   2    0.15    0.20
  10   8  -2    0.18    0.21
  10   8  -2    0.51    0.17
  -9  -8   2    0.70    0.19
   9  -8  -2    0.76    0.17
   9  -8  -2    0.50    0.17
   9   8  -2    0.88    0.22
   9   8  -2    0.58    0.16
  -9   8   2    0.96    0.14
   8  -8  -2    1.27    0.16
   8  -8  -2    1.17    0.17
   8   8  -2    0.82    0.19
   8   8  -2    1.04    0.16
  -8   8   2    1.32    0.13
   7  -8  -2    0.11    0.13
   7  -8  -2    0.03    0.13
   7   8  -2    0.19    0.10
  -7   8   2    0.22    0.10
   7   8  -2    0.19    0.13
   7   8  -2    0.14    0.16
   6  -8  -2    7.97    0.27
   6  -8  -2    8.19    0.27
   6   8  -2    8.16    0.30
   6   8  -2    8.48    0.24
  -6   8   2    8.19    0.24
   6   8  -2    8.29    0.28
   5  -8  -2    5.35    0.21
   5  -8  -2    5.84    0.22
  -5   8   2    5.46    0.19
   5   8  -2    5.78    0.25
   5   8  -2    5.68    0.23
   4  -8  -2   51.23    0.98
   4  -8  -2   49.94    0.98
  -4   8   2   50.48    0.97
   4   8  -2   51.50    1.01
   4   8  -2   50.88    1.00
   3  -8  -2    2.66    0.15
   3  -8  -2    2.80    0.15
   3   8  -2    2.81    0.18
   3   8  -2    2.97    0.18
  -3   8   2    2.65    0.13
   2  -8  -2  243.24    4.29
   2  -8  -2  232.72    4.27
  -2   8   2  229.92    4.28
   2   8  -2  229.79    4.29
   1  -8  -2    0.87    0.08
   1   8  -2    0.82    0.09
  -1   8   2    0.89    0.08
  -1   8   2    1.01    0.08
   0  -8  -2   99.18    1.86
   0  -8   2  100.11    1.87
   0   8   2  101.67    1.87
   0   8   2  102.09    1.87
   0   8  -2  100.95    1.87
   1  -8   2    1.01    0.09
  -1  -8  -2    0.95    0.07
   1   8   2    0.99    0.09
  -1   8  -2    1.12    0.09
   1   8   2    0.82    0.09
  -2  -8  -2  243.60    4.36
   2  -8   2  237.42    4.36
   2  -8   2  233.98    4.35
   2   8   2  231.58    4.36
  -2   8  -2  244.11    4.35
   3  -8   2    2.65    0.15
   3  -8   2    2.81    0.15
   3   8   2    2.58    0.15
   3   8   2    2.51    0.17
  -3   8  -2    2.37    0.12
   4  -8   2   50.61    0.99
   4  -8   2   51.57    0.99
  -4   8  -2   52.12    0.97
   4   8   2   51.54    0.99
   4   8   2   50.88    1.01
   5  -8   2    5.95    0.21
   5  -8   2    5.64    0.22
   5   8   2    5.77    0.20
   5   8   2    5.57    0.23
  -5   8  -2    5.67    0.17
   6  -8   2    8.08    0.26
   6  -8   2    7.86    0.28
  -6   8  -2    8.03    0.22
   6   8   2    8.18    0.30
   6   8   2    8.21    0.24
   6   8   2    8.62    0.20
   7  -8   2    0.03    0.14
   7  -8   2    0.21    0.13
   7   8   2    0.37    0.10
   7   8   2    0.09    0.15
  -7   8  -2    0.20    0.08
   8  -8   2    0.89    0.15
   8  -8   2    1.37    0.18
   8   8   2    1.55    0.19
   8   8   2    1.17    0.12
   9  -8   2    0.73    0.19
   9  -8   2    0.67    0.16
   9   8   2    0.52    0.19
  10  -8   2    0.33    0.20
  10  -8   2    0.02    0.16
 -10  -8  -2    0.09    0.18
  10   8   2    0.20    0.21
  11  -8   2    0.98    0.23
 -11  -8  -2    0.41    0.20
  11  -8   2    0.48    0.19
  11   8   2    0.57    0.23
  12  -8   2    5.56    0.42
  12   8   2    5.04    0.34
  13  -8   2    0.41    0.28
  13   8   2    0.10    0.29
  14  -8   2    2.35    0.33
  14   8   2    2.76    0.35
  14  -9  -2    1.09    0.31
  14   9  -2    0.83    0.33
  13  -9  -2    0.18    0.28
  13   9  -2    0.66    0.30
  12  -9  -2    2.18    0.25
 -12  -9   2    2.60    0.27
  12  -9  -2    1.86    0.27
  12   9  -2    2.32    0.31
 -11  -9   2    5.62    0.40
  11  -9  -2    5.88    0.34
  11  -9  -2    5.12    0.37
  11   9  -2    4.84    0.31
  11   9  -2    5.10    0.33
 -10  -9   2    0.59    0.22
  10  -9  -2    0.44    0.20
  10  -9  -2    0.66    0.19
  10   9  -2    0.29    0.17
  10   9  -2    0.37    0.22
  -9  -9   2    5.93    0.34
   9  -9  -2    5.24    0.30
   9  -9  -2    5.66    0.31
  -9   9   2    5.50    0.25
   9   9  -2    5.74    0.36
   9   9  -2    5.76    0.30
   8  -9  -2    0.76    0.17
   8  -9  -2    0.89    0.16
  -8   9   2    0.96    0.13
   8   9  -2    0.89    0.19
   8   9  -2    1.18    0.16
   7  -9  -2    8.13    0.29
   7  -9  -2    7.64    0.29
   7   9  -2    8.16    0.34
   7   9  -2    7.96    0.24
  -7   9   2    7.58    0.25
   7   9  -2    8.07    0.30
   6  -9  -2    0.09    0.13
   6  -9  -2    0.09    0.12
   6   9  -2    0.01    0.15
   6   9  -2    0.10    0.10
   6   9  -2    0.04    0.12
  -6   9   2    0.06    0.10
   5  -9  -2   32.49    0.66
   5  -9  -2   32.30    0.67
   5   9  -2   32.16    0.68
   5   9  -2   32.15    0.70
  -5   9   2   31.43    0.64
   4  -9  -2    0.12    0.10
   4  -9  -2    0.14    0.09
   4   9  -2    0.32    0.12
  -4   9   2    0.09    0.08
   4   9  -2    0.02    0.11
   3  -9  -2   29.53    0.60
   3  -9  -2   29.95    0.61
   3   9  -2   29.99    0.64
   3   9  -2   30.43    0.63
  -3   9   2   29.40    0.60
   2  -9  -2    9.88    0.26
   2  -9  -2    9.84    0.25
  -2   9   2   10.01    0.26
   2   9  -2   10.22    0.28
  -2   9   2    9.92    0.25
   1  -9  -2    2.37    0.14
   1   9  -2    2.49    0.16
  -1   9   2    2.38    0.14
  -1   9   2    2.46    0.14
   0  -9  -2   -0.08    0.07
   0  -9   2   -0.11    0.08
   0   9   2   -0.07    0.07
   0   9  -2    0.01    0.07
   0   9   2    0.00    0.07
  -1  -9  -2    2.39    0.13
   1  -9   2    2.16    0.14
   1   9   2    2.19    0.15
   1   9   2    2.39    0.15
  -1   9  -2    2.22    0.14
  -2  -9  -2    9.78    0.23
   2  -9   2    9.44    0.26
   2  -9   2    9.95    0.26
  -2   9  -2   10.23    0.25
   2   9   2   10.12    0.26
  -2   9  -2    9.56    0.26
   3  -9   2   30.11    0.61
   3  -9   2   29.48    0.61
   3   9   2   29.56    0.62
  -3   9  -2   30.14    0.59
   3   9   2   29.61    0.61
   4  -9   2    0.10    0.10
   4  -9   2    0.15    0.10
   4   9   2    0.08    0.09
   4   9   2   -0.01    0.11
  -4   9  -2    0.05    0.07
   5  -9   2   31.44    0.66
   5  -9   2   31.96    0.66
   5   9   2   32.21    0.65
   5   9   2   32.41    0.68
  -5   9  -2   32.04    0.63
   6  -9   2    0.10    0.13
   6  -9   2    0.14    0.12
   6   9   2    0.14    0.10
  -6   9  -2    0.17    0.09
   6   9   2    0.19    0.14
   6   9   2    0.09    0.07
   7  -9   2    7.73    0.31
   7  -9   2    8.36    0.30
   7   9   2    7.57    0.33
   7   9   2    7.97    0.25
  -7   9  -2    7.71    0.23
   8  -9   2    0.77    0.16
   8  -9   2    1.03    0.18
   8   9   2    1.00    0.12
   8   9   2    0.91    0.19
   9  -9   2    5.36    0.29
   9  -9   2    4.84    0.33
   9   9   2    5.43    0.34
  10  -9   2    0.45    0.18
  10  -9   2    0.12    0.21
  10   9   2    0.33    0.22
  11  -9   2    5.53    0.38
 -11  -9  -2    5.54    0.38
  11  -9   2    5.24    0.34
  11   9   2    5.29    0.33
  12  -9   2    2.11    0.28
  12   9   2    2.05    0.30
  13  -9   2    0.42    0.29
  13   9   2   -0.06    0.30
  14  -9   2    1.52    0.33
  14   9   2    1.00    0.34
  14 -10  -2    2.41    0.35
  14  10  -2    2.55    0.37
 -13 -10   2    1.56    0.30
  13 -10  -2    2.37    0.31
  13 -10  -2    2.40    0.37
  13  10  -2    1.90    0.33
 -12 -10   2    7.53    0.47
  12 -10  -2    8.18    0.44
  12 -10  -2    8.17    0.44
  12  10  -2    7.41    0.49
 -11 -10   2    1.40    0.25
  11 -10  -2    1.23    0.23
  11 -10  -2    1.29    0.25
  11  10  -2    1.31    0.27
  11  10  -2    1.15    0.25
  10 -10  -2    0.19    0.19
 -10 -10   2    0.51    0.23
  10 -10  -2    0.04    0.20
  10  10  -2    0.06    0.22
  10  10  -2    0.09    0.17
   9 -10  -2    0.24    0.18
   9 -10  -2    0.06    0.17
   9  10  -2    0.13    0.16
   9  10  -2   -0.11    0.21
  -9  10   2    0.03    0.14
   8 -10  -2   10.21    0.36
   8 -10  -2   11.26    0.37
   8  10  -2   10.25    0.41
   8  10  -2   10.85    0.36
  -8  10   2   11.50    0.32
   7 -10  -2    0.02    0.14
   7 -10  -2    0.24    0.15
   7  10  -2    0.07    0.18
   7  10  -2   -0.09    0.14
   7  10  -2   -0.07    0.11
  -7  10   2    0.11    0.11
   6 -10  -2    1.06    0.15
   6 -10  -2    1.51    0.15
   6  10  -2    1.14    0.15
  -6  10   2    1.17    0.12
   6  10  -2    1.43    0.17
   5 -10  -2    5.90    0.23
   5 -10  -2    5.94    0.24
   5  10  -2    6.34    0.29
  -5  10   2    5.89    0.22
   5  10  -2    5.90    0.26
   4 -10  -2    0.21    0.10
   4 -10  -2    0.26    0.11
  -4  10   2    0.26    0.10
   4  10  -2    0.09    0.13
   4  10  -2    0.29    0.12
   3 -10  -2   37.09    0.74
   3 -10  -2   36.62    0.73
  -3  10   2   36.38    0.73
   3  10  -2   36.65    0.76
   2 -10  -2    4.23    0.18
  -2  10   2    4.29    0.18
   2  10  -2    4.58    0.21
  -2  10   2    4.28    0.18
   1 -10  -2   36.96    0.73
  -1  10   2   37.86    0.74
   1  10  -2   36.95    0.75
  -1  10   2   36.83    0.73
   0 -10  -2   15.07    0.34
   0 -10   2   14.96    0.35
   0  10   2   14.69    0.35
   0  10  -2   14.98    0.35
   0  10   2   14.78    0.34
  -1 -10  -2   37.85    0.73
   1 -10   2   36.32    0.74
  -1  10  -2   37.55    0.75
   1  10   2   37.85    0.75
   1  10   2   37.58    0.75
  -2 -10  -2    4.14    0.16
   2 -10   2    4.46    0.19
   2  10   2    4.17    0.19
  -2  10  -2    4.26    0.17
   3 -10   2   36.84    0.74
   3 -10   2   37.27    0.75
   3  10   2   37.04    0.75
  -3  10  -2   36.41    0.72
   3  10   2   37.46    0.76
   4 -10   2    0.19    0.11
   4 -10   2    0.10    0.12
   4  10   2    0.29    0.12
   4  10   2    0.33    0.11
  -4  10  -2    0.16    0.08
   5 -10   2    6.09    0.25
   5 -10   2    6.08    0.25
  -5  10  -2    6.44    0.20
   5  10   2    6.51    0.23
   5  10   2    6.79    0.27
   6 -10   2    1.40    0.15
   6 -10   2    1.28    0.16
   6  10   2    0.98    0.16
  -6  10  -2    1.28    0.11
   6  10   2    1.56    0.13
   7 -10   2    0.09    0.15
   7 -10   2   -0.09    0.15
   7  10   2    0.01    0.16
   7  10   2    0.05    0.11
  -7  10  -2    0.08    0.10
   8 -10   2   10.62    0.37
   8 -10   2   10.94    0.36
   8  10   2   10.55    0.30
   8  10   2   10.57    0.39
   9 -10   2    0.05    0.19
   9 -10   2    0.13    0.17
   9  10   2   -0.06    0.19
  10 -10   2    0.30    0.19
  10 -10   2    0.21    0.21
  10  10   2    0.28    0.23
  11 -10   2    1.06    0.25
  11 -10   2    1.30    0.22
 -11 -10  -2    1.19    0.23
  11  10   2    1.38    0.26
  12 -10   2    7.18    0.51
  12 -10   2    7.33    0.45
  12  10   2    7.73    0.50
  13 -10   2    2.63    0.32
  13  10   2    2.18    0.33
  14 -10   2    3.49    0.35
  14  10   2    3.20    0.37
  14 -11  -2    3.67    0.36
  14  11  -2    2.62    0.37
 -13 -11   2    0.24    0.27
  13 -11  -2   -0.13    0.29
  13 -11  -2   -0.04    0.26
  13  11  -2   -0.03    0.31
  12 -11  -2   11.22    0.48
 -12 -11   2   11.21    0.52
  12 -11  -2   11.09    0.49
  12  11  -2   11.18    0.55
 -11 -11   2    0.00    0.25
  11 -11  -2   -0.06    0.22
  11 -11  -2    0.19    0.23
  11  11  -2   -0.03    0.26
  10 -11  -2   33.61    0.79
 -10 -11   2   35.53    0.84
  10 -11  -2   34.70    0.81
  10  11  -2   33.23    0.84
  10  11  -2   34.15    0.76
   9 -11  -2    0.10    0.19
   9 -11  -2    0.43    0.19
   9  11  -2    0.20    0.22
   9  11  -2    0.27    0.17
   8 -11  -2   63.04    1.27
   8 -11  -2   65.04    1.27
  -8  11   2   61.96    1.23
   8  11  -2   63.30    1.31
   8  11  -2   63.82    1.27
   7 -11  -2    2.22    0.19
   7 -11  -2    2.06    0.19
   7  11  -2    2.17    0.19
  -7  11   2    2.30    0.16
   7  11  -2    2.06    0.22
   7  11  -2    2.45    0.15
   6 -11  -2  119.46    2.28
   6 -11  -2  123.74    2.27
   6  11  -2  119.32    2.28
  -6  11   2  119.59    2.25
   6  11  -2  121.40    2.31
   5 -11  -2    8.33    0.28
   5  11  -2    8.07    0.30
   5  11  -2    8.50    0.33
  -5  11   2    8.66    0.27
   4 -11  -2   58.58    1.17
   4 -11  -2   60.79    1.16
   4  11  -2   60.18    1.20
  -4  11   2   59.67    1.16
   4  11  -2   61.98    1.19
   3 -11  -2    0.03    0.11
   3 -11  -2    0.27    0.11
  -3  11   2    0.07    0.10
   3  11  -2    0.13    0.12
   2 -11  -2   17.26    0.40
   2  11  -2   17.43    0.42
  -2  11   2   17.11    0.40
  -2  11   2   16.72    0.39
   1 -11  -2   11.75    0.31
  -1  11   2   12.07    0.31
   1  11  -2   11.94    0.32
  -1  11   2   12.31    0.31
   0 -11  -2    0.00    0.09
   0 -11   2   -0.03    0.10
   0  11  -2    0.10    0.10
   0  11   2    0.03    0.10
   0  11   2    0.08    0.10
   1 -11   2   11.98    0.31
  -1 -11  -2   11.59    0.29
   1  11   2   11.97    0.31
  -1  11  -2   11.67    0.31
   1  11   2   11.79    0.31
   2 -11   2   17.03    0.40
  -2 -11  -2   16.95    0.38
   2  11   2   17.82    0.41
  -2  11  -2   17.15    0.40
  -2  11  -2   17.36    0.39
   3 -11   2    0.05    0.11
   3 -11   2    0.25    0.11
   3  11   2    0.25    0.11
  -3  11  -2    0.22    0.11
   3  11   2   -0.03    0.11
  -3  11  -2    0.01    0.09
   4 -11   2   61.43    1.20
   4 -11   2   61.62    1.20
   4  11   2   61.57    1.21
  -4  11  -2   61.24    1.17
   4  11   2   61.99    1.20
   5 -11   2    8.11    0.29
   5 -11   2    7.87    0.29
   5  11   2    7.75    0.31
  -5  11  -2    8.28    0.24
   5  11   2    8.30    0.27
   6 -11   2  122.08    2.28
   6 -11   2  122.55    2.27
   6  11   2  120.29    2.25
   6  11   2  119.28    2.29
  -6  11  -2  118.68    2.24
   7 -11   2    2.31    0.20
   7 -11   2    1.79    0.19
  -7  11  -2    2.15    0.14
   7  11   2    2.13    0.15
   7  11   2    1.97    0.20
   8 -11   2   63.11    1.26
   8 -11   2   62.93    1.25
   8  11   2   61.07    1.21
   8  11   2   63.23    1.28
   9 -11   2    0.24    0.19
   9 -11   2    0.36    0.21
   9  11   2    0.24    0.21
  10 -11   2   33.82    0.81
  10 -11   2   34.73    0.77
  10  11   2   33.22    0.83
 -11 -11  -2    0.27    0.23
  11 -11   2    0.09    0.21
  11 -11   2    0.17    0.24
  11  11   2    0.13    0.25
  12 -11   2   12.23    0.52
  12 -11   2   11.39    0.47
  12  11   2   10.61    0.53
  13 -11   2    0.18    0.29
  13  11   2   -0.07    0.30
  14 -11   2    2.97    0.36
  14  11   2    2.89    0.38
  13 -12  -2    0.22    0.29
 -13 -12   2   -0.07    0.28
  13 -12  -2   -0.04    0.25
  13  12  -2   -0.28    0.32
  12 -12  -2    5.53    0.34
  12 -12  -2    4.96    0.34
 -12 -12   2    5.56    0.36
  12  12  -2    4.93    0.37
  11 -12  -2    0.38    0.23
 -11 -12   2   -0.31    0.25
  11 -12  -2   -0.14    0.24
  11  12  -2   -0.19    0.26
  10 -12  -2    2.39    0.25
 -10 -12   2    2.46    0.28
  10 -12  -2    2.46    0.25
  10  12  -2    2.83    0.23
  10  12  -2    2.07    0.29
   9 -12  -2    3.15    0.25
   9 -12  -2    3.66    0.26
   9  12  -2    3.06    0.27
   9  12  -2    3.07    0.23
   8 -12  -2    0.46    0.19
   8 -12  -2    0.81    0.19
   8  12  -2    0.09    0.21
  -8  12   2    0.78    0.15
   8  12  -2    0.73    0.18
   7 -12  -2    0.16    0.17
   7 -12  -2   -0.03    0.16
   7  12  -2    0.12    0.19
   7  12  -2    0.24    0.16
  -7  12   2    0.08    0.13
   6 -12  -2   19.96    0.50
   6 -12  -2   20.37    0.49
   6  12  -2   19.19    0.50
  -6  12   2   19.58    0.46
   6  12  -2   20.32    0.54
   5 -12  -2    0.29    0.13
   5 -12  -2    0.11    0.14
   5  12  -2    0.23    0.15
  -5  12   2    0.26    0.13
   5  12  -2    0.23    0.17
   4 -12  -2   13.53    0.37
   4 -12  -2   14.07    0.37
   4  12  -2   13.80    0.41
  -4  12   2   14.05    0.36
   4  12  -2   14.14    0.40
   3 -12  -2    2.22    0.15
   3 -12  -2    2.66    0.19
   3  12  -2    2.84    0.18
  -3  12   2    2.53    0.19
  -3  12   2    2.62    0.20
   2 -12  -2  120.91    2.25
  -2  12   2  119.23    2.25
   2  12  -2  120.12    2.27
  -2  12   2  121.77    2.25
   1 -12  -2    3.77    0.20
   1  12  -2    3.87    0.22
  -1  12   2    3.58    0.21
  -1  12   2    4.22    0.21
   0 -12  -2  104.95    1.99
   0 -12   2  107.80    2.00
   0  12   2  107.33    2.01
   0  12  -2  106.63    2.01
   0  12   2  107.22    2.01
   1 -12   2    4.08    0.21
  -1 -12  -2    3.57    0.18
   1  12   2    3.80    0.22
  -1  12  -2    3.99    0.22
   1  12   2    4.17    0.21
   2 -12   2  121.43    2.28
  -2 -12  -2  123.31    2.26
  -2  12  -2  118.54    2.28
   2  12   2  123.46    2.28
   3 -12   2    2.21    0.16
  -3  12  -2    2.76    0.18
   3  12   2    2.55    0.18
  -3  12  -2    2.69    0.21
   3  12   2    2.60    0.17
   4 -12   2   13.79    0.37
   4 -12   2   14.10    0.38
   4  12   2   14.20    0.40
  -4  12  -2   14.24    0.35
   4  12   2   13.99    0.37
   5 -12   2    0.00    0.14
   5 -12   2    0.41    0.15
   5  12   2    0.16    0.15
   5  12   2    0.26    0.13
  -5  12  -2    0.17    0.11
   6 -12   2   20.61    0.50
   6 -12   2   20.15    0.51
   6  12   2   20.28    0.52
   6  12   2   19.58    0.47
  -6  12  -2   19.60    0.45
   7 -12   2    0.17    0.17
   7 -12   2    0.00    0.16
   7  12   2    0.25    0.18
   7  12   2    0.27    0.13
  -7  12  -2    0.27    0.19
   8 -12   2    0.74    0.20
   8 -12   2    0.63    0.19
   8  12   2    0.49    0.19
   8  12   2    0.48    0.14
   9 -12   2    2.83    0.26
   9 -12   2    3.45    0.24
   9  12   2    2.65    0.26
  10 -12   2    2.44    0.27
  10 -12   2    2.52    0.24
  10  12   2    1.93    0.26
  11 -12   2   -0.03    0.26
  11 -12   2    0.09    0.23
  11  12   2   -0.14    0.26
  12 -12   2    5.79    0.41
 -12 -12  -2    5.05    0.40
  12 -12   2    5.75    0.37
  12  12   2    4.88    0.36
  13 -12   2   -0.14    0.30
  13  12   2    0.17    0.32
 -13 -13   2    3.16    0.35
  13 -13  -2    2.99    0.32
  13 -13  -2    3.17    0.36
  13  13  -2    2.95    0.37
  12 -13  -2    1.79    0.30
 -12 -13   2    1.39    0.31
  12 -13  -2    2.08    0.29
  12  13  -2    1.41    0.32
  11 -13  -2    0.30    0.25
  11 -13  -2    0.39    0.25
 -11 -13   2    0.54    0.28
  11  13  -2    0.20    0.27
  10 -13  -2    1.15    0.25
  10 -13  -2    1.53    0.24
  10  13  -2    1.15    0.21
  10  13  -2    0.92    0.27
   9 -13  -2   16.33    0.51
   9 -13  -2   16.96    0.51
   9  13  -2   16.37    0.55
   9  13  -2   17.43    0.49
   8 -13  -2    1.95    0.22
   8 -13  -2    2.14    0.23
  -8  13   2    2.33    0.18
   8  13  -2    2.32    0.26
   8  13  -2    2.51    0.22
   7 -13  -2    6.88    0.33
   7 -13  -2    6.69    0.34
  -7  13   2    6.98    0.28
   7  13  -2    6.49    0.33
   7  13  -2    6.38    0.37
   6 -13  -2    0.64    0.17
   6 -13  -2    0.44    0.18
   6  13  -2    0.85    0.17
  -6  13   2    0.58    0.15
   6  13  -2    0.83    0.20
   5 -13  -2   19.45    0.48
   5 -13  -2   19.28    0.50
   5  13  -2   20.08    0.51
   5  13  -2   20.06    0.54
  -5  13   2   20.13    0.47
   4 -13  -2    3.62    0.25
   4 -13  -2    3.66    0.23
  -4  13   2    3.60    0.22
   4  13  -2    4.00    0.29
   4  13  -2    4.14    0.27
   3 -13  -2    0.26    0.14
  -3  13   2    0.21    0.12
   3  13  -2    0.35    0.15
  -3  13   2    0.36    0.13
   2 -13  -2    1.73    0.15
  -2  13   2    1.56    0.15
   2  13  -2    1.59    0.17
  -2  13   2    2.19    0.16
   1 -13  -2    4.34    0.22
   1  13  -2    4.49    0.25
  -1  13   2    4.46    0.23
  -1  13   2    4.58    0.24
   0 -13  -2   -0.03    0.11
   0 -13   2    0.02    0.12
   0  13   2    0.06    0.12
   0  13  -2    0.20    0.12
   0  13   2    0.33    0.12
   1 -13   2    4.34    0.23
  -1 -13  -2    4.60    0.20
  -1  13  -2    4.57    0.23
   1  13   2    4.55    0.24
  -2 -13  -2    1.92    0.13
   2 -13   2    1.80    0.16
   2  13   2    1.95    0.16
  -2  13  -2    2.06    0.16
   3 -13   2    0.32    0.14
  -3  13  -2    0.35    0.12
   3  13   2    0.41    0.13
  -3  13  -2    0.13    0.13
   3  13   2    0.32    0.15
   4 -13   2    3.72    0.25
   4 -13   2    3.47    0.25
  -4  13  -2    3.81    0.25
   4  13   2    3.22    0.21
   4  13   2    3.32    0.24
  -4  13  -2    3.59    0.21
   5 -13   2   19.23    0.50
   5 -13   2   20.79    0.50
  -5  13  -2   20.24    0.46
   5  13   2   20.20    0.49
   5  13   2   20.22    0.51
   6 -13   2    0.85    0.18
   6 -13   2    0.92    0.18
   6  13   2    0.78    0.19
  -6  13  -2    0.76    0.13
   6  13   2    0.81    0.14
   7 -13   2    6.28    0.33
   7 -13   2    6.79    0.34
   7  13   2    5.84    0.36
   7  13   2    6.55    0.27
   8 -13   2    1.87    0.22
   8 -13   2    2.09    0.23
   8  13   2    1.82    0.23
   9 -13   2   16.14    0.52
   9 -13   2   17.55    0.52
   9  13   2   16.52    0.53
  10 -13   2    1.28    0.26
  10 -13   2    0.82    0.24
  10  13   2    1.00    0.25
  11 -13   2    0.50    0.26
  11 -13   2    0.07    0.24
  11  13   2    0.56    0.28
  12 -13   2    2.05    0.32
 -12 -13  -2    1.44    0.29
  12 -13   2    1.56    0.28
  12  13   2    1.23    0.30
  13 -13   2    2.79    0.36
  13  13   2    2.68    0.35
  13 -14  -2    0.79    0.30
 -13 -14   2    1.01    0.33
  13 -14  -2    1.30    0.32
  13  14  -2    1.34    0.35
  12 -14  -2    3.18    0.32
 -12 -14   2    3.26    0.35
  12 -14  -2    3.63    0.35
  12  14  -2    3.48    0.36
  11 -14  -2    0.29    0.25
 -11 -14   2    0.48    0.29
  11 -14  -2    0.38    0.26
  11  14  -2    0.21    0.28
  10 -14  -2    0.03    0.24
  10 -14  -2    0.02    0.23
  10  14  -2    0.10    0.21
  10  14  -2   -0.19    0.25
   9 -14  -2    0.30    0.22
   9 -14  -2    0.28    0.23
   9  14  -2    0.32    0.25
   9  14  -2    0.33    0.20
   8 -14  -2    2.10    0.23
   8 -14  -2    2.59    0.24
   8  14  -2    1.90    0.27
  -8  14   2    2.61    0.20
   8  14  -2    2.62    0.23
   7 -14  -2    0.41    0.19
   7 -14  -2    0.67    0.19
   7  14  -2    0.45    0.19
  -7  14   2    0.76    0.16
   7  14  -2    0.62    0.22
   6 -14  -2    0.27    0.17
   6 -14  -2    0.17    0.18
   6  14  -2    0.02    0.17
  -6  14   2    0.36    0.15
   6  14  -2    0.14    0.20
   5 -14  -2    9.72    0.34
   5 -14  -2    8.92    0.34
  -5  14   2    9.55    0.32
   5  14  -2    9.04    0.37
   5  14  -2    9.35    0.40
   4 -14  -2    3.63    0.26
   4 -14  -2    3.32    0.24
  -4  14   2    3.64    0.26
   4  14  -2    3.76    0.23
   4  14  -2    3.75    0.24
  -4  14   2    3.71    0.24
   3 -14  -2    2.24    0.18
  -3  14   2    2.34    0.17
  -3  14   2    3.26    0.25
   3  14  -2    2.31    0.19
   2 -14  -2   10.07    0.32
   2  14  -2    9.94    0.35
  -2  14   2   10.55    0.33
  -2  14   2    9.93    0.32
   1 -14  -2    5.84    0.25
  -1  14   2    5.61    0.26
  -1  14   2    5.81    0.27
   1  14  -2    5.82    0.28
   0 -14   2   11.81    0.35
   0 -14  -2   12.43    0.34
   0  14   2   11.92    0.35
   0  14   2   11.88    0.35
   0  14  -2   12.19    0.36
  -1 -14  -2    5.95    0.24
   1 -14   2    6.13    0.27
   1  14   2    5.90    0.27
  -1  14  -2    6.39    0.28
  -2 -14  -2   10.21    0.30
   2 -14   2   10.17    0.33
   2  14   2    9.95    0.34
  -2  14  -2   10.06    0.34
   3 -14   2    2.33    0.18
   3  14   2    2.99    0.19
  -3  14  -2    2.51    0.18
  -3  14  -2    2.38    0.17
   3  14   2    2.79    0.20
   4 -14   2    3.93    0.27
  -4  14  -2    3.82    0.23
  -4  14  -2    3.92    0.26
   4  14   2    3.80    0.23
   4  14   2    3.79    0.26
   5 -14   2    8.81    0.35
   5 -14   2    9.20    0.35
   5  14   2    9.22    0.37
  -5  14  -2    9.39    0.31
   5  14   2    9.38    0.33
   6 -14   2    0.26    0.18
   6 -14   2   -0.17    0.18
   6  14   2    0.37    0.15
   6  14   2    0.34    0.19
  -6  14  -2    0.29    0.13
   7 -14   2    0.58    0.20
   7 -14   2    0.19    0.19
   7  14   2    0.34    0.21
   7  14   2    0.60    0.15
   8 -14   2    2.12    0.25
   8 -14   2    2.48    0.24
   8  14   2    2.59    0.25
   9 -14   2    0.18    0.22
   9 -14   2    0.22    0.23
   9  14   2    0.32    0.23
  10 -14   2   -0.29    0.22
  10 -14   2    0.36    0.25
  10  14   2   -0.34    0.24
  11 -14   2    0.04    0.26
  11 -14   2    0.14    0.24
  11  14   2    0.02    0.28
  12 -14   2    2.85    0.33
  12 -14   2    3.34    0.32
 -12 -14  -2    3.64    0.33
  12  14   2    2.84    0.34
  13 -14   2    1.24    0.34
  13  14   2    1.00    0.34
 -12 -15   2    3.86    0.37
  12 -15  -2    3.86    0.34
  12 -15  -2    3.46    0.34
  12  15  -2    4.09    0.39
  11 -15  -2    0.91    0.28
  11 -15  -2    0.81    0.27
 -11 -15   2    1.39    0.30
  11  15  -2    0.64    0.30
  10 -15  -2   22.86    0.67
  10 -15  -2   23.94    0.68
  10  15  -2   23.42    0.70
   9 -15  -2    0.26    0.23
   9 -15  -2    0.48    0.23
   9  15  -2    0.15    0.25
   9  15  -2    0.27    0.20
   8 -15  -2   34.65    0.81
   8 -15  -2   34.94    0.80
  -8  15   2   37.60    0.92
   8  15  -2   33.06    0.84
   8  15  -2   34.64    0.80
   7 -15  -2    0.49    0.21
   7 -15  -2    0.41    0.20
   7  15  -2    0.11    0.23
   7  15  -2    0.65    0.19
  -7  15   2    0.11    0.17
   6 -15  -2   38.87    0.83
   6 -15  -2   38.32    0.84
  -6  15   2   40.19    0.82
   6  15  -2   37.46    0.88
   6  15  -2   37.42    0.85
   5 -15  -2   -0.12    0.17
   5 -15  -2    0.02    0.16
  -5  15   2    0.15    0.17
  -5  15   2    0.24    0.15
   5  15  -2    0.13    0.18
   5  15  -2    0.25    0.21
   4 -15  -2    7.77    0.33
  -4  15   2    7.03    0.33
  -4  15   2    7.61    0.30
   4  15  -2    7.44    0.35
   4  15  -2    7.21    0.36
   3 -15  -2    2.26    0.19
   3  15  -2    3.10    0.22
  -3  15   2    2.47    0.19
  -3  15   2    2.90    0.20
   2 -15  -2   10.78    0.35
  -2  15   2   10.57    0.36
  -2  15   2   10.78    0.36
   2  15  -2   10.59    0.37
   1 -15  -2    3.25    0.24
   1  15  -2    3.54    0.28
  -1  15   2    2.82    0.19
  -1  15   2    3.30    0.26
   0 -15  -2   -0.11    0.13
   0  15   2   -0.05    0.15
   0  15  -2   -0.14    0.14
   0  15   2    0.19    0.14
   1 -15   2    2.74    0.19
  -1 -15  -2    3.05    0.21
   1  15   2    3.28    0.25
  -1  15  -2    3.25    0.20
   2 -15   2   10.96    0.36
  -2 -15  -2   10.43    0.32
  -2  15  -2   10.87    0.36
   2  15   2   11.01    0.36
   3 -15   2    2.73    0.21
  -3  15  -2    2.55    0.20
   3  15   2    2.85    0.21
   3  15   2    2.60    0.20
   4 -15   2    6.57    0.32
  -4  15  -2    8.55    0.34
  -4  15  -2    7.73    0.29
   4  15   2    7.84    0.34
   4  15   2    7.96    0.33
   5 -15   2    0.26    0.18
   5 -15   2    0.24    0.18
   5  15   2    0.24    0.16
   5  15   2    0.11    0.18
  -5  15  -2    0.28    0.18
  -5  15  -2    0.11    0.14
   6 -15   2   36.65    0.84
   6 -15   2   37.61    0.83
   6  15   2   39.33    0.81
  -6  15  -2   38.13    0.79
   6  15   2   37.77    0.85
   7 -15   2    0.72    0.21
   7 -15   2    0.52    0.21
   7  15   2    0.39    0.16
   7  15   2    0.43    0.21
   8 -15   2   33.78    0.82
   8 -15   2   35.25    0.82
   8  15   2   34.23    0.83
   9 -15   2   -0.21    0.24
   9 -15   2    0.16    0.24
   9  15   2   -0.17    0.23
  10 -15   2   23.57    0.68
  10 -15   2   24.15    0.68
  10  15   2   23.54    0.69
  11 -15   2    1.14    0.30
  11 -15   2    0.86    0.27
  11  15   2    0.96    0.29
  12 -15   2    3.42    0.36
  12 -15   2    3.74    0.34
 -12 -15  -2    3.39    0.33
  12  15   2    2.71    0.35
 -12 -16   2    0.19    0.32
  12 -16  -2    0.15    0.30
  12 -16  -2    0.35    0.30
  12  16  -2    0.25    0.32
  11 -16  -2    0.21    0.29
  11 -16  -2    0.23    0.28
 -11 -16   2    0.13    0.30
  11  16  -2    0.22    0.30
  10 -16  -2    0.37    0.27
  10 -16  -2    0.18    0.26
  10  16  -2   -0.07    0.27
   9 -16  -2    0.90    0.25
   9 -16  -2    0.68    0.25
   9  16  -2    1.06    0.22
   9  16  -2    0.36    0.27
   8 -16  -2    1.03    0.23
   8 -16  -2    0.48    0.23
   8  16  -2    0.48    0.22
   8  16  -2    0.61    0.25
   7 -16  -2    0.93    0.23
   7 -16  -2    1.21    0.22
  -7  16   2    0.88    0.19
   7  16  -2    0.61    0.24
   7  16  -2    1.05    0.21
   6 -16  -2    0.58    0.20
   6 -16  -2    0.73    0.21
  -6  16   2    1.02    0.18
   6  16  -2    0.72    0.23
   6  16  -2    0.95    0.20
   5 -16  -2   -0.29    0.19
   5  16  -2    0.22    0.22
  -5  16   2    0.25    0.19
   5  16  -2    0.53    0.19
  -5  16   2   -0.14    0.16
   4 -16  -2    0.03    0.18
   4  16  -2    0.14    0.20
   4  16  -2   -0.06    0.18
  -4  16   2   -0.20    0.17
  -4  16   2    0.05    0.16
   3 -16  -2    0.06    0.18
  -3  16   2   -0.01    0.16
  -3  16   2   -0.13    0.16
   3  16  -2   -0.03    0.18
   2 -16  -2   16.97    0.45
  -2  16   2   16.98    0.47
  -2  16   2   15.90    0.46
   2  16  -2   16.71    0.48
   1 -16  -2    2.30    0.19
   1  16  -2    2.75    0.21
  -1  16   2    2.81    0.20
  -1  16   2    2.77    0.21
   0 -16  -2    0.19    0.15
   0  16   2    0.31    0.16
   0  16  -2    0.11    0.17
   1 -16   2    3.04    0.22
  -1 -16  -2    2.28    0.18
  -1  16  -2    2.93    0.21
   1  16   2    2.17    0.19
   2 -16   2   16.34    0.46
   2  16   2   16.63    0.47
  -2  16  -2   17.29    0.47
   3 -16   2    0.08    0.18
   3  16   2   -0.10    0.16
  -3  16  -2   -0.11    0.17
   3  16   2    0.09    0.17
   4 -16   2    0.25    0.18
  -4  16  -2    0.17    0.18
   4  16   2    0.02    0.18
   4  16   2    0.05    0.17
   5 -16   2   -0.06    0.19
  -5  16  -2   -0.25    0.19
  -5  16  -2   -0.03    0.15
   5  16   2   -0.29    0.19
   5  16   2    0.13    0.17
   6 -16   2    0.69    0.22
   6 -16   2    0.45    0.21
  -6  16  -2    0.82    0.17
   6  16   2    0.59    0.22
   6  16   2    0.82    0.18
  -6  16  -2    0.86    0.21
   7 -16   2    1.37    0.23
   7 -16   2    1.20    0.24
   7  16   2    1.21    0.19
   7  16   2    0.84    0.23
   8 -16   2    1.06    0.25
   8 -16   2    0.34    0.24
   8  16   2    0.44    0.23
   9 -16   2    0.09    0.25
   9 -16   2    0.77    0.26
   9  16   2    0.52    0.25
  10 -16   2   -0.04    0.25
  10 -16   2   -0.03    0.27
  10  16   2    0.15    0.27
  11 -16   2    0.25    0.29
  11 -16   2    0.40    0.28
  11  16   2    0.03    0.28
  12 -16   2    0.00    0.29
  12 -16   2    0.49    0.32
  12  16   2    0.31    0.32
 -12 -17   2    3.00    0.36
  12 -17  -2    2.44    0.35
  12 -17  -2    2.78    0.35
  12  17  -2    2.22    0.36
  11 -17  -2    4.12    0.35
  11 -17  -2    3.55    0.35
  11  17  -2    2.97    0.36
  10 -17  -2    3.68    0.32
  10 -17  -2    3.52    0.32
  10  17  -2    3.56    0.34
   9 -17  -2    0.26    0.26
   9 -17  -2    0.14    0.26
   9  17  -2    0.33    0.22
   9  17  -2    0.24    0.29
   8 -17  -2    8.60    0.44
   8 -17  -2    9.38    0.43
   8  17  -2    8.70    0.48
   8  17  -2    8.96    0.42
   7 -17  -2    3.58    0.28
   7 -17  -2    3.81    0.28
   7  17  -2    3.29    0.31
   7  17  -2    4.79    0.36
  -7  17   2    3.96    0.25
   6 -17  -2    5.58    0.37
   6 -17  -2    5.83    0.35
   6  17  -2    5.76    0.41
   6  17  -2    6.38    0.38
  -6  17   2    5.97    0.33
  -6  17   2    5.78    0.38
   5 -17  -2    0.03    0.21
   5  17  -2    0.43    0.20
  -5  17   2    0.07    0.18
   5  17  -2    0.38    0.23
  -5  17   2    0.24    0.20
   4 -17  -2    3.00    0.24
   4  17  -2    3.38    0.27
  -4  17   2    3.13    0.23
  -4  17   2    3.36    0.23
   4  17  -2    3.41    0.25
   3 -17  -2   -0.02    0.19
  -3  17   2   -0.16    0.17
   3  17  -2    0.10    0.19
  -3  17   2   -0.03    0.18
   2 -17  -2    1.37    0.20
  -2  17   2    1.57    0.20
   2  17  -2    1.35    0.21
  -2  17   2    1.29    0.20
   1 -17  -2    0.22    0.16
   1  17  -2    0.16    0.19
  -1  17   2    0.11    0.17
  -1  17   2    0.04    0.17
   0 -17  -2   -0.02    0.16
   0  17  -2   -0.23    0.17
   0  17   2   -0.11    0.16
   1 -17   2    0.11    0.17
  -1 -17  -2   -0.04    0.15
  -1  17  -2    0.27    0.18
   1  17   2    0.17    0.17
   2 -17   2    1.74    0.21
   2  17   2    2.02    0.21
  -2  17  -2    1.78    0.22
   3 -17   2    0.05    0.19
   3  17   2    0.05    0.18
  -3  17  -2   -0.11    0.19
   3  17   2    0.15    0.18
   4 -17   2    3.52    0.25
  -4  17  -2    3.31    0.25
   4  17   2    3.77    0.24
   4  17   2    3.35    0.26
   5 -17   2   -0.14    0.20
  -5  17  -2    0.20    0.20
   5  17   2   -0.12    0.21
   5  17   2    0.18    0.18
   6 -17   2    5.51    0.38
  -6  17  -2    6.66    0.38
   6  17   2    5.82    0.40
   6  17   2    6.77    0.33
   7 -17   2    4.05    0.29
   7 -17   2    3.67    0.29
  -7  17  -2    3.50    0.28
   7  17   2    3.53    0.29
   8 -17   2    9.46    0.48
   8 -17   2    9.09    0.45
   8  17   2    8.73    0.47
   9 -17   2    0.05    0.26
   9 -17   2    0.07    0.27
   9  17   2   -0.18    0.25
  10 -17   2    4.30    0.34
  10 -17   2    4.06    0.33
  10  17   2    3.42    0.33
  11 -17   2    3.51    0.35
  11 -17   2    3.52    0.35
  11  17   2    3.12    0.34
  12 -17   2    2.68    0.35
  12 -17   2    2.82    0.35
  12  17   2    3.09    0.36
  11 -18  -2    0.89    0.31
  11 -18  -2    0.54    0.31
  11  18  -2    0.41    0.32
  10 -18  -2    0.47    0.29
  10 -18  -2    0.25    0.29
  10  18  -2   -0.23    0.28
   9 -18  -2   -0.07    0.26
   9 -18  -2    0.37    0.27
   9  18  -2   -0.42    0.27
   8 -18  -2    0.16    0.25
   8 -18  -2   -0.40    0.24
   8  18  -2    0.08    0.28
   8  18  -2    0.02    0.22
   7 -18  -2    2.59    0.27
   7 -18  -2    3.09    0.29
   7  18  -2    1.53    0.30
  -7  18   2    2.45    0.27
  -7  18   2    2.69    0.24
   7  18  -2    2.28    0.25
   6 -18  -2    1.28    0.25
   6  18  -2    1.47    0.24
   6  18  -2    1.19    0.27
  -6  18   2    1.66    0.22
  -6  18   2    1.35    0.24
   5 -18  -2    3.40    0.27
  -5  18   2    2.90    0.26
  -5  18   2    2.91    0.24
   5  18  -2    3.09    0.30
   5  18  -2    3.20    0.27
   4 -18  -2    1.39    0.23
  -4  18   2    1.84    0.21
   4  18  -2    1.59    0.24
  -4  18   2    1.76    0.22
   4  18  -2    1.59    0.26
   3 -18  -2    2.51    0.24
  -3  18   2    2.59    0.23
   3  18  -2    2.39    0.25
  -3  18   2    2.13    0.22
   2 -18  -2    0.08    0.18
   2  18  -2   -0.07    0.20
  -2  18   2    0.00    0.19
  -2  18   2    0.47    0.19
   1 -18  -2    0.36    0.18
   1  18  -2    0.04    0.20
  -1  18   2    0.03    0.18
   0 -18  -2    0.63    0.18
   0  18   2    0.59    0.19
   0  18  -2    0.56    0.20
   1 -18   2   -0.03    0.19
  -1 -18  -2    0.07    0.18
   1  18   2   -0.20    0.18
  -1  18  -2    0.01    0.19
   2 -18   2    0.02    0.20
  -2  18  -2    0.46    0.20
   2  18   2   -0.30    0.18
   3 -18   2    2.16    0.24
   3  18   2    2.44    0.24
  -3  18  -2    2.37    0.24
   3  18   2    2.63    0.23
   4 -18   2    1.56    0.23
   4  18   2    1.48    0.22
   4  18   2    1.67    0.23
  -4  18  -2    1.69    0.23
   5 -18   2    2.65    0.26
   5  18   2    3.15    0.26
   5  18   2    3.18    0.24
  -5  18  -2    2.95    0.26
   6 -18   2    1.85    0.26
  -6  18  -2    1.36    0.24
   6  18   2    1.45    0.25
   6  18   2    1.50    0.21
   7 -18   2    2.79    0.28
   7 -18   2    2.67    0.28
   7  18   2    2.23    0.28
  -7  18  -2    2.48    0.27
   8 -18   2   -0.29    0.25
   8 -18   2    0.28    0.27
   8  18   2   -0.01    0.24
  -8  18  -2    0.29    0.25
   9 -18   2   -0.06    0.27
   9 -18   2    0.44    0.27
   9  18   2   -0.05    0.26
  10 -18   2    0.02    0.29
  10 -18   2    0.23    0.29
  10  18   2    0.19    0.29
  11 -18   2    1.38    0.33
  11 -18   2    1.44    0.31
  11  18   2    0.50    0.31
  11 -19  -2    2.52    0.34
  11 -19  -2    2.98    0.37
  11  19  -2    2.43    0.36
  10 -19  -2    3.66    0.36
  10 -19  -2    4.05    0.34
  10  19  -2    3.33    0.36
   9 -19  -2    0.01    0.28
   9 -19  -2    0.08    0.28
   9  19  -2    0.40    0.29
   8 -19  -2    0.34    0.25
   8 -19  -2    0.11    0.27
  -8  19   2    0.01    0.26
   8  19  -2    0.36    0.24
   8  19  -2    0.07    0.27
   7 -19  -2    9.87    0.47
   7  19  -2    9.92    0.46
   7  19  -2    8.70    0.49
  -7  19   2    9.62    0.48
  -7  19   2   10.30    0.65
   6 -19  -2    1.14    0.26
   6  19  -2    0.87    0.27
  -6  19   2    0.98    0.23
   6  19  -2    1.02    0.23
  -6  19   2    1.46    0.25
   5 -19  -2    1.31    0.26
   5  19  -2    1.05    0.27
   5  19  -2    1.19    0.24
  -5  19   2    1.53    0.23
  -5  19   2    1.02    0.24
   4 -19  -2    0.11    0.22
   4  19  -2    0.07    0.22
  -4  19   2   -0.09    0.21
   4  19  -2   -0.05    0.24
  -4  19   2    0.08    0.20
   3 -19  -2    1.23    0.23
  -3  19   2    1.17    0.22
   3  19  -2    1.01    0.23
  -3  19   2    0.55    0.21
   2 -19  -2    0.51    0.21
  -2  19   2    0.59    0.22
   2  19  -2    0.44    0.22
  -2  19   2    0.97    0.21
   1 -19  -2    1.14    0.21
  -1  19   2    0.97    0.21
   1  19  -2    1.46    0.23
   0 -19  -2    0.13    0.18
   0  19  -2    0.00    0.21
   0  19   2    0.16    0.19
  -1 -19  -2    0.82    0.19
  -1  19  -2    0.93    0.22
   1  19   2    0.98    0.22
   2 -19   2    0.51    0.22
  -2  19  -2    0.37    0.21
   2  19   2    0.31    0.21
   3 -19   2    0.67    0.23
   3  19   2    0.99    0.23
  -3  19  -2    0.87    0.23
   3  19   2    0.82    0.21
   4 -19   2    0.29    0.23
  -4  19  -2    0.28    0.22
   4  19   2    0.16    0.21
   4  19   2    0.21    0.23
   5 -19   2    0.98    0.24
   5  19   2    0.84    0.25
   5  19   2    1.38    0.22
  -5  19  -2    1.18    0.25
   6 -19   2    1.21    0.26
   6  19   2    1.12    0.25
  -6  19  -2    0.81    0.25
   6  19   2    1.30    0.21
   7 -19   2    8.82    0.47
  -7  19  -2    9.97    0.49
   7  19   2   10.03    0.49
   8 -19   2    0.27    0.27
   8 -19   2    0.46    0.27
   8  19   2   -0.09    0.26
  -8  19  -2    0.15    0.27
   9 -19   2    0.33    0.30
   9 -19   2    0.20    0.31
   9  19   2    0.12    0.26
  -9  19  -2    0.13    0.28
  10 -19   2    3.92    0.36
  10 -19   2    3.94    0.38
  10  19   2    3.61    0.35
  11 -19   2    3.34    0.36
  11 -19   2    2.07    0.35
  11  19   2    1.79    0.33
  10 -20  -2    1.57    0.34
  10 -20  -2    1.13    0.33
 -10  20   2    1.45    0.33
  10  20  -2    1.59    0.33
   9 -20  -2    0.13    0.29
   9 -20  -2    0.79    0.32
   9  20  -2   -0.14    0.32
  -9  20   2    0.08    0.30
   8 -20  -2    0.45    0.29
  -8  20   2   -0.03    0.28
   8  20  -2   -0.40    0.28
   8  20  -2   -0.02    0.24
   7 -20  -2    0.09    0.28
  -7  20   2    0.01    0.26
   7  20  -2   -0.06    0.29
   7  20  -2    0.62    0.23
   6 -20  -2    0.59    0.28
  -6  20   2    0.38    0.24
   6  20  -2    0.43    0.24
  -6  20   2    0.75    0.24
   6  20  -2    0.35    0.27
   5 -20  -2   -0.17    0.24
   5  20  -2    0.21    0.27
  -5  20   2   -0.37    0.21
   5  20  -2   -0.25    0.23
  -5  20   2    0.10    0.23
   4 -20  -2    4.83    0.31
  -4  20   2    5.49    0.40
   4  20  -2    4.77    0.33
  -4  20   2    5.03    0.40
   4  20  -2    4.84    0.32
   3 -20  -2    0.44    0.23
  -3  20   2    0.34    0.22
  -3  20   2    0.36    0.22
   3  20  -2    0.45    0.24
   2 -20  -2   10.92    0.46
  -2  20   2   11.75    0.46
   2  20  -2   11.70    0.48
   1 -20  -2    1.61    0.23
   1  20  -2    1.75    0.26
  -1  20   2    1.94    0.25
   0 -20  -2   12.50    0.46
   0  20  -2   12.05    0.48
   0  20   2   12.21    0.46
   1  20   2    1.64    0.24
  -1  20  -2    1.66    0.25
   2 -20   2   11.81    0.46
   2  20   2   11.68    0.46
  -2  20  -2   11.39    0.47
   3 -20   2    0.49    0.25
  -3  20  -2    0.45    0.24
   3  20   2    0.72    0.22
   3  20   2    0.81    0.25
   4 -20   2    4.79    0.31
   4  20   2    4.86    0.30
  -4  20  -2    5.12    0.32
   4  20   2    5.04    0.32
   5 -20   2    0.13    0.25
   5  20   2    0.48    0.22
  -5  20  -2   -0.24    0.24
   5  20   2    0.35    0.26
   6 -20   2    0.80    0.27
   6  20   2    0.58    0.27
  -6  20  -2    0.53    0.26
   7 -20   2    0.61    0.27
   7  20   2    0.16    0.26
  -7  20  -2    0.20    0.27
   8 -20   2    0.32    0.29
  -8  20  -2   -0.19    0.28
   8  20   2    0.05    0.27
   9 -20   2    0.27    0.30
  -9  20  -2    0.09    0.29
   9  20   2    0.39    0.28
  10 -20   2    1.61    0.35
  10 -20   2    1.36    0.35
 -10  20  -2    1.69    0.34
  10  20   2    1.36    0.32
   9 -21  -2    0.33    0.33
   9  21  -2    0.15    0.32
  -9  21   2    0.05    0.31
   8 -21  -2   14.97    0.64
  -8  21   2   14.09    0.62
   8  21  -2   14.23    0.61
   7 -21  -2    0.46    0.29
  -7  21   2    0.01    0.27
   7  21  -2   -0.04    0.24
   7  21  -2   -0.35    0.29
   6 -21  -2   20.64    0.66
  -6  21   2   20.72    0.62
   6  21  -2   21.19    0.70
   6  21  -2   20.97    0.64
  -6  21   2   21.18    0.66
   5 -21  -2   -0.16    0.25
  -5  21   2   -0.20    0.24
   5  21  -2    0.07    0.28
   5  21  -2    0.04    0.24
  -5  21   2    0.02    0.24
   4 -21  -2    8.76    0.45
   4  21  -2    8.77    0.47
  -4  21   2    8.54    0.46
  -4  21   2    8.54    0.46
   4  21  -2    9.16    0.48
   3 -21  -2   -0.37    0.23
   3  21  -2    0.00    0.24
  -3  21   2    0.20    0.24
   2 -21  -2    8.80    0.45
  -2  21   2    9.43    0.46
   2  21  -2    8.65    0.48
   1 -21  -2    0.06    0.23
   1  21  -2    0.04    0.23
  -1  21   2    0.32    0.23
   0 -21  -2    0.14    0.22
   0  21  -2   -0.36    0.23
   0  21   2    0.12    0.23
   1  21   2    0.36    0.23
  -1  21  -2    0.33    0.24
  -2  21  -2    9.21    0.47
   2  21   2    9.27    0.45
   3 -21   2    0.13    0.24
   3  21   2    0.26    0.25
   3  21   2    0.13    0.23
  -3  21  -2   -0.06    0.23
   4 -21   2    8.25    0.46
  -4  21  -2    8.54    0.47
   4  21   2    8.74    0.48
   4  21   2    8.80    0.44
   5 -21   2   -0.16    0.27
   5  21   2   -0.01    0.26
   5  21   2   -0.07    0.22
  -5  21  -2   -0.32    0.24
   6 -21   2   20.40    0.65
  -6  21  -2   20.74    0.65
   6  21   2   20.18    0.66
   7 -21   2    0.14    0.29
  -7  21  -2   -0.16    0.28
   7  21   2   -0.06    0.28
   8 -21   2   15.38    0.60
  -8  21  -2   14.95    0.62
   8  21   2   13.28    0.60
   9 -21   2    0.16    0.32
   9  21   2   -0.12    0.29
  -9  21  -2    0.30    0.31
   8 -22  -2    0.62    0.31
  -8  22   2    0.19    0.30
   8  22  -2    0.21    0.32
   7 -22  -2    0.83    0.31
  -7  22   2    0.60    0.29
   7  22  -2    1.02    0.26
   7  22  -2    1.48    0.34
   6 -22  -2    0.33    0.29
   6  22  -2    0.15    0.26
  -6  22   2    0.31    0.26
  -6  22   2    0.34    0.28
   6  22  -2    0.38    0.29
   5 -22  -2    0.91    0.29
   5  22  -2    0.89    0.30
  -5  22   2    0.82    0.28
   5  22  -2    0.61    0.27
  -5  22   2    0.94    0.26
   4 -22  -2    0.25    0.26
   4  22  -2    0.29    0.26
   4  22  -2    0.11    0.29
  -4  22   2    0.19    0.26
   3 -22  -2    3.04    0.31
  -3  22   2    2.91    0.30
   3  22  -2    2.78    0.31
   2 -22  -2    6.44    0.42
   2  22  -2    6.51    0.47
  -2  22   2    6.63    0.44
   1 -22  -2    4.60    0.31
  -1  22   2    4.89    0.32
   1  22  -2    4.63    0.33
   0 -22  -2    0.49    0.23
   0  22   2    0.42    0.25
   0  22  -2    0.66    0.26
  -1  22  -2    4.66    0.33
   1  22   2    4.40    0.32
   2  22   2    6.37    0.43
  -2  22  -2    6.02    0.46
   3 -22   2    2.92    0.31
   3  22   2    2.95    0.29
  -3  22  -2    2.56    0.30
   3  22   2    3.30    0.32
   4 -22   2    0.28    0.27
  -4  22  -2    0.24    0.28
   4  22   2    0.21    0.27
   4  22   2    0.28    0.24
   5 -22   2    1.08    0.30
  -5  22  -2    0.59    0.29
   5  22   2    1.06    0.31
   5  22   2    0.69    0.28
   6 -22   2    0.50    0.29
  -6  22  -2    0.36    0.28
   6  22   2    0.45    0.28
   7 -22   2    1.23    0.32
  -7  22  -2    1.14    0.31
   7  22   2    0.41    0.30
   8 -22   2    0.52    0.32
  -8  22  -2   -0.04    0.31
   8  22   2    0.00    0.30
   8 -23  -2    0.51    0.34
  -8  23   2    0.64    0.33
   8  23  -2   -0.21    0.32
   7 -23  -2    3.27    0.37
  -7  23   2    2.49    0.34
   7  23  -2    2.97    0.37
   6 -23  -2    0.35    0.32
   6  23  -2    0.37    0.32
   6  23  -2    0.57    0.28
  -6  23   2    0.59    0.29
   5 -23  -2    2.81    0.34
   5  23  -2    2.54    0.31
  -5  23   2    2.72    0.33
   5  23  -2    2.51    0.33
   4 -23  -2    0.30    0.28
   4  23  -2    0.65    0.28
   4  23  -2    0.53    0.29
  -4  23   2    0.64    0.28
   3 -23  -2    2.98    0.32
   3  23  -2    2.87    0.33
  -3  23   2    3.07    0.32
   3  23  -2    2.16    0.31
   2 -23  -2    0.34    0.27
  -2  23   2    0.59    0.27
   2  23  -2    0.66    0.28
   1 -23  -2    1.01    0.27
  -1  23   2    0.84    0.27
   1  23  -2    0.52    0.28
   0  23  -2   -0.36    0.26
   0  23   2   -0.55    0.25
  -1  23  -2    0.89    0.28
   1  23   2    0.75    0.27
   2  23   2    0.57    0.26
  -2  23  -2    0.57    0.29
  -3  23  -2    2.23    0.32
   3  23   2    2.95    0.32
   3  23   2    2.86    0.30
   4 -23   2   -0.15    0.28
  -4  23  -2    0.57    0.28
   4  23   2    0.46    0.28
   4  23   2    0.76    0.27
   5 -23   2    2.67    0.35
  -5  23  -2    2.46    0.33
   5  23   2    1.94    0.32
   6 -23   2    0.88    0.32
  -6  23  -2    0.39    0.30
   6  23   2    0.43    0.30
   7 -23   2    2.72    0.36
  -7  23  -2    2.94    0.36
   7  23   2    2.61    0.34
   8 -23   2    0.61    0.33
  -8  23  -2    0.74    0.33
   8  23   2   -0.24    0.33
   7 -24  -2    0.36    0.34
  -7  24   2   -0.02    0.32
   7  24  -2    0.04    0.34
   6 -24  -2    1.36    0.34
   6  24  -2    1.00    0.35
  -6  24   2    1.15    0.32
   6  24  -2    1.66    0.30
   5 -24  -2    0.99    0.32
   5  24  -2    0.46    0.31
  -5  24   2    0.01    0.29
   5  24  -2    0.27    0.29
   4 -24  -2    6.51    0.41
  -4  24   2    6.14    0.39
   4  24  -2    6.82    0.52
   4  24  -2    6.93    0.43
   3 -24  -2   -0.17    0.28
   3  24  -2    0.31    0.30
  -3  24   2   -0.04    0.28
   3  24  -2    0.52    0.30
   2 -24  -2   12.53    0.55
  -2  24   2   12.28    0.56
   2  24  -2   12.17    0.57
   1 -24  -2    0.36    0.28
   1  24  -2    0.27    0.29
  -1  24   2    0.25    0.28
   0  24  -2   18.55    0.66
   0  24   2   17.71    0.63
  -1  24  -2    0.20    0.29
   1  24   2    0.39    0.28
   2  24   2   11.82    0.54
  -2  24  -2   12.36    0.58
   3  24   2   -0.05    0.26
  -3  24  -2    0.13    0.29
   3  24   2    0.24    0.28
  -4  24  -2    7.42    0.53
   4  24   2    6.75    0.43
   4  24   2    6.96    0.52
   5 -24   2    0.58    0.32
   5  24   2    0.21    0.35
  -5  24  -2    0.00    0.31
   6 -24   2    1.85    0.36
  -6  24  -2    1.08    0.35
   7 -24   2   -0.15    0.34
  -7  24  -2    0.19    0.34
   5 -25  -2    0.28    0.33
  -5  25   2    0.35    0.31
   5  25  -2    0.37    0.34
   5  25  -2    0.67    0.31
   4 -25  -2    2.95    0.35
   4  25  -2    2.04    0.36
  -4  25   2    2.18    0.34
   4  25  -2    2.90    0.34
   3 -25  -2   -0.06    0.31
   3  25  -2   -0.11    0.30
   3  25  -2   -0.47    0.31
  -3  25   2   -0.32    0.30
   2 -25  -2    3.56    0.34
   2  25  -2    3.89    0.36
  -2  25   2    3.94    0.36
  -1  25   2   -0.25    0.29
   1  25  -2   -0.51    0.31
   0  25   2   -0.39    0.28
   0  25  -2   -0.10    0.29
   1  25   2    0.16    0.28
  -1  25  -2   -0.34    0.29
   2  25   2    3.46    0.34
  -2  25  -2    3.43    0.37
  -3  25  -2    0.01    0.32
   3  25   2   -0.34    0.27
  -4  25  -2    2.78    0.37
  -5  25  -2    0.18    0.33
   4 -26  -2    0.17    0.33
   4  26  -2   -0.08    0.34
   4  26  -2    0.25    0.32
  -4  26   2   -0.04    0.32
   3 -26  -2    1.35    0.32
   3  26  -2    1.92    0.37
   3  26  -2    1.61    0.34
  -3  26   2    1.39    0.34
  -2  26   2   -0.45    0.30
   2  26  -2   -0.14    0.31
   1  26  -2    1.19    0.34
  -1  26   2    0.98    0.32
   0  26   2    0.07    0.30
   0  26  -2   -0.17    0.31
  -1  26  -2    1.24    0.33
   1  26   2    1.22    0.32
  -2  26  -2   -0.01    0.33
   2  26   2    0.08    0.30
  -3  26  -2    1.35    0.36
  -4  26  -2   -0.35    0.34
  15   0  -3   -0.14    0.31
  14   0  -3   -0.41    0.28
  13   0  -3    0.27    0.26
  12   0  -3    0.40    0.23
 -11   0   3    0.05    0.16
  11   0  -3    0.09    0.16
  11   0  -3    0.17    0.21
  10   0  -3   -0.13    0.13
  10   0  -3    0.27    0.19
  10   0  -3   -0.06    0.14
 -10   0   3    0.01    0.14
   9   0  -3   -0.10    0.13
   9   0  -3   -0.12    0.12
  -9   0   3    0.13    0.12
   9   0  -3    0.04    0.16
   8   0  -3    0.11    0.12
  -8   0   3    0.07    0.11
   8   0  -3    0.12    0.14
   8   0  -3    0.06    0.10
   7   0  -3    0.01    0.10
   7   0  -3    0.00    0.09
  -7   0   3    0.01    0.09
   7   0  -3    0.13    0.12
  -6   0   3   -0.01    0.08
   6   0  -3    0.01    0.08
   6   0  -3   -0.08    0.09
   6   0  -3    0.11    0.09
   5   0  -3    0.02    0.07
  -5   0   3    0.10    0.07
   5   0  -3    0.00    0.08
   5   0  -3    0.03    0.06
  -5   0   3    0.05    0.03
  -4   0   3    0.02    0.03
  -4   0   3    0.06    0.06
   4   0  -3   -0.03    0.05
   4   0  -3    0.07    0.06
   4   0  -3   -0.10    0.06
  -3   0   3    0.00    0.03
   3   0  -3    0.01    0.04
  -3   0   3    0.11    0.05
   3   0  -3    0.02    0.05
   3   0  -3    0.05    0.05
  -2   0   3   -0.04    0.03
   2   0  -3    0.08    0.04
   2   0  -3    0.18    0.04
  -2   0   3   -0.01    0.02
   2   0  -3   -0.01    0.04
  -1   0   3   -0.01    0.02
   1   0  -3    0.02    0.02
   1   0  -3   -0.07    0.03
  -1   0   3   -0.03    0.03
   1   0  -3    0.03    0.03
   0   0   3    0.00    0.02
   0   0   3    0.02    0.02
   0   0  -3    0.02    0.02
   0   0  -3   -0.01    0.02
   1   0   3   -0.01    0.01
   1   0   3   -0.01    0.02
   1   0   3   -0.06    0.02
   2   0   3   -0.01    0.03
   2   0   3    0.03    0.03
   3   0   3   -0.02    0.03
   3   0   3    0.04    0.03
   3   0   3    0.00    0.04
   4   0   3    0.01    0.04
   4   0   3   -0.03    0.04
   4   0   3   -0.06    0.06
  -4   0  -3    0.06    0.04
   5   0   3    0.02    0.05
  -5   0  -3    0.04    0.05
   5   0   3    0.09    0.04
   5   0   3    0.08    0.08
  -6   0  -3    0.11    0.06
   6   0   3    0.07    0.05
   6   0   3    0.10    0.10
  -7   0  -3   -0.01    0.07
   7   0   3    0.00    0.06
   7   0   3    0.11    0.12
  -8   0  -3    0.11    0.08
   8   0   3    0.01    0.13
   8   0   3   -0.08    0.07
  -9   0  -3    0.07    0.10
   9   0   3   -0.06    0.16
  10   0   3    0.28    0.18
  11   0   3    0.23    0.21
  12   0   3   -0.11    0.22
  13   0   3    0.07    0.25
  14   0   3   -0.03    0.29
  15   0   3    0.05    0.32
  15  -1  -3    2.81    0.35
  15   1  -3    3.12    0.36
  14  -1  -3    2.20    0.32
  14   1  -3    2.40    0.32
  13  -1  -3    8.45    0.47
  13   1  -3    9.44    0.48
  12  -1  -3    3.69    0.29
  12   1  -3    3.67    0.29
  12   1  -3    3.68    0.23
  11  -1  -3    5.58    0.29
 -11  -1   3    5.48    0.30
  11  -1  -3    5.29    0.36
  11  -1  -3    5.49    0.32
  11   1  -3    5.01    0.36
 -11   1   3    5.06    0.29
  11   1  -3    5.54    0.30
  10  -1  -3    2.69    0.18
  10  -1  -3    2.33    0.21
 -10  -1   3    2.40    0.19
  10  -1  -3    2.32    0.18
 -10   1   3    2.78    0.18
  10   1  -3    2.96    0.23
  10   1  -3    2.56    0.17
  10   1  -3    3.03    0.19
   9  -1  -3   25.15    0.57
   9  -1  -3   25.33    0.55
  -9  -1   3   23.98    0.56
   9  -1  -3   24.83    0.59
   9   1  -3   25.61    0.54
   9   1  -3   24.84    0.59
   9   1  -3   25.65    0.57
  -9   1   3   25.56    0.55
   8  -1  -3    6.49    0.23
  -8  -1   3    6.47    0.24
   8  -1  -3    6.26    0.25
   8  -1  -3    5.85    0.28
   8   1  -3    6.17    0.22
   8   1  -3    5.88    0.25
   8   1  -3    6.11    0.27
  -8   1   3    6.11    0.23
   7  -1  -3   16.73    0.38
   7  -1  -3   16.31    0.40
   7  -1  -3   17.29    0.39
  -7  -1   3   15.92    0.39
   7   1  -3   17.08    0.41
   7   1  -3   17.60    0.40
   7   1  -3   16.84    0.37
  -7   1   3   16.90    0.38
  -6  -1   3    2.66    0.16
   6  -1  -3    2.59    0.17
   6  -1  -3    2.64    0.16
   6  -1  -3    2.78    0.15
   6   1  -3    3.08    0.17
   6   1  -3    2.74    0.17
  -6   1   3    3.02    0.15
   6   1  -3    2.82    0.14
  -5  -1   3   26.57    0.55
   5  -1  -3   28.50    0.56
   5  -1  -3   27.90    0.56
   5  -1  -3   27.39    0.54
   5   1  -3   27.03    0.54
  -5   1   3   27.29    0.55
   5   1  -3   27.11    0.56
   5   1  -3   28.70    0.56
   4  -1  -3    2.57    0.12
   4  -1  -3    2.42    0.12
  -4  -1   3    2.54    0.12
   4  -1  -3    2.73    0.11
  -4   1   3    2.59    0.06
   4   1  -3    2.60    0.13
   4   1  -3    3.14    0.11
  -4   1   3    2.78    0.11
  -3  -1   3   66.16    1.26
   3  -1  -3   67.13    1.25
   3  -1  -3   68.05    1.26
   3  -1  -3   67.79    1.26
   3   1  -3   66.79    1.26
   3   1  -3   67.89    1.25
   3   1  -3   69.12    1.26
  -3   1   3   67.74    1.25
  -3   1   3   69.13    1.23
   2  -1  -3    3.53    0.09
   2  -1  -3    3.59    0.11
  -2  -1   3    3.67    0.11
   2  -1  -3    3.49    0.10
   2   1  -3    3.66    0.10
  -2   1   3    3.65    0.08
  -2   1   3    3.72    0.10
   2   1  -3    3.50    0.11
  -1  -1   3    6.27    0.14
   1  -1  -3    6.63    0.13
   1  -1  -3    6.35    0.14
   1  -1  -3    6.41    0.14
   1   1  -3    6.33    0.14
  -1   1   3    6.40    0.13
  -1   1   3    6.65    0.14
   1   1  -3    6.14    0.14
   0  -1  -3   -0.05    0.02
   0  -1   3   -0.03    0.02
   0  -1   3    0.00    0.02
   0  -1  -3   -0.03    0.02
   0   1   3   -0.05    0.02
   0   1   3   -0.04    0.01
   0   1   3   -0.02    0.02
   0   1  -3   -0.05    0.02
   1  -1   3    6.77    0.14
   1  -1   3    6.79    0.14
   1  -1   3    6.54    0.13
  -1  -1  -3    6.47    0.13
   1   1   3    6.71    0.14
   1   1   3    6.49    0.13
   1   1   3    6.54    0.13
   2  -1   3    3.52    0.09
   2  -1   3    3.50    0.09
   2  -1   3    3.67    0.10
   2   1   3    3.45    0.09
   2   1   3    3.65    0.09
   3  -1   3   68.44    1.27
   3  -1   3   66.88    1.26
   3  -1   3   68.18    1.26
  -3   1  -3   70.39    1.25
   3   1   3   69.15    1.26
   3   1   3   68.56    1.27
   3   1   3   68.60    1.25
   4  -1   3    2.59    0.09
   4  -1   3    2.53    0.12
   4  -1   3    2.69    0.08
   4   1   3    2.64    0.07
   4   1   3    2.71    0.09
  -4   1  -3    2.74    0.08
   4   1   3    2.67    0.12
   5  -1   3   27.85    0.54
   5  -1   3   28.11    0.53
   5  -1   3   28.57    0.57
   5   1   3   27.28    0.56
   5   1   3   28.17    0.54
   5   1   3   27.84    0.53
  -5   1  -3   28.94    0.53
  -6  -1  -3    2.79    0.13
   6  -1   3    2.67    0.17
   6  -1   3    2.83    0.12
   6  -1   3    2.70    0.10
  -6   1  -3    2.86    0.11
   6   1   3    2.63    0.17
   6   1   3    2.84    0.10
   7  -1   3   17.14    0.40
   7  -1   3   16.43    0.35
  -7  -1  -3   16.80    0.36
   7   1   3   16.95    0.34
   7   1   3   16.86    0.40
  -7   1  -3   17.20    0.35
   8  -1   3    6.86    0.27
  -8  -1  -3    5.99    0.20
   8  -1   3    6.13    0.19
  -8   1  -3    6.28    0.19
   8   1   3    6.29    0.18
   8   1   3    6.28    0.26
  -9  -1  -3   24.37    0.52
   9  -1   3   24.63    0.58
   9  -1   3   25.16    0.52
   9   1   3   25.24    0.58
  10  -1   3    2.67    0.22
  10   1   3    3.03    0.23
  11  -1   3    6.26    0.36
  11   1   3    5.20    0.36
  12  -1   3    3.74    0.29
  12   1   3    3.30    0.28
  13  -1   3    8.78    0.46
  13   1   3    9.13    0.50
  14  -1   3    2.08    0.32
  14   1   3    1.84    0.32
  15  -1   3    3.24    0.37
  15   1   3    3.02    0.37
  15  -2  -3    2.99    0.36
  15   2  -3    2.62    0.37
  14  -2  -3    2.15    0.32
  14   2  -3    1.84    0.32
  13  -2  -3    1.88    0.28
  13   2  -3    1.33    0.29
  12  -2  -3    0.97    0.24
 -12  -2   3    0.94    0.20
  12   2  -3    0.97    0.19
  12   2  -3    0.84    0.25
  11  -2  -3    0.82    0.17
  11  -2  -3    0.56    0.21
 -11  -2   3    0.45    0.18
  11   2  -3    0.53    0.17
 -11   2   3    0.53    0.15
  11   2  -3    0.67    0.22
  10  -2  -3    1.40    0.20
  10  -2  -3    1.83    0.17
 -10  -2   3    1.37    0.17
  10  -2  -3    1.69    0.17
  10   2  -3    1.41    0.21
  10   2  -3    1.46    0.17
  10   2  -3    1.63    0.15
 -10   2   3    1.64    0.16
   9  -2  -3    2.68    0.17
   9  -2  -3    2.57    0.20
   9  -2  -3    2.60    0.16
  -9  -2   3    2.59    0.18
  -9   2   3    2.77    0.20
   9   2  -3    3.04    0.19
   9   2  -3    2.64    0.18
   9   2  -3    2.90    0.21
   8  -2  -3    2.13    0.14
   8  -2  -3    1.86    0.15
   8  -2  -3    2.19    0.17
  -8  -2   3    2.06    0.15
  -8   2   3    2.16    0.14
   8   2  -3    2.10    0.17
   8   2  -3    2.03    0.15
   8   2  -3    2.10    0.13
   7  -2  -3    1.88    0.12
   7  -2  -3    1.50    0.13
   7  -2  -3    1.64    0.13
  -7  -2   3    1.63    0.13
   7   2  -3    1.58    0.14
  -7   2   3    1.69    0.12
   7   2  -3    1.58    0.13
   7   2  -3    1.79    0.11
  -6  -2   3    3.17    0.17
   6  -2  -3    3.00    0.16
   6  -2  -3    2.92    0.17
   6  -2  -3    2.93    0.17
   6   2  -3    2.98    0.17
  -6   2   3    2.81    0.15
   6   2  -3    2.89    0.14
  -5  -2   3    5.06    0.17
   5  -2  -3    4.68    0.16
   5  -2  -3    4.66    0.17
   5  -2  -3    4.68    0.17
   5   2  -3    4.90    0.16
   5   2  -3    4.78    0.17
  -5   2   3    4.70    0.15
   4  -2  -3   19.72    0.40
   4  -2  -3   19.44    0.40
  -4  -2   3   18.95    0.41
   4  -2  -3   19.78    0.40
  -4   2   3   19.25    0.39
   4   2  -3   19.60    0.41
   4   2  -3   19.65    0.39
   3  -2  -3  110.95    2.08
   3  -2  -3  112.99    2.08
  -3  -2   3  109.15    2.08
   3  -2  -3  115.29    2.08
   3   2  -3  115.69    2.09
   3   2  -3  112.89    2.08
   3   2  -3  110.28    2.08
  -3   2   3  115.98    2.06
  -3   2   3  115.21    2.08
   2  -2  -3  244.09    4.48
   2  -2  -3  244.74    4.49
  -2  -2   3  250.96    4.49
   2  -2  -3  247.29    4.47
  -2   2   3  244.35    4.46
   2   2  -3  237.92    4.48
   2   2  -3  238.28    4.48
  -2   2   3  248.62    4.49
   2   2  -3  244.00    4.50
   1  -2  -3    1.23    0.06
   1  -2  -3    1.29    0.04
  -1   2   3    1.24    0.05
  -1   2   3    1.14    0.05
   0  -2  -3   88.90    1.57
   0  -2  -3   84.59    1.57
   0   2   3   86.27    1.57
   0   2   3   88.19    1.57
   0   2   3   82.79    1.57
   0   2  -3   84.60    1.58
  -1  -2  -3    1.26    0.04
   1  -2   3    1.23    0.06
  -1  -2  -3    1.27    0.03
   1   2   3    1.17    0.05
   1   2   3    1.26    0.05
   1   2   3    1.45    0.06
   2  -2   3  250.75    4.50
   2  -2   3  240.21    4.50
   2  -2   3  248.35    4.49
   2   2   3  250.76    4.49
   2   2   3  243.83    4.50
   2   2   3  241.03    4.49
   3  -2   3  115.33    2.10
   3  -2   3  114.50    2.09
   3  -2   3  114.68    2.11
   3   2   3  114.56    2.10
   3   2   3  114.42    2.10
   4  -2   3   20.07    0.38
   4  -2   3   19.69    0.39
   4  -2   3   19.42    0.41
   4   2   3   19.96    0.41
   4   2   3   19.84    0.37
  -4   2  -3   19.98    0.37
   5  -2   3    4.82    0.14
   5  -2   3    4.97    0.12
   5  -2   3    4.69    0.17
   5   2   3    4.65    0.11
   5   2   3    4.75    0.17
  -5   2  -3    4.89    0.12
   6  -2   3    3.01    0.10
   6  -2   3    2.74    0.13
   6  -2   3    3.10    0.17
   6   2   3    2.85    0.09
  -6   2  -3    3.00    0.10
   6   2   3    3.13    0.17
   7  -2   3    1.69    0.09
   7  -2   3    1.61    0.14
  -7  -2  -3    1.84    0.11
   7  -2   3    1.80    0.13
   7   2   3    1.62    0.09
   7   2   3    1.40    0.13
  -7   2  -3    1.57    0.11
  -8  -2  -3    1.97    0.13
   8  -2   3    2.09    0.12
   8  -2   3    2.28    0.17
  -8   2  -3    2.14    0.13
   8   2   3    1.85    0.16
  -9  -2  -3    2.74    0.15
   9  -2   3    2.08    0.19
   9  -2   3    2.82    0.18
   9   2   3    2.86    0.20
  10  -2   3    1.40    0.20
  10   2   3    1.45    0.20
  11  -2   3    0.63    0.21
  11   2   3    0.07    0.21
  12  -2   3    0.79    0.24
  12   2   3    0.92    0.24
  13  -2   3    2.11    0.29
  13   2   3    1.61    0.28
  14  -2   3    2.13    0.31
  14   2   3    1.67    0.32
  15  -2   3    2.12    0.34
  15   2   3    2.03    0.35
  15  -3  -3    2.59    0.35
  15   3  -3    1.98    0.37
  14  -3  -3   10.40    0.53
  14   3  -3    9.25    0.54
  13  -3  -3    8.54    0.46
  13   3  -3    7.32    0.48
 -12  -3   3    2.50    0.23
  12  -3  -3    2.63    0.27
  12   3  -3    2.21    0.28
  12   3  -3    2.10    0.21
  11  -3  -3   29.51    0.65
  11  -3  -3   29.21    0.70
 -11  -3   3   29.71    0.67
  11   3  -3   28.28    0.66
  11   3  -3   28.78    0.72
 -11   3   3   28.59    0.68
  10  -3  -3   39.54    0.81
 -10  -3   3   38.07    0.82
  10  -3  -3   38.52    0.84
  10   3  -3   39.05    0.86
  10   3  -3   38.94    0.82
 -10   3   3   37.78    0.79
  -9  -3   3   41.47    0.86
   9  -3  -3   41.91    0.84
   9  -3  -3   42.41    0.87
   9  -3  -3   40.39    0.85
   9   3  -3   40.33    0.88
  -9   3   3   42.35    0.83
   9   3  -3   41.55    0.82
   9   3  -3   41.11    0.85
   8  -3  -3   42.29    0.86
   8  -3  -3   42.97    0.85
   8  -3  -3   42.21    0.87
  -8  -3   3   41.84    0.87
   8   3  -3   42.40    0.84
  -8   3   3   42.98    0.84
   8   3  -3   43.66    0.89
   8   3  -3   42.35    0.86
   7  -3  -3   79.82    1.54
   7  -3  -3   82.10    1.54
   7  -3  -3   83.21    1.53
  -7  -3   3   79.56    1.54
   7   3  -3   80.76    1.54
   7   3  -3   80.45    1.52
   7   3  -3   81.02    1.55
  -7   3   3   79.88    1.52
   6  -3  -3   79.65    1.49
   6  -3  -3   78.56    1.49
  -6  -3   3   77.62    1.50
   6  -3  -3   81.09    1.50
  -6   3   3   77.92    1.48
   6   3  -3   80.51    1.51
   6   3  -3   80.18    1.50
   6   3  -3   78.45    1.48
  -5  -3   3   41.76    0.83
   5  -3  -3   42.25    0.82
   5  -3  -3   43.29    0.82
   5  -3  -3   42.71    0.83
   5   3  -3   42.64    0.83
  -5   3   3   42.47    0.81
   5   3  -3   43.25    0.81
   5   3  -3   41.91    0.84
   4  -3  -3  115.39    2.10
  -4  -3   3  111.00    2.12
   4  -3  -3  114.36    2.11
   4  -3  -3  115.66    2.11
   4   3  -3  116.37    2.10
   4   3  -3  112.10    2.12
   4   3  -3  116.36    2.12
  -4   3   3  112.56    2.10
   3  -3  -3   71.77    1.34
   3  -3  -3   73.03    1.34
   3  -3  -3   73.39    1.34
  -3   3   3   72.72    1.34
   3   3  -3   69.62    1.35
   3   3  -3   72.29    1.35
   3   3  -3   72.52    1.34
   2  -3  -3    6.56    0.15
   2  -3  -3    6.10    0.15
   2   3  -3    6.60    0.17
  -2   3   3    6.36    0.15
   2   3  -3    6.34    0.17
  -2   3   3    6.50    0.14
   1  -3  -3    2.68    0.07
   1  -3  -3    2.52    0.08
   1  -3  -3    2.63    0.09
  -1   3   3    2.66    0.08
   1   3  -3    2.50    0.10
   0  -3  -3    0.00    0.03
   0  -3  -3   -0.02    0.03
   0   3   3   -0.04    0.02
   0   3  -3    0.03    0.03
   0   3   3    0.03    0.03
   0   3   3    0.02    0.03
  -1  -3  -3    2.69    0.07
   1  -3   3    2.48    0.09
   1   3   3    2.56    0.09
   1   3   3    2.60    0.07
   1   3   3    2.77    0.07
   2  -3   3    6.11    0.15
  -2  -3  -3    6.20    0.12
   2  -3   3    6.51    0.16
   2   3   3    6.47    0.12
   2   3   3    6.30    0.15
   2   3   3    6.44    0.15
   2   3   3    6.32    0.15
   3  -3   3   73.34    1.34
   3  -3   3   71.75    1.33
   3  -3   3   72.90    1.35
   3   3   3   70.81    1.32
   3   3   3   72.64    1.35
  -3   3  -3   74.57    1.32
   4  -3   3  116.96    2.16
   4  -3   3  119.86    2.14
   4  -3   3  115.13    2.17
  -4   3  -3  118.16    2.13
   4   3   3  117.17    2.14
   4   3   3  117.24    2.17
   5  -3   3   43.16    0.81
   5  -3   3   43.26    0.79
   5  -3   3   43.16    0.83
   5   3   3   42.64    0.83
  -5   3  -3   42.28    0.79
   5   3   3   41.82    0.79
   6  -3   3   79.48    1.50
   6  -3   3   79.36    1.45
   6  -3   3   79.12    1.48
  -6   3  -3   79.72    1.46
   6   3   3   79.39    1.46
   6   3   3   79.30    1.45
   6   3   3   79.51    1.50
   7  -3   3   80.78    1.49
  -7  -3  -3   78.48    1.50
   7  -3   3   81.50    1.46
   7  -3   3   79.08    1.52
   7   3   3   78.43    1.47
   7   3   3   80.58    1.52
   7   3   3   79.67    1.46
  -7   3  -3   79.91    1.47
   8  -3   3   42.73    0.83
   8  -3   3   42.09    0.87
  -8  -3  -3   41.19    0.84
  -8   3  -3   42.88    0.80
   8   3   3   43.10    0.87
   9  -3   3   41.31    0.81
   9  -3   3   40.84    0.86
  -9  -3  -3   40.59    0.83
   9   3   3   41.02    0.86
  10  -3   3   37.92    0.84
  10   3   3   38.62    0.84
  11  -3   3   29.26    0.70
  11   3   3   28.86    0.72
  12  -3   3    2.44    0.26
  12   3   3    2.75    0.27
  13  -3   3    7.71    0.45
  13   3   3    7.93    0.47
  14  -3   3    9.11    0.51
  14   3   3    9.28    0.53
  15  -3   3    2.84    0.36
  15   3   3    1.90    0.35
  15  -4  -3   -0.15    0.30
  15   4  -3   -0.39    0.32
  14  -4  -3    3.83    0.35
  14   4  -3    4.79    0.38
  13  -4  -3    1.17    0.28
  13   4  -3    0.61    0.28
  12  -4  -3    3.37    0.28
 -12  -4   3    3.24    0.25
  12   4  -3    3.71    0.24
  12   4  -3    3.39    0.30
 -11  -4   3    1.52    0.21
  11  -4  -3    1.62    0.23
  11  -4  -3    1.46    0.19
  11   4  -3    1.75    0.19
  11   4  -3    1.60    0.24
 -10  -4   3    2.43    0.21
  10  -4  -3    2.16    0.21
  10  -4  -3    2.44    0.18
 -10   4   3    2.15    0.16
  10   4  -3    1.41    0.21
  10   4  -3    2.27    0.19
   9  -4  -3    1.27    0.18
   9  -4  -3    0.79    0.14
  -9  -4   3    0.93    0.16
   9   4  -3    0.87    0.15
   9   4  -3    0.97    0.19
  -9   4   3    1.05    0.13
   9   4  -3    1.12    0.13
   8  -4  -3    3.23    0.20
  -8  -4   3    3.50    0.24
   8  -4  -3    3.24    0.19
   8   4  -3    3.19    0.20
   8   4  -3    3.39    0.18
   8   4  -3    3.18    0.23
  -8   4   3    3.25    0.19
   7  -4  -3    4.20    0.21
  -7  -4   3    4.23    0.22
   7  -4  -3    4.31    0.22
   7  -4  -3    4.41    0.20
   7   4  -3    4.35    0.18
  -7   4   3    4.57    0.18
   7   4  -3    4.20    0.21
   7   4  -3    4.23    0.22
   6  -4  -3    1.51    0.12
  -6  -4   3    1.43    0.13
   6  -4  -3    1.29    0.11
   6  -4  -3    1.30    0.11
   6   4  -3    1.53    0.10
  -6   4   3    1.52    0.10
   6   4  -3    1.63    0.14
   6   4  -3    1.67    0.13
  -5  -4   3    0.61    0.10
   5  -4  -3    0.31    0.08
   5  -4  -3    0.49    0.09
   5  -4  -3    0.69    0.09
   5   4  -3    0.48    0.09
  -5   4   3    0.50    0.08
   5   4  -3    0.38    0.09
   5   4  -3    0.56    0.08
   4  -4  -3   13.14    0.30
   4  -4  -3   13.61    0.30
   4  -4  -3   13.50    0.30
   4   4  -3   13.72    0.32
   4   4  -3   13.90    0.32
  -4   4   3   13.34    0.29
   4   4  -3   13.75    0.30
   3  -4  -3    3.05    0.12
   3  -4  -3    3.00    0.11
   3  -4  -3    2.81    0.11
   3   4  -3    3.03    0.14
  -3   4   3    2.74    0.11
   3   4  -3    2.85    0.14
   2  -4  -3    0.45    0.06
   2  -4  -3    0.38    0.05
   2  -4  -3    0.41    0.05
  -2   4   3    0.41    0.05
   2   4  -3    0.37    0.06
   2   4  -3    0.46    0.07
   1  -4  -3    5.69    0.14
   1  -4  -3    5.55    0.13
  -1   4   3    5.52    0.14
   1   4  -3    5.59    0.15
   0  -4  -3   98.31    1.76
   0   4  -3   95.76    1.76
   0   4   3   95.01    1.76
   0   4   3   94.83    1.76
  -1  -4  -3    5.69    0.12
   1  -4   3    5.49    0.14
   1   4   3    5.65    0.13
   1   4   3    5.60    0.13
   1   4   3    5.65    0.14
   2  -4   3    0.42    0.05
  -2  -4  -3    0.45    0.03
   2  -4   3    0.36    0.05
   2   4   3    0.42    0.04
   2   4   3    0.27    0.05
   2   4   3    0.42    0.05
   3  -4   3    3.04    0.12
   3  -4   3    3.04    0.11
   3   4   3    2.99    0.09
   3   4   3    3.08    0.12
  -3   4  -3    3.11    0.08
   4  -4   3   14.18    0.28
   4  -4   3   13.84    0.31
   4  -4   3   13.67    0.30
   4   4   3   14.21    0.28
  -4   4  -3   14.16    0.27
   4   4   3   13.47    0.31
   5  -4   3    0.59    0.05
   5  -4   3    0.47    0.08
   5  -4   3    0.46    0.09
   5   4   3    0.50    0.09
  -5   4  -3    0.54    0.05
   5   4   3    0.60    0.05
   6  -4   3    1.60    0.08
   6  -4   3    1.30    0.12
   6  -4   3    1.72    0.11
   6   4   3    1.45    0.10
   6   4   3    1.76    0.13
  -6   4  -3    1.54    0.09
   7  -4   3    4.24    0.18
   7  -4   3    4.13    0.11
   7  -4   3    4.21    0.22
   7   4   3    4.14    0.22
   7   4   3    4.24    0.12
   7   4   3    4.07    0.14
  -7   4  -3    3.80    0.13
   8  -4   3    3.31    0.19
   8  -4   3    3.15    0.24
  -8  -4  -3    3.57    0.21
   8   4   3    3.30    0.14
   8   4   3    3.37    0.24
  -8   4  -3    3.50    0.15
   9  -4   3    1.00    0.17
   9  -4   3    1.13    0.13
  -9  -4  -3    0.83    0.14
   9   4   3    0.90    0.18
 -10  -4  -3    1.86    0.17
  10  -4   3    1.78    0.20
  10  -4   3    2.14    0.16
  10   4   3    1.85    0.21
  11  -4   3    1.32    0.22
  11   4   3    1.66    0.23
  12  -4   3    4.15    0.30
  12   4   3    3.76    0.30
  13  -4   3    0.47    0.26
  13   4   3    0.73    0.27
  14  -4   3    3.88    0.34
  14   4   3    4.31    0.35
  15  -4   3   -0.14    0.31
  15   4   3    0.08    0.33
  15  -5  -3    7.34    0.54
  15   5  -3    7.30    0.46
  14  -5  -3    3.65    0.35
  14   5  -3    2.65    0.35
  13  -5  -3    0.48    0.26
  13   5  -3    0.23    0.27
  12  -5  -3    3.31    0.24
  12  -5  -3    2.96    0.26
 -12  -5   3    3.17    0.26
  12   5  -3    3.29    0.30
  12   5  -3    2.93    0.23
  11  -5  -3    0.11    0.17
 -11  -5   3    0.13    0.19
  11  -5  -3    0.24    0.20
  11   5  -3    0.23    0.17
  11   5  -3    0.40    0.22
 -10  -5   3    0.05    0.17
  10  -5  -3    0.05    0.18
  10  -5  -3    0.00    0.15
 -10   5   3    0.02    0.13
  10   5  -3   -0.04    0.15
  10   5  -3    0.21    0.19
   9  -5  -3    2.71    0.18
   9  -5  -3    2.67    0.20
  -9  -5   3    2.14    0.19
   9   5  -3    2.29    0.21
   9   5  -3    2.60    0.15
   9   5  -3    2.48    0.18
  -9   5   3    2.34    0.15
   8  -5  -3    1.44    0.16
  -8  -5   3    1.37    0.16
   8  -5  -3    1.20    0.14
   8   5  -3    1.19    0.18
   8   5  -3    1.16    0.15
   8   5  -3    1.36    0.12
  -8   5   3    1.18    0.12
  -7  -5   3    3.79    0.25
   7  -5  -3    3.88    0.21
   7  -5  -3    4.06    0.21
   7   5  -3    3.81    0.25
   7   5  -3    4.33    0.18
   7   5  -3    3.89    0.22
  -7   5   3    3.90    0.18
   6  -5  -3    8.39    0.24
   6  -5  -3    8.36    0.25
  -6  -5   3    7.61    0.27
   6   5  -3    8.11    0.23
  -6   5   3    8.01    0.22
   6   5  -3    8.16    0.26
   6   5  -3    8.60    0.28
   5  -5  -3    1.60    0.11
   5  -5  -3    1.47    0.11
   5   5  -3    1.60    0.10
   5   5  -3    1.75    0.12
   5   5  -3    1.70    0.13
  -5   5   3    1.53    0.12
   4  -5  -3   19.57    0.40
   4  -5  -3   19.08    0.40
   4   5  -3   19.02    0.42
   4   5  -3   19.27    0.40
   4   5  -3   19.31    0.43
  -4   5   3   18.79    0.39
   3  -5  -3    2.94    0.11
   3  -5  -3    2.52    0.12
  -3   5   3    2.66    0.12
   3   5  -3    2.34    0.14
   3   5  -3    2.50    0.15
   2  -5  -3   11.49    0.24
  -2   5   3   11.36    0.25
   2   5  -3   11.09    0.26
   1  -5  -3    2.34    0.08
   1  -5  -3    2.34    0.10
   1   5  -3    2.59    0.11
  -1   5   3    2.35    0.10
   0  -5  -3    0.00    0.04
   0   5  -3   -0.02    0.04
   0   5   3    0.01    0.04
   0   5   3    0.02    0.05
   1  -5   3    2.46    0.10
   1  -5   3    2.46    0.10
  -1  -5  -3    2.39    0.08
   1   5   3    2.34    0.10
  -1   5  -3    2.21    0.09
   1   5   3    2.36    0.09
  -2  -5  -3   11.41    0.23
   2  -5   3   11.27    0.25
   2  -5   3   11.87    0.25
   2   5   3   11.47    0.25
   2   5   3   11.11    0.25
   2   5   3   11.35    0.24
   3  -5   3    2.62    0.13
   3  -5   3    2.75    0.12
   3   5   3    2.58    0.09
  -3   5  -3    2.56    0.08
   3   5   3    2.89    0.12
   4  -5   3   19.10    0.41
   4  -5   3   18.89    0.41
   4   5   3   19.86    0.38
   4   5   3   19.65    0.41
  -4   5  -3   20.27    0.38
   5  -5   3    1.57    0.10
   5  -5   3    1.84    0.12
   5  -5   3    1.72    0.09
   5   5   3    1.71    0.12
   5   5   3    1.69    0.10
  -5   5  -3    2.02    0.09
   6  -5   3    8.75    0.26
   6  -5   3    8.57    0.19
   6  -5   3    8.53    0.24
   6   5   3    8.10    0.20
  -6   5  -3    8.57    0.19
   6   5   3    8.48    0.26
   7  -5   3    3.89    0.12
   7  -5   3    4.39    0.23
   7  -5   3    4.42    0.19
   7   5   3    4.85    0.23
  -7   5  -3    3.68    0.13
   7   5   3    4.12    0.14
   8  -5   3    1.19    0.16
   8  -5   3    1.10    0.13
   8   5   3    1.39    0.09
   8   5   3    1.18    0.16
  -9  -5  -3    2.82    0.18
   9  -5   3    2.50    0.20
   9  -5   3    2.89    0.17
   9   5   3    2.57    0.20
  10  -5   3   -0.21    0.18
  10  -5   3   -0.02    0.13
 -10  -5  -3    0.03    0.15
  10   5   3   -0.08    0.19
  11  -5   3    0.13    0.20
  11   5   3    0.16    0.22
  12  -5   3    3.11    0.28
  12   5   3    3.53    0.29
  13  -5   3    0.02    0.26
  13   5   3    0.54    0.28
  14  -5   3    3.72    0.35
  14   5   3    4.09    0.37
  15  -5   3    7.22    0.55
  15   5   3    6.66    0.44
  15  -6  -3    4.73    0.39
  15   6  -3    5.38    0.43
  14  -6  -3    7.04    0.52
  14   6  -3    5.46    0.41
  13  -6  -3    1.56    0.27
  13   6  -3    1.32    0.30
  12  -6  -3    6.76    0.43
  12  -6  -3    5.43    0.35
 -12  -6   3    6.52    0.39
  12   6  -3    6.36    0.34
  12   6  -3    5.55    0.34
 -11  -6   3    5.42    0.36
  11  -6  -3    5.60    0.32
  11  -6  -3    5.77    0.36
  11   6  -3    6.37    0.32
  11   6  -3    4.95    0.32
 -10  -6   3    4.99    0.34
  10  -6  -3    5.35    0.30
  10  -6  -3    5.77    0.33
 -10   6   3    5.37    0.26
  10   6  -3    5.55    0.30
  10   6  -3    5.91    0.36
   9  -6  -3    5.79    0.27
  -9  -6   3    6.68    0.32
   9  -6  -3    6.29    0.30
  -9   6   3    6.08    0.25
   9   6  -3    5.91    0.29
   9   6  -3    6.24    0.34
   8  -6  -3    0.25    0.14
   8  -6  -3    0.20    0.13
  -8  -6   3   -0.09    0.15
   8   6  -3    0.12    0.16
   8   6  -3    0.16    0.14
   8   6  -3    0.06    0.10
  -8   6   3    0.06    0.11
  -7  -6   3    5.91    0.27
   7  -6  -3    6.26    0.24
   7  -6  -3    6.42    0.25
   7   6  -3    6.29    0.25
  -7   6   3    6.11    0.21
   7   6  -3    6.50    0.21
   7   6  -3    5.98    0.28
   6  -6  -3    4.05    0.19
   6  -6  -3    4.09    0.21
   6   6  -3    4.16    0.21
  -6   6   3    4.15    0.17
   6   6  -3    3.75    0.23
   6   6  -3    4.19    0.17
   5  -6  -3   62.00    1.18
   5  -6  -3   60.69    1.17
  -5   6   3   63.32    1.16
   5   6  -3   61.53    1.17
   5   6  -3   59.58    1.20
   5   6  -3   62.62    1.19
   4  -6  -3   99.46    1.81
   4  -6  -3   95.67    1.80
  -4   6   3   95.66    1.80
   4   6  -3   96.76    1.83
   4   6  -3   98.26    1.82
   3  -6  -3   45.82    0.86
   3  -6  -3   45.70    0.87
   3   6  -3   45.84    0.89
  -3   6   3   45.14    0.87
   3   6  -3   45.65    0.89
   2  -6  -3   93.98    1.74
   2  -6  -3   95.20    1.73
   2   6  -3   93.51    1.75
  -2   6   3   92.34    1.73
   1  -6  -3  177.29    3.22
   1  -6  -3  175.46    3.23
  -1   6   3  175.29    3.25
  -1   6   3  176.64    3.22
   1   6  -3  176.84    3.23
   0  -6  -3  304.24    5.38
   0   6   3  285.52    5.37
   0   6   3  298.22    5.39
   0   6  -3  284.37    5.40
   1  -6   3  182.30    3.30
  -1  -6  -3  181.68    3.29
   1   6   3  178.79    3.29
  -1   6  -3  179.31    3.31
   1   6   3  178.17    3.29
   2  -6   3   94.01    1.76
  -2  -6  -3   95.72    1.74
   2  -6   3   94.53    1.76
   2   6   3   93.89    1.76
   2   6   3   96.54    1.75
   2   6   3   95.41    1.76
   3  -6   3   46.10    0.89
   3  -6   3   46.24    0.89
   3   6   3   46.39    0.88
   3   6   3   46.69    0.89
  -3   6  -3   47.83    0.87
   4  -6   3   94.46    1.81
   4  -6   3   98.50    1.81
   4   6   3   97.88    1.79
   4   6   3   96.16    1.82
  -4   6  -3   99.35    1.78
   5  -6   3   62.75    1.20
   5  -6   3   64.38    1.18
   5  -6   3   61.55    1.21
  -5   6  -3   63.88    1.17
   5   6   3   64.42    1.16
   5   6   3   61.60    1.18
   5   6   3   64.29    1.21
   6  -6   3    3.86    0.21
   6  -6   3    4.08    0.13
   6  -6   3    4.41    0.18
   6   6   3    3.78    0.14
  -6   6  -3    4.09    0.13
   6   6   3    4.27    0.21
   7  -6   3    6.27    0.26
   7  -6   3    6.36    0.23
   7  -6   3    6.63    0.18
  -7   6  -3    6.36    0.17
   7   6   3    6.06    0.26
   7   6   3    6.04    0.18
   8  -6   3    0.24    0.14
   8  -6   3    0.16    0.12
   8   6   3    0.12    0.15
   8   6   3    0.12    0.08
   9  -6   3    5.71    0.31
   9  -6   3    5.71    0.25
   9   6   3    6.18    0.31
 -10  -6  -3    4.98    0.29
  10  -6   3    5.42    0.27
  10  -6   3    5.64    0.34
  10   6   3    5.10    0.34
  11  -6   3    5.67    0.39
  11   6   3    6.25    0.38
  12  -6   3    6.80    0.42
  12   6   3    6.82    0.43
  13  -6   3    1.59    0.29
  13   6   3    1.30    0.29
  14  -6   3    7.20    0.50
  14   6   3    5.94    0.39
  15  -6   3    4.64    0.41
  15   6   3    4.98    0.42
  14  -7  -3    1.20    0.31
  14   7  -3    1.26    0.32
  13  -7  -3    3.71    0.31
  13   7  -3    3.55    0.34
 -12  -7   3    8.02    0.43
  12  -7  -3    8.09    0.39
  12  -7  -3    8.61    0.46
  12   7  -3    8.94    0.48
  12   7  -3    8.75    0.40
 -11  -7   3   19.26    0.55
  11  -7  -3   17.91    0.52
  11  -7  -3   18.71    0.54
  11   7  -3   18.33    0.58
  11   7  -3   18.78    0.51
  10  -7  -3   37.42    0.81
  10  -7  -3   37.36    0.82
 -10  -7   3   37.90    0.84
  10   7  -3   36.55    0.85
 -10   7   3   36.13    0.76
  10   7  -3   36.49    0.80
  -9  -7   3   30.62    0.69
   9  -7  -3   29.67    0.67
   9  -7  -3   28.50    0.65
  -9   7   3   28.68    0.62
   9   7  -3   29.92    0.66
   9   7  -3   28.55    0.70
   8  -7  -3   39.71    0.81
   8  -7  -3   37.66    0.81
  -8  -7   3   39.18    0.84
   8   7  -3   38.74    0.81
   8   7  -3   38.95    0.78
   8   7  -3   39.18    0.85
  -8   7   3   39.10    0.78
   7  -7  -3   44.76    0.91
   7  -7  -3   44.90    0.91
  -7  -7   3   43.27    0.93
   7   7  -3   45.55    0.92
   7   7  -3   46.51    0.94
  -7   7   3   44.94    0.88
   7   7  -3   46.71    0.89
   6  -7  -3   60.12    1.18
   6  -7  -3   61.84    1.19
   6   7  -3   61.81    1.22
   6   7  -3   61.94    1.17
  -6   7   3   60.18    1.17
   6   7  -3   62.79    1.20
   5  -7  -3  131.45    2.41
   5  -7  -3  129.58    2.40
   5   7  -3  129.78    2.42
  -5   7   3  127.91    2.40
   5   7  -3  131.41    2.44
   5   7  -3  128.80    2.40
   4  -7  -3   72.66    1.38
   4  -7  -3   75.63    1.39
  -4   7   3   72.56    1.37
   4   7  -3   71.97    1.41
   4   7  -3   74.34    1.40
   3  -7  -3   40.60    0.78
   3   7  -3   40.89    0.82
  -3   7   3   40.75    0.78
   3   7  -3   40.53    0.81
   2  -7  -3   25.55    0.51
   2  -7  -3   25.35    0.49
   2   7  -3   24.49    0.52
  -2   7   3   25.08    0.50
   1  -7  -3    0.66    0.07
   1   7  -3    0.57    0.08
  -1   7   3    0.61    0.07
  -1   7   3    0.50    0.07
   0  -7  -3    0.01    0.05
   0   7  -3    0.03    0.06
   0   7   3    0.02    0.06
   0   7   3    0.01    0.06
   1  -7   3    0.58    0.08
  -1  -7  -3    0.51    0.06
  -1   7  -3    0.42    0.06
   1   7   3    0.49    0.07
   1   7   3    0.50    0.07
   2  -7   3   25.59    0.52
  -2  -7  -3   25.22    0.49
   2  -7   3   26.10    0.52
   2   7   3   25.73    0.51
   2   7   3   25.25    0.52
   2   7   3   25.94    0.52
   3  -7   3   40.86    0.80
   3  -7   3   40.94    0.80
   3   7   3   41.50    0.79
   3   7   3   40.06    0.80
  -3   7  -3   42.05    0.78
   4  -7   3   75.40    1.40
   4  -7   3   72.62    1.40
   4   7   3   73.49    1.38
  -4   7  -3   75.62    1.37
   4   7   3   73.34    1.40
   5  -7   3  133.06    2.49
   5  -7   3  133.69    2.48
  -5   7  -3  135.42    2.45
   5   7   3  136.49    2.44
   5   7   3  131.21    2.46
   5   7   3  133.38    2.49
   6  -7   3   63.26    1.21
   6  -7   3   63.07    1.22
   6  -7   3   64.88    1.17
   6   7   3   60.50    1.18
   6   7   3   62.29    1.15
   6   7   3   62.96    1.23
  -6   7  -3   63.68    1.17
   7  -7   3   45.52    0.90
   7  -7   3   45.58    0.92
  -7   7  -3   46.36    0.86
   7   7   3   45.03    0.87
   7   7   3   44.83    0.93
   8  -7   3   38.81    0.82
   8  -7   3   39.07    0.79
   8   7   3   39.28    0.82
   8   7   3   37.11    0.74
   9  -7   3   29.99    0.65
   9  -7   3   30.55    0.68
   9   7   3   28.86    0.69
  10  -7   3   37.07    0.78
 -10  -7  -3   35.29    0.80
  10  -7   3   37.71    0.82
  10   7   3   36.68    0.83
  11  -7   3   19.69    0.60
  11  -7   3   19.42    0.56
  11   7   3   18.47    0.57
  12  -7   3    8.53    0.46
  12   7   3    8.31    0.45
  13  -7   3    3.61    0.32
  13   7   3    3.29    0.32
  14  -7   3    0.97    0.31
  14   7   3    1.40    0.32
  14  -8  -3    1.58    0.30
  14   8  -3    1.42    0.34
 -13  -8   3    0.68    0.26
  13  -8  -3    1.00    0.28
  13   8  -3    0.93    0.30
  12  -8  -3    3.83    0.27
  12  -8  -3    3.19    0.29
 -12  -8   3    3.56    0.29
  12   8  -3    2.93    0.32
 -11  -8   3    1.80    0.25
  11  -8  -3    1.56    0.22
  11  -8  -3    2.19    0.25
  11   8  -3    2.14    0.21
  11   8  -3    1.97    0.28
  10  -8  -3    1.18    0.20
  10  -8  -3    1.25    0.22
 -10  -8   3    1.14    0.22
  10   8  -3    1.15    0.24
  10   8  -3    1.17    0.19
  -9  -8   3    0.00    0.18
   9  -8  -3    0.25    0.16
   9  -8  -3   -0.04    0.17
   9   8  -3    0.27    0.20
   9   8  -3   -0.10    0.16
  -9   8   3   -0.01    0.13
  -8  -8   3    0.14    0.17
   8  -8  -3    0.04    0.14
   8  -8  -3   -0.07    0.14
   8   8  -3    0.06    0.11
   8   8  -3    0.06    0.15
   8   8  -3    0.27    0.18
  -8   8   3    0.03    0.12
   7  -8  -3    1.23    0.15
   7  -8  -3    0.74    0.15
   7   8  -3    1.10    0.16
   7   8  -3    1.34    0.12
   7   8  -3    1.51    0.19
  -7   8   3    1.14    0.12
   6  -8  -3    1.68    0.14
   6  -8  -3    1.96    0.15
  -6   8   3    1.64    0.12
   6   8  -3    1.94    0.13
   6   8  -3    1.33    0.16
   6   8  -3    2.22    0.16
   5  -8  -3    3.82    0.20
   5  -8  -3    3.69    0.19
   5   8  -3    3.83    0.23
  -5   8   3    3.93    0.18
   5   8  -3    4.04    0.21
   4  -8  -3    0.92    0.10
   4  -8  -3    0.92    0.10
   4   8  -3    0.97    0.13
   4   8  -3    0.80    0.12
  -4   8   3    0.86    0.09
   3  -8  -3    9.71    0.23
   3  -8  -3    9.56    0.25
  -3   8   3    9.17    0.24
   3   8  -3    9.48    0.28
   3   8  -3    9.52    0.28
   2  -8  -3    8.90    0.22
   2  -8  -3    8.78    0.23
  -2   8   3    8.87    0.23
   2   8  -3    8.92    0.25
   1  -8  -3    0.29    0.07
  -1   8   3    0.17    0.08
   1   8  -3    0.29    0.08
  -1   8   3    0.31    0.07
   0  -8  -3   24.77    0.49
   0   8  -3   24.63    0.50
   0   8   3   24.51    0.50
   0   8   3   25.43    0.50
  -1  -8  -3    0.26    0.06
   1  -8   3    0.11    0.08
   1   8   3    0.24    0.07
   1   8   3    0.13    0.08
  -1   8  -3    0.33    0.07
   2  -8   3    8.87    0.24
  -2  -8  -3    9.03    0.21
   2  -8   3    9.15    0.24
   2   8   3    9.09    0.23
   2   8   3    9.13    0.24
   2   8   3    8.58    0.24
  -2   8  -3    9.02    0.23
   3  -8   3    9.79    0.26
   3  -8   3    9.78    0.26
   3   8   3    9.20    0.24
   3   8   3    9.29    0.26
  -3   8  -3    9.54    0.23
   4  -8   3    0.86    0.10
   4  -8   3    1.09    0.11
   4   8   3    1.06    0.09
  -4   8  -3    0.95    0.08
   4   8   3    1.05    0.11
   5  -8   3    4.04    0.19
   5  -8   3    3.83    0.20
   5   8   3    3.79    0.20
   5   8   3    3.75    0.16
  -5   8  -3    3.90    0.14
   6  -8   3    1.80    0.15
   6  -8   3    1.61    0.14
   6   8   3    1.99    0.14
   6   8   3    2.24    0.16
  -6   8  -3    1.72    0.13
   7  -8   3    1.15    0.14
   7  -8   3    1.31    0.16
   7   8   3    1.14    0.10
   7   8   3    1.13    0.16
  -7   8  -3    1.27    0.09
   8  -8   3    0.20    0.16
   8  -8   3    0.30    0.14
   8   8   3    0.14    0.09
   8   8   3   -0.01    0.15
   9  -8   3    0.02    0.18
   9  -8   3   -0.03    0.15
   9   8   3    0.05    0.18
  10  -8   3    0.92    0.21
  10  -8   3    1.40    0.18
  10   8   3    1.37    0.23
 -11  -8  -3    2.13    0.26
  11  -8   3    2.20    0.26
  11  -8   3    1.86    0.20
  11   8   3    2.43    0.27
  12  -8   3    3.45    0.30
  12   8   3    3.35    0.32
  13  -8   3    0.64    0.28
  13   8   3    0.27    0.29
  14  -8   3    1.59    0.33
  14   8   3    1.68    0.34
  14  -9  -3    0.11    0.29
  14   9  -3   -0.54    0.32
 -13  -9   3    0.91    0.27
  13  -9  -3    0.66    0.28
  13  -9  -3    0.92    0.28
  13   9  -3    0.24    0.31
 -12  -9   3    0.08    0.24
  12  -9  -3   -0.07    0.22
  12  -9  -3    0.36    0.25
  12   9  -3    0.09    0.26
  11  -9  -3    0.84    0.23
 -11  -9   3    0.30    0.23
  11  -9  -3    0.62    0.21
  11   9  -3    0.12    0.25
  11   9  -3    0.64    0.19
 -10  -9   3    0.00    0.22
  10  -9  -3    0.16    0.18
  10  -9  -3    0.03    0.20
  10   9  -3   -0.04    0.22
  10   9  -3    0.09    0.17
   9  -9  -3    0.35    0.18
   9  -9  -3    0.22    0.18
  -9  -9   3    0.61    0.21
   9   9  -3    0.56    0.21
   9   9  -3    0.64    0.17
  -9   9   3    0.79    0.14
   8  -9  -3    0.09    0.15
   8  -9  -3    0.17    0.15
  -8   9   3    0.02    0.12
   8   9  -3    0.20    0.14
   8   9  -3    0.20    0.15
   8   9  -3   -0.12    0.18
   7  -9  -3    0.30    0.15
   7  -9  -3    0.39    0.14
  -7   9   3    0.15    0.11
   7   9  -3    0.43    0.11
   7   9  -3    0.44    0.17
   7   9  -3    0.53    0.15
   6  -9  -3    7.82    0.27
   6  -9  -3    7.37    0.27
   6   9  -3    6.62    0.28
  -6   9   3    6.75    0.24
   6   9  -3    7.16    0.24
   6   9  -3    7.19    0.30
   5  -9  -3    2.55    0.18
   5  -9  -3    2.91    0.20
  -5   9   3    2.81    0.16
   5   9  -3    2.43    0.16
   5   9  -3    2.15    0.17
   4  -9  -3    2.13    0.15
   4  -9  -3    2.39    0.17
   4   9  -3    2.61    0.20
  -4   9   3    2.37    0.16
   4   9  -3    2.35    0.17
   3  -9  -3    0.11    0.08
   3  -9  -3    0.03    0.09
   3   9  -3    0.23    0.11
  -3   9   3    0.00    0.08
   2  -9  -3   17.42    0.40
   2  -9  -3   18.43    0.39
  -2   9   3   18.57    0.40
  -2   9   3   18.56    0.39
   1  -9  -3    0.07    0.08
  -1   9   3   -0.01    0.08
  -1   9   3    0.03    0.07
   1   9  -3    0.10    0.09
   0  -9  -3   -0.04    0.07
   0   9  -3   -0.06    0.08
   0   9   3    0.01    0.07
   0   9   3    0.06    0.08
   1  -9   3    0.22    0.09
  -1  -9  -3    0.11    0.07
  -1   9  -3    0.03    0.08
   1   9   3    0.02    0.08
   1   9   3    0.16    0.09
   2  -9   3   18.37    0.41
  -2  -9  -3   18.23    0.38
   2   9   3   18.59    0.41
  -2   9  -3   18.53    0.40
   2   9   3   18.45    0.40
   3  -9   3    0.10    0.10
   3  -9   3    0.04    0.10
   3   9   3    0.05    0.08
  -3   9  -3    0.11    0.07
   3   9   3    0.08    0.09
   4  -9   3    2.41    0.18
   4  -9   3    2.15    0.14
  -4   9  -3    2.47    0.14
   4   9   3    2.45    0.15
   4   9   3    2.42    0.19
   5  -9   3    2.66    0.20
   5  -9   3    2.30    0.15
   5   9   3    2.56    0.16
   5   9   3    2.99    0.20
  -5   9  -3    2.88    0.14
   6  -9   3    7.39    0.27
   6  -9   3    7.20    0.26
  -6   9  -3    7.26    0.20
   6   9   3    7.40    0.29
   6   9   3    6.96    0.22
   7  -9   3    0.21    0.14
   7  -9   3    0.24    0.15
   7   9   3    0.30    0.16
   7   9   3    0.30    0.10
  -7   9  -3    0.32    0.10
   8  -9   3   -0.08    0.17
   8  -9   3   -0.04    0.14
   8   9   3    0.19    0.16
   8   9   3   -0.10    0.16
   9  -9   3    1.10    0.18
   9  -9   3    0.73    0.21
   9   9   3    0.76    0.19
  10  -9   3    0.10    0.17
  10  -9   3    0.18    0.21
  10   9   3   -0.23    0.20
  11  -9   3    0.74    0.19
 -11  -9  -3    0.79    0.21
  11  -9   3    0.83    0.24
  11   9   3   -0.05    0.24
  12  -9   3   -0.16    0.25
  12   9   3   -0.14    0.26
  13  -9   3    0.66    0.30
  13   9   3    0.70    0.29
  14  -9   3    0.25    0.30
  14   9   3    0.07    0.32
  14 -10  -3    1.83    0.32
  14  10  -3    1.56    0.35
  13 -10  -3    0.97    0.26
 -13 -10   3    1.06    0.28
  13 -10  -3    0.93    0.29
  13  10  -3    0.66    0.32
  12 -10  -3    0.44    0.25
 -12 -10   3    0.58    0.26
  12 -10  -3    0.27    0.23
  12  10  -3    0.27    0.29
  11 -10  -3    0.25    0.22
 -11 -10   3    0.26    0.25
  11 -10  -3    0.11    0.23
  11  10  -3    0.11    0.19
  11  10  -3   -0.19    0.24
 -10 -10   3    0.23    0.23
  10 -10  -3    0.09    0.19
  10 -10  -3   -0.08    0.20
  10  10  -3    0.04    0.23
  10  10  -3    0.15    0.18
  -9 -10   3    0.36    0.22
   9 -10  -3    0.34    0.18
   9 -10  -3    0.46    0.18
   9  10  -3    0.51    0.22
  -9  10   3    0.13    0.14
   9  10  -3    0.28    0.17
   8 -10  -3    0.36    0.17
   8 -10  -3    0.29    0.17
   8  10  -3   -0.05    0.16
   8  10  -3    0.11    0.19
  -8  10   3   -0.01    0.13
   7 -10  -3    1.31    0.17
   7 -10  -3    1.64    0.17
   7  10  -3    1.35    0.17
   7  10  -3    1.39    0.14
   7  10  -3    1.41    0.21
  -7  10   3    1.32    0.14
   6 -10  -3   13.02    0.35
   6 -10  -3   12.71    0.36
  -6  10   3   13.05    0.33
   6  10  -3   12.43    0.40
   6  10  -3   13.00    0.38
   5 -10  -3   28.25    0.58
   5 -10  -3   27.28    0.59
  -5  10   3   27.03    0.57
   5  10  -3   27.46    0.61
   5  10  -3   27.52    0.63
   4 -10  -3   30.27    0.63
   4 -10  -3   30.24    0.61
   4  10  -3   28.94    0.65
  -4  10   3   29.90    0.61
   4  10  -3   29.53    0.66
   3 -10  -3   35.37    0.71
   3 -10  -3   35.89    0.73
  -3  10   3   36.20    0.72
   3  10  -3   36.56    0.75
   2 -10  -3   41.32    0.82
  -2  10   3   42.75    0.82
  -2  10   3   41.53    0.82
   2  10  -3   40.76    0.84
   1 -10  -3   71.03    1.32
   1  10  -3   70.24    1.34
  -1  10   3   67.81    1.33
  -1  10   3   71.30    1.33
   0 -10  -3   25.71    0.52
   0  10   3   24.84    0.53
   0  10   3   25.56    0.53
   0  10  -3   25.69    0.54
   1 -10   3   72.20    1.37
  -1 -10  -3   72.20    1.35
  -1  10  -3   70.93    1.36
   1  10   3   72.88    1.36
   1  10   3   70.84    1.36
  -2 -10  -3   40.89    0.79
   2 -10   3   41.13    0.82
  -2  10  -3   41.35    0.82
   2  10   3   41.98    0.82
   3 -10   3   36.26    0.75
   3 -10   3   37.14    0.75
   3  10   3   37.39    0.75
  -3  10  -3   36.48    0.72
   3  10   3   37.36    0.74
   4 -10   3   29.57    0.63
   4 -10   3   30.57    0.64
   4  10   3   29.48    0.62
   4  10   3   32.21    0.65
  -4  10  -3   29.58    0.60
   5 -10   3   27.44    0.60
   5 -10   3   27.92    0.60
   5  10   3   27.63    0.61
   5  10   3   28.09    0.58
  -5  10  -3   28.12    0.56
   6 -10   3   12.78    0.36
   6 -10   3   12.44    0.37
   6  10   3   12.82    0.32
  -6  10  -3   12.65    0.30
   6  10   3   13.78    0.39
   7 -10   3    1.26    0.17
   7 -10   3    1.26    0.16
   7  10   3    1.18    0.12
   7  10   3    1.05    0.18
   8 -10   3    0.13    0.18
   8 -10   3   -0.06    0.16
   8  10   3   -0.14    0.17
   9 -10   3    0.19    0.19
   9 -10   3    0.23    0.17
   9  10   3    0.18    0.20
  10 -10   3   -0.20    0.18
  10 -10   3    0.45    0.22
  10  10   3    0.10    0.22
  11 -10   3    0.05    0.24
 -11 -10  -3    0.19    0.22
  11 -10   3    0.28    0.20
  11  10   3   -0.02    0.25
  12 -10   3    0.50    0.27
  12  10   3    0.24    0.27
  13 -10   3    0.79    0.31
  13  10   3    0.87    0.30
  14 -10   3    1.47    0.34
  14  10   3    1.25    0.33
  14 -11  -3    1.35    0.33
  14  11  -3    1.38    0.35
 -13 -11   3    0.16    0.28
  13 -11  -3    0.41    0.26
  13 -11  -3    0.42    0.28
  13  11  -3    0.06    0.31
  12 -11  -3    0.28    0.25
 -12 -11   3    0.03    0.26
  12 -11  -3    0.09    0.26
  12  11  -3   -0.16    0.30
  11 -11  -3    2.46    0.26
 -11 -11   3    2.76    0.29
  11 -11  -3    2.57    0.27
  11  11  -3    2.39    0.30
  11  11  -3    3.15    0.24
  10 -11  -3    2.29    0.24
 -10 -11   3    2.36    0.27
  10 -11  -3    2.53    0.25
  10  11  -3    2.19    0.27
  10  11  -3    2.61    0.23
   9 -11  -3   10.57    0.39
   9 -11  -3   10.85    0.40
  -9  11   3   10.63    0.35
   9  11  -3   10.89    0.40
   9  11  -3   10.72    0.45
   8 -11  -3    5.89    0.30
   8 -11  -3    5.00    0.30
  -8  11   3    5.12    0.26
   8  11  -3    4.40    0.29
   8  11  -3    4.92    0.31
   7 -11  -3    3.99    0.28
   7 -11  -3    4.19    0.28
   7  11  -3    3.99    0.22
   7  11  -3    4.27    0.26
  -7  11   3    3.82    0.23
   7  11  -3    4.38    0.28
   6 -11  -3    5.33    0.27
   6 -11  -3    5.52    0.25
  -6  11   3    5.57    0.24
   6  11  -3    5.29    0.29
   6  11  -3    5.01    0.31
   5 -11  -3    8.10    0.28
   5 -11  -3    6.91    0.27
   5  11  -3    7.51    0.31
  -5  11   3    7.77    0.26
   5  11  -3    8.07    0.34
   4 -11  -3    0.29    0.11
   4 -11  -3    0.20    0.12
   4  11  -3    0.18    0.15
  -4  11   3    0.20    0.11
   4  11  -3    0.30    0.14
   3 -11  -3    1.30    0.13
   3 -11  -3    1.08    0.11
  -3  11   3    1.23    0.12
   3  11  -3    1.09    0.14
   2 -11  -3   10.21    0.28
  -2  11   3   10.06    0.28
  -2  11   3   10.32    0.28
   2  11  -3    9.80    0.31
   1 -11  -3   10.81    0.28
  -1  11   3   11.08    0.29
   1  11  -3   10.73    0.30
  -1  11   3   10.77    0.29
   0 -11  -3   -0.07    0.08
   0  11   3    0.07    0.09
   0  11   3    0.07    0.10
   0  11  -3    0.11    0.10
   1 -11   3   10.96    0.30
  -1 -11  -3   10.57    0.27
   1  11   3   10.83    0.30
  -1  11  -3   10.99    0.30
   1  11   3   11.27    0.30
   2 -11   3   10.06    0.29
  -2 -11  -3   10.61    0.26
   2  11   3   10.68    0.30
  -2  11  -3   10.69    0.29
   3 -11   3    1.17    0.13
   3 -11   3    1.03    0.13
   3  11   3    1.23    0.14
   3  11   3    1.20    0.13
  -3  11  -3    0.98    0.13
  -3  11  -3    1.20    0.11
   4 -11   3    0.19    0.13
   4 -11   3    0.31    0.13
   4  11   3    0.00    0.13
   4  11   3    0.08    0.11
  -4  11  -3    0.05    0.09
   5 -11   3    7.67    0.29
   5 -11   3    7.65    0.29
   5  11   3    8.16    0.25
   5  11   3    7.57    0.29
  -5  11  -3    7.61    0.23
   6 -11   3    5.36    0.28
   6 -11   3    5.34    0.28
   6  11   3    5.27    0.22
   6  11   3    5.56    0.29
  -6  11  -3    5.32    0.21
   7 -11   3    4.63    0.28
   7 -11   3    4.15    0.29
   7  11   3    4.24    0.21
   7  11   3    4.29    0.29
   8 -11   3    5.19    0.31
   8 -11   3    5.36    0.33
   8  11   3    5.11    0.32
   9 -11   3   10.65    0.38
   9 -11   3   11.00    0.42
   9  11   3   10.85    0.42
  10 -11   3    2.47    0.26
  10 -11   3    2.50    0.24
  10  11   3    1.99    0.26
  11 -11   3    3.03    0.29
  11 -11   3    2.99    0.26
  11  11   3    2.14    0.28
  12 -11   3    0.21    0.27
  12  11   3    0.03    0.27
  13 -11   3    0.18    0.30
  13  11   3    0.89    0.31
  14 -11   3    1.83    0.35
  14  11   3    1.76    0.35
  13 -12  -3    0.59    0.28
 -13 -12   3    0.73    0.29
  13 -12  -3    0.70    0.29
  13  12  -3    0.16    0.32
  12 -12  -3    1.08    0.27
 -12 -12   3    1.19    0.29
  12 -12  -3    1.56    0.29
  12  12  -3    0.83    0.32
  11 -12  -3   -0.03    0.23
 -11 -12   3    0.55    0.27
  11 -12  -3   -0.14    0.24
  11  12  -3   -0.48    0.26
  11  12  -3   -0.24    0.21
 -10 -12   3    1.29    0.27
  10 -12  -3    0.86    0.22
  10 -12  -3    0.80    0.23
  10  12  -3    0.94    0.28
  10  12  -3    1.01    0.21
   9 -12  -3    0.24    0.21
   9 -12  -3    0.29    0.20
  -9  12   3    0.26    0.16
   9  12  -3    0.25    0.18
   9  12  -3    0.31    0.23
   8 -12  -3   -0.01    0.18
   8 -12  -3    0.19    0.19
  -8  12   3    0.07    0.14
   8  12  -3    0.12    0.21
   8  12  -3    0.20    0.18
   7 -12  -3    2.73    0.20
   7 -12  -3    3.34    0.22
   7  12  -3    3.35    0.23
   7  12  -3    3.24    0.22
  -7  12   3    3.28    0.23
   7  12  -3    2.79    0.24
   6 -12  -3    7.14    0.30
   6 -12  -3    7.05    0.31
   6  12  -3    6.94    0.32
  -6  12   3    7.33    0.28
   6  12  -3    7.52    0.35
   5 -12  -3   19.32    0.46
   5 -12  -3   18.96    0.48
   5  12  -3   19.42    0.50
  -5  12   3   20.11    0.46
   5  12  -3   19.73    0.53
   4 -12  -3   11.70    0.33
   4 -12  -3   11.53    0.34
  -4  12   3   11.60    0.33
   4  12  -3   11.19    0.36
   4  12  -3   11.76    0.38
   3 -12  -3   36.78    0.76
   3 -12  -3   37.10    0.75
  -3  12   3   36.60    0.76
  -3  12   3   37.88    0.76
   3  12  -3   37.65    0.79
   2 -12  -3   26.15    0.56
  -2  12   3   26.98    0.57
  -2  12   3   26.09    0.56
   2  12  -3   25.42    0.58
   1 -12  -3   18.94    0.44
   1  12  -3   19.90    0.47
  -1  12   3   19.79    0.45
  -1  12   3   20.39    0.45
   0 -12  -3    6.18    0.22
   0  12   3    5.89    0.23
   0  12  -3    6.40    0.25
   0  12   3    5.80    0.24
   1 -12   3   19.43    0.45
  -1 -12  -3   19.12    0.42
   1  12   3   19.64    0.45
   1  12   3   19.21    0.45
  -1  12  -3   18.79    0.45
   2 -12   3   25.94    0.57
  -2 -12  -3   26.50    0.54
  -2  12  -3   26.21    0.57
   2  12   3   26.40    0.57
   3 -12   3   37.14    0.78
  -3  12  -3   37.76    0.78
   3  12   3   39.78    0.78
   3  12   3   37.50    0.79
   4 -12   3   12.00    0.35
   4 -12   3   11.85    0.35
   4  12   3   11.53    0.35
  -4  12  -3   11.34    0.31
   4  12   3   11.87    0.33
   5 -12   3   18.93    0.48
   5 -12   3   19.72    0.48
   5  12   3   18.93    0.49
   5  12   3   19.85    0.45
  -5  12  -3   19.29    0.43
   6 -12   3    7.23    0.31
   6 -12   3    7.23    0.32
   6  12   3    6.90    0.26
   6  12   3    7.20    0.31
  -6  12  -3    7.04    0.24
   7 -12   3    3.98    0.30
   7 -12   3    2.97    0.21
   7  12   3    3.23    0.21
   7  12   3    3.15    0.23
   8 -12   3    0.39    0.20
   8 -12   3    0.20    0.18
   8  12   3   -0.02    0.19
   9 -12   3    0.55    0.19
   9 -12   3    0.16    0.21
   9  12   3    0.28    0.21
  10 -12   3    1.33    0.25
  10 -12   3    0.91    0.22
  10  12   3    0.81    0.25
  11 -12   3    0.06    0.25
  11 -12   3   -0.08    0.22
  11  12   3   -0.13    0.25
  12 -12   3    1.38    0.29
  12 -12   3    1.33    0.26
  12  12   3    1.04    0.28
  13 -12   3    0.45    0.32
  13  12   3    0.52    0.31
  13 -13  -3   -0.16    0.30
  13 -13  -3   -0.12    0.29
 -13 -13   3    0.16    0.31
  13  13  -3    0.18    0.33
  12 -13  -3    1.11    0.29
  12 -13  -3    0.66    0.28
 -12 -13   3    0.48    0.30
  12  13  -3    0.43    0.31
  11 -13  -3    5.97    0.41
  11 -13  -3    6.18    0.45
 -11 -13   3    6.17    0.37
  11  13  -3    5.15    0.37
 -10 -13   3    2.55    0.30
  10 -13  -3    2.28    0.27
  10 -13  -3    2.64    0.27
  10  13  -3    3.09    0.25
  10  13  -3    2.80    0.31
   9 -13  -3    6.77    0.39
   9 -13  -3    6.39    0.37
   9  13  -3    6.41    0.37
   9  13  -3    6.11    0.42
   8 -13  -3    2.99    0.23
   8 -13  -3    2.91    0.24
   8  13  -3    2.76    0.24
  -8  13   3    3.02    0.20
   8  13  -3    2.46    0.26
   7 -13  -3    4.10    0.30
   7 -13  -3    3.62    0.22
   7  13  -3    3.55    0.26
  -7  13   3    3.87    0.26
   7  13  -3    4.03    0.24
   6 -13  -3   19.93    0.49
   6 -13  -3   19.58    0.50
   6  13  -3   19.08    0.55
   6  13  -3   17.49    0.51
  -6  13   3   19.50    0.47
   5 -13  -3   13.77    0.37
   5 -13  -3   12.52    0.39
   5  13  -3   13.15    0.44
   5  13  -3   14.13    0.42
  -5  13   3   14.00    0.37
   4 -13  -3    0.05    0.14
   4 -13  -3    0.14    0.13
   4  13  -3   -0.07    0.15
  -4  13   3   -0.08    0.13
   4  13  -3    0.03    0.17
   3 -13  -3    0.22    0.14
   3  13  -3    0.30    0.15
  -3  13   3    0.25    0.12
  -3  13   3    0.37    0.13
   2 -13  -3   11.25    0.33
   2  13  -3   11.66    0.36
  -2  13   3   11.75    0.33
  -2  13   3   11.64    0.33
   1 -13  -3    2.24    0.15
  -1  13   3    2.12    0.16
   1  13  -3    2.33    0.17
  -1  13   3    2.00    0.16
   0 -13  -3   -0.13    0.11
   0  13  -3    0.03    0.12
   0  13   3   -0.01    0.11
   0  13   3    0.09    0.13
   1 -13   3    1.64    0.15
  -1 -13  -3    2.22    0.14
   1  13   3    2.02    0.16
   1  13   3    2.28    0.16
  -1  13  -3    2.25    0.16
   2 -13   3   11.25    0.34
  -2 -13  -3   12.10    0.31
  -2  13  -3   11.43    0.35
   2  13   3   12.34    0.34
   3 -13   3    0.36    0.14
  -3  13  -3    0.28    0.14
   3  13   3    0.19    0.14
   3  13   3    0.28    0.13
   4 -13   3    0.00    0.15
   4 -13   3    0.15    0.15
   4  13   3    0.12    0.15
   4  13   3    0.18    0.13
  -4  13  -3    0.38    0.14
  -4  13  -3    0.01    0.11
   5 -13   3   12.70    0.39
   5 -13   3   13.64    0.40
   5  13   3   13.10    0.41
   5  13   3   13.12    0.36
  -5  13  -3   13.47    0.34
   6 -13   3   19.27    0.50
   6 -13   3   19.70    0.50
   6  13   3   18.41    0.50
   6  13   3   18.95    0.45
  -6  13  -3   19.17    0.44
   7 -13   3    3.65    0.24
   7 -13   3    3.89    0.24
   7  13   3    4.43    0.31
   7  13   3    4.18    0.24
   8 -13   3    2.56    0.23
   8 -13   3    2.54    0.25
   8  13   3    2.65    0.25
   9 -13   3    5.73    0.39
   9 -13   3    6.63    0.36
   9  13   3    6.31    0.41
  10 -13   3    2.39    0.26
  10 -13   3    2.31    0.28
  10  13   3    2.11    0.27
  11 -13   3    5.57    0.39
  11 -13   3    5.60    0.35
  11  13   3    5.63    0.36
  12 -13   3    0.99    0.30
  12 -13   3    1.15    0.27
  12  13   3    0.67    0.29
  13 -13   3    0.90    0.33
  13  13   3   -0.29    0.31
  13 -14  -3    0.23    0.30
  13 -14  -3    0.17    0.31
 -13 -14   3   -0.04    0.32
  13  14  -3    0.02    0.33
  12 -14  -3    0.99    0.31
  12 -14  -3    0.74    0.29
 -12 -14   3    0.56    0.31
  12  14  -3    0.29    0.32
 -11 -14   3    0.10    0.27
  11 -14  -3    0.41    0.27
  11 -14  -3    0.54    0.27
  11  14  -3    0.17    0.29
  10 -14  -3    1.02    0.25
  10 -14  -3    1.18    0.25
  10  14  -3    1.01    0.28
  10  14  -3    1.11    0.23
   9 -14  -3    0.96    0.23
   9 -14  -3    1.01    0.24
   9  14  -3    0.60    0.25
   9  14  -3    1.62    0.23
   8 -14  -3    3.20    0.25
   8 -14  -3    3.08    0.26
  -8  14   3    3.25    0.21
   8  14  -3    3.78    0.26
   8  14  -3    3.13    0.29
   7 -14  -3   13.28    0.42
   7 -14  -3   12.51    0.43
   7  14  -3   12.80    0.44
   7  14  -3   12.75    0.48
  -7  14   3   13.32    0.40
   6 -14  -3    4.49    0.31
   6 -14  -3    4.80    0.28
  -6  14   3    4.23    0.28
   6  14  -3    4.62    0.35
   6  14  -3    4.40    0.32
   5 -14  -3    2.05    0.18
   5 -14  -3    2.11    0.20
   5  14  -3    2.42    0.22
   5  14  -3    1.90    0.22
  -5  14   3    2.20    0.18
   4 -14  -3   -0.26    0.15
   4 -14  -3    0.07    0.13
   4  14  -3    0.07    0.16
  -4  14   3    0.14    0.15
   4  14  -3   -0.19    0.18
  -4  14   3   -0.06    0.14
   3 -14  -3   10.69    0.35
  -3  14   3   11.43    0.35
  -3  14   3   11.10    0.35
   3  14  -3   11.63    0.39
   2 -14  -3    0.17    0.14
   2  14  -3    0.09    0.15
  -2  14   3    0.17    0.14
  -2  14   3   -0.02    0.13
   1 -14  -3    0.71    0.13
  -1  14   3    0.81    0.14
  -1  14   3    0.71    0.15
   1  14  -3    0.71    0.15
   0 -14  -3    0.80    0.13
   0  14  -3    0.62    0.15
   0  14   3    0.37    0.14
   0  14   3    0.85    0.14
   1 -14   3    0.94    0.15
  -1 -14  -3    0.80    0.13
   1  14   3    0.79    0.14
   1  14   3    0.69    0.15
  -1  14  -3    0.78    0.16
   2 -14   3   -0.01    0.14
  -2 -14  -3    0.01    0.12
  -2  14  -3    0.19    0.15
   2  14   3    0.06    0.13
   3 -14   3   12.02    0.36
  -3  14  -3   11.20    0.35
   3  14   3   10.83    0.35
   3  14   3   11.52    0.37
   4 -14   3    0.17    0.16
   4  14   3   -0.07    0.15
  -4  14  -3    0.26    0.15
   4  14   3    0.15    0.14
   5 -14   3    2.07    0.21
   5 -14   3    1.97    0.20
  -5  14  -3    2.11    0.16
   5  14   3    1.96    0.17
   5  14   3    1.95    0.20
   6 -14   3    4.50    0.31
   6 -14   3    4.15    0.25
  -6  14  -3    4.68    0.24
   6  14   3    4.65    0.26
   6  14   3    4.49    0.31
   7 -14   3   12.27    0.45
   7 -14   3   13.25    0.44
   7  14   3   13.02    0.42
   7  14   3   12.84    0.46
   8 -14   3    3.16    0.26
   8 -14   3    2.96    0.26
   8  14   3    3.19    0.26
   9 -14   3    0.84    0.24
   9 -14   3    0.89    0.24
   9  14   3    0.64    0.24
  10 -14   3    1.34    0.26
  10 -14   3    1.22    0.27
  10  14   3    1.23    0.26
  11 -14   3    0.64    0.29
  11 -14   3    0.34    0.25
  11  14   3    0.18    0.27
  12 -14   3    0.98    0.29
  12 -14   3    1.31    0.32
  12  14   3    1.14    0.31
  13 -14   3    0.32    0.33
  13  14   3   -0.22    0.32
  12 -15  -3    0.33    0.30
  12 -15  -3   -0.09    0.29
 -12 -15   3   -0.18    0.31
  12  15  -3   -0.03    0.31
  11 -15  -3   -0.39    0.27
  11 -15  -3    0.60    0.26
 -11 -15   3    0.22    0.29
  11  15  -3    0.12    0.29
  10 -15  -3    1.29    0.27
  10 -15  -3    1.23    0.27
  10  15  -3    1.51    0.24
  10  15  -3    0.95    0.29
   9 -15  -3    3.88    0.28
   9 -15  -3    3.03    0.28
   9  15  -3    3.67    0.27
   9  15  -3    3.69    0.32
   8 -15  -3    7.84    0.40
   8 -15  -3    8.08    0.41
   8  15  -3    8.48    0.40
   8  15  -3    8.28    0.45
  -8  15   3    8.27    0.36
   7 -15  -3    2.83    0.23
   7 -15  -3    2.85    0.25
  -7  15   3    3.45    0.23
   7  15  -3    3.06    0.24
   7  15  -3    3.24    0.28
   6 -15  -3   15.37    0.47
   6 -15  -3   16.88    0.47
   6  15  -3   15.84    0.49
   6  15  -3   15.85    0.54
  -6  15   3   17.02    0.45
   5 -15  -3    8.23    0.32
   5 -15  -3    7.75    0.34
   5  15  -3    7.98    0.39
  -5  15   3    8.76    0.33
   5  15  -3    7.96    0.37
  -5  15   3    7.98    0.35
   4 -15  -3    5.34    0.30
  -4  15   3    6.04    0.31
   4  15  -3    6.15    0.35
   4  15  -3    6.11    0.34
  -4  15   3    5.60    0.30
   3 -15  -3    1.03    0.18
   3  15  -3    1.04    0.19
  -3  15   3    1.40    0.18
  -3  15   3    0.83    0.16
   2 -15  -3    0.05    0.15
  -2  15   3    0.02    0.15
   2  15  -3    0.05    0.17
  -2  15   3   -0.02    0.15
   1 -15  -3    0.18    0.14
  -1  15   3    0.39    0.16
   1  15  -3    0.37    0.16
  -1  15   3    0.35    0.15
   0 -15  -3    0.00    0.13
   0  15  -3   -0.17    0.14
   0  15   3   -0.01    0.15
   0  15   3   -0.10    0.14
  -1 -15  -3    0.37    0.13
   1 -15   3    0.29    0.15
  -1  15  -3    0.35    0.16
   1  15   3    0.27    0.14
   2 -15   3    0.06    0.16
  -2 -15  -3   -0.04    0.12
  -2  15  -3    0.07    0.15
   2  15   3    0.08    0.15
   3 -15   3    1.06    0.18
  -3  15  -3    0.89    0.17
   3  15   3    0.81    0.17
   3  15   3    1.24    0.17
   4 -15   3    5.42    0.31
   4  15   3    5.89    0.31
   4  15   3    6.30    0.30
  -4  15  -3    6.16    0.32
   5 -15   3    7.76    0.35
   5 -15   3    7.64    0.35
   5  15   3    7.66    0.36
   5  15   3    8.24    0.32
  -5  15  -3    7.92    0.36
   6 -15   3   15.87    0.48
   6 -15   3   14.52    0.47
  -6  15  -3   16.19    0.54
   6  15   3   15.55    0.49
   6  15   3   16.03    0.42
   7 -15   3    2.90    0.26
   7 -15   3    2.94    0.25
   7  15   3    3.31    0.26
   8 -15   3    7.39    0.39
   8 -15   3    7.68    0.41
   8  15   3    7.81    0.42
   9 -15   3    3.41    0.29
   9 -15   3    3.24    0.29
   9  15   3    3.10    0.28
  10 -15   3    1.24    0.28
  10 -15   3    1.10    0.27
  10  15   3    0.91    0.27
  11 -15   3    0.32    0.26
  11 -15   3    0.18    0.29
  11  15   3   -0.29    0.28
  12 -15   3   -0.05    0.28
  12 -15   3   -0.14    0.30
  12  15   3   -0.18    0.29
 -12 -16   3    3.70    0.38
  12 -16  -3    3.84    0.36
  12 -16  -3    4.01    0.35
  12  16  -3    3.45    0.38
  11 -16  -3    1.51    0.29
 -11 -16   3    2.13    0.34
  11 -16  -3    1.40    0.30
  11  16  -3    0.76    0.31
  10 -16  -3    1.26    0.28
  10 -16  -3    1.54    0.27
  10  16  -3    1.01    0.29
  10  16  -3    1.79    0.30
   9 -16  -3    0.46    0.24
   9 -16  -3    0.51    0.25
   9  16  -3    0.51    0.28
   9  16  -3    0.52    0.22
   8 -16  -3    0.26    0.23
   8 -16  -3    0.12    0.22
   8  16  -3   -0.11    0.21
  -8  16   3    0.16    0.19
   8  16  -3   -0.17    0.25
   7 -16  -3    6.03    0.37
   7 -16  -3    5.76    0.37
  -7  16   3    6.00    0.34
   7  16  -3    5.69    0.36
   7  16  -3    5.28    0.33
   6 -16  -3   12.69    0.44
   6 -16  -3   12.05    0.44
   6  16  -3   13.09    0.45
   6  16  -3   12.45    0.49
  -6  16   3   13.47    0.42
   5 -16  -3   20.98    0.55
  -5  16   3   20.37    0.55
   5  16  -3   21.23    0.57
  -5  16   3   20.85    0.53
   5  16  -3   21.10    0.60
   4 -16  -3   22.87    0.58
  -4  16   3   23.09    0.58
  -4  16   3   23.80    0.56
   4  16  -3   22.34    0.60
   4  16  -3   22.98    0.62
   3 -16  -3   31.69    0.72
  -3  16   3   34.15    0.72
   3  16  -3   30.74    0.74
  -3  16   3   32.18    0.72
   2 -16  -3   50.78    1.02
   2  16  -3   48.80    1.04
  -2  16   3   51.13    1.03
  -2  16   3   48.52    1.02
   1 -16  -3   53.07    1.02
   1  16  -3   48.61    1.05
  -1  16   3   51.72    1.04
  -1  16   3   48.23    1.03
   0 -16  -3   51.10    1.00
   0  16   3   50.52    1.02
   0  16   3   47.95    1.01
   0  16  -3   47.56    1.02
  -1 -16  -3   50.38    1.00
   1 -16   3   51.41    1.04
  -1  16  -3   50.92    1.04
   1  16   3   48.37    1.03
  -2 -16  -3   50.84    1.00
   2 -16   3   49.08    1.03
  -2  16  -3   49.49    1.03
   2  16   3   49.50    1.03
   3 -16   3   32.87    0.73
   3  16   3   32.35    0.74
   3  16   3   31.83    0.72
  -3  16  -3   31.78    0.73
   4 -16   3   22.54    0.58
  -4  16  -3   23.61    0.59
   4  16   3   23.35    0.57
   4  16   3   23.67    0.60
   5 -16   3   20.29    0.57
   5  16   3   21.63    0.53
  -5  16  -3   21.88    0.58
   5  16   3   21.95    0.58
   6 -16   3   12.58    0.45
   6 -16   3   12.45    0.45
   6  16   3   12.98    0.39
   6  16   3   12.06    0.45
  -6  16  -3   12.48    0.45
   7 -16   3    6.44    0.38
   7 -16   3    5.96    0.38
   7  16   3    5.52    0.40
   8 -16   3    0.03    0.23
   8 -16   3   -0.24    0.23
   8  16   3   -0.11    0.22
   9 -16   3    0.28    0.25
   9 -16   3    0.48    0.26
   9  16   3   -0.18    0.25
  10 -16   3    1.72    0.29
  10 -16   3    1.55    0.29
  10  16   3    1.27    0.28
  11 -16   3    1.58    0.29
  11 -16   3    1.69    0.31
  11  16   3    1.54    0.31
  12 -16   3    3.42    0.36
  12 -16   3    4.40    0.35
  12  16   3    3.67    0.37
 -12 -17   3   -0.05    0.32
  12 -17  -3    0.16    0.30
  12 -17  -3    0.25    0.32
  12  17  -3   -0.16    0.32
 -11 -17   3    1.51    0.34
  11 -17  -3    1.09    0.30
  11 -17  -3    1.57    0.31
  11  17  -3    1.10    0.33
  10 -17  -3    4.43    0.34
  10 -17  -3    4.67    0.32
  10  17  -3    3.46    0.35
   9 -17  -3    2.76    0.28
   9 -17  -3    2.72    0.30
   9  17  -3    2.69    0.27
   9  17  -3    1.89    0.30
   8 -17  -3    8.13    0.44
   8 -17  -3    9.05    0.44
   8  17  -3    8.31    0.51
   8  17  -3    8.76    0.44
   7 -17  -3    6.03    0.40
   7 -17  -3    7.40    0.40
   7  17  -3    5.88    0.43
  -7  17   3    6.96    0.35
   7  17  -3    6.42    0.40
   6 -17  -3    7.54    0.38
   6 -17  -3    6.45    0.38
   6  17  -3    7.06    0.40
  -6  17   3    6.30    0.39
   6  17  -3    6.86    0.42
  -6  17   3    7.53    0.35
   5 -17  -3    4.47    0.28
  -5  17   3    3.78    0.24
   5  17  -3    4.76    0.37
   5  17  -3    3.60    0.30
  -5  17   3    3.92    0.26
   4 -17  -3   11.29    0.42
  -4  17   3   11.02    0.42
   4  17  -3   11.78    0.45
   4  17  -3   11.41    0.46
  -4  17   3   12.17    0.40
   3 -17  -3    4.15    0.25
  -3  17   3    4.00    0.24
   3  17  -3    4.10    0.27
  -3  17   3    4.73    0.33
   2 -17  -3    0.21    0.18
  -2  17   3    0.06    0.17
  -2  17   3    0.13    0.18
   2  17  -3    0.48    0.19
   1 -17  -3    1.32    0.18
  -1  17   3    1.70    0.20
  -1  17   3    1.25    0.19
   1  17  -3    1.55    0.21
   0 -17  -3   -0.18    0.15
   0  17  -3    0.25    0.18
   0  17   3    0.07    0.17
  -1 -17  -3    1.78    0.17
  -1  17  -3    1.19    0.20
   1  17   3    1.44    0.19
  -2 -17  -3    0.22    0.15
   2 -17   3    0.28    0.19
  -2  17  -3   -0.04    0.19
   2  17   3    0.26    0.17
   3 -17   3    4.50    0.33
   3  17   3    4.63    0.33
   3  17   3    4.11    0.31
  -3  17  -3    3.89    0.25
   4 -17   3   11.40    0.44
  -4  17  -3   11.86    0.42
   4  17   3   11.93    0.42
   4  17   3   11.50    0.41
   5 -17   3    3.55    0.26
   5  17   3    3.95    0.27
  -5  17  -3    4.31    0.28
   5  17   3    4.04    0.30
   6 -17   3    6.97    0.39
   6  17   3    6.85    0.33
  -6  17  -3    7.04    0.40
   6  17   3    7.10    0.41
   7 -17   3    5.75    0.41
   7 -17   3    6.81    0.40
   7  17   3    6.56    0.42
  -7  17  -3    6.70    0.41
   8 -17   3    9.31    0.45
   8 -17   3    7.89    0.44
   8  17   3    8.07    0.43
   9 -17   3    2.83    0.30
   9 -17   3    2.90    0.30
   9  17   3    2.52    0.30
  10 -17   3    4.17    0.34
  10 -17   3    4.59    0.35
  10  17   3    3.88    0.34
  11 -17   3    1.62    0.31
  11 -17   3    1.86    0.33
  11  17   3    0.95    0.31
  12 -17   3    0.50    0.30
  12 -17   3    0.40    0.32
  12  17   3   -0.29    0.30
 -11 -18   3    1.17    0.36
  11 -18  -3    0.84    0.32
  11 -18  -3    0.75    0.32
  11  18  -3    0.71    0.33
  10 -18  -3    3.47    0.35
  10 -18  -3    3.15    0.31
  10  18  -3    3.19    0.35
   9 -18  -3    1.88    0.30
   9 -18  -3    2.55    0.29
   9  18  -3    2.35    0.27
   9  18  -3    1.94    0.33
   8 -18  -3    0.32    0.26
   8 -18  -3    0.32    0.25
   8  18  -3    0.38    0.24
   8  18  -3    0.06    0.29
   7 -18  -3    1.15    0.24
   7 -18  -3    1.22    0.26
   7  18  -3    0.85    0.23
   7  18  -3    0.57    0.27
  -7  18   3    0.96    0.25
  -7  18   3    0.92    0.22
   6 -18  -3    0.07    0.22
   6  18  -3    0.22    0.26
  -6  18   3    0.07    0.22
  -6  18   3    0.60    0.20
   6  18  -3    0.70    0.23
   5 -18  -3    2.07    0.24
  -5  18   3    2.63    0.23
  -5  18   3    2.56    0.25
   5  18  -3    2.81    0.29
   5  18  -3    2.33    0.26
   4 -18  -3   -0.19    0.21
  -4  18   3    0.07    0.19
   4  18  -3    0.06    0.22
  -4  18   3   -0.07    0.19
   4  18  -3    0.22    0.23
   3 -18  -3    2.67    0.24
   3  18  -3    3.27    0.26
  -3  18   3    3.52    0.24
  -3  18   3    3.34    0.24
   2 -18  -3    2.76    0.23
   2  18  -3    2.89    0.25
  -2  18   3    2.26    0.23
  -2  18   3    2.74    0.24
   1 -18  -3    0.20    0.18
   1  18  -3    0.49    0.20
  -1  18   3    0.50    0.19
  -1  18   3    0.14    0.19
   0 -18  -3    0.28    0.17
   0  18  -3    0.80    0.21
   0  18   3    0.61    0.19
  -1 -18  -3    0.40    0.18
   1  18   3   -0.03    0.18
  -1  18  -3    0.20    0.20
   2 -18   3    2.40    0.24
   2  18   3    2.17    0.22
  -2  18  -3    3.45    0.25
   3 -18   3    3.31    0.25
  -3  18  -3    2.99    0.25
   3  18   3    3.54    0.26
   3  18   3    3.60    0.25
   4 -18   3    0.11    0.21
  -4  18  -3   -0.14    0.20
   4  18   3    0.17    0.21
   4  18   3    0.09    0.19
   5 -18   3    1.99    0.25
   5  18   3    2.93    0.27
   5  18   3    2.95    0.23
  -5  18  -3    2.52    0.25
   6 -18   3    0.14    0.23
   6  18   3    0.05    0.23
  -6  18  -3    0.58    0.23
   7 -18   3    1.07    0.25
  -7  18  -3    1.22    0.26
   7  18   3    1.10    0.26
   8 -18   3    0.28    0.27
   8 -18   3    0.04    0.26
   8  18   3    0.10    0.26
  -8  18  -3    0.55    0.26
   9 -18   3    2.42    0.31
   9 -18   3    2.58    0.33
   9  18   3    2.43    0.29
  10 -18   3    3.62    0.34
  10 -18   3    3.40    0.36
  10  18   3    3.04    0.33
  11 -18   3    1.54    0.32
  11 -18   3    1.36    0.35
  11  18   3    0.81    0.31
  10 -19  -3    3.72    0.35
  10 -19  -3    4.40    0.35
  10  19  -3    3.83    0.37
   9 -19  -3    2.22    0.30
   9 -19  -3    1.59    0.31
   9  19  -3    1.96    0.29
   9  19  -3    2.30    0.34
   8 -19  -3    9.69    0.53
   8 -19  -3   10.57    0.49
   8  19  -3    9.16    0.56
  -8  19   3   10.77    0.51
   8  19  -3    9.91    0.48
   7 -19  -3   12.54    0.51
   7  19  -3   12.39    0.50
  -7  19   3   13.11    0.49
   7  19  -3   12.46    0.54
  -7  19   3   11.65    0.51
   6 -19  -3   10.73    0.47
  -6  19   3   10.53    0.47
   6  19  -3   11.54    0.49
  -6  19   3   10.88    0.44
   6  19  -3   10.03    0.50
   5 -19  -3    4.74    0.30
  -5  19   3    5.21    0.39
   5  19  -3    4.70    0.34
   5  19  -3    5.22    0.32
  -5  19   3    5.77    0.36
   4 -19  -3    3.24    0.27
  -4  19   3    3.26    0.26
   4  19  -3    3.13    0.28
  -4  19   3    2.93    0.26
   4  19  -3    3.48    0.30
   3 -19  -3    0.89    0.22
  -3  19   3    0.60    0.21
  -3  19   3    0.64    0.21
   3  19  -3    0.24    0.22
   2 -19  -3    4.36    0.27
  -2  19   3    4.47    0.27
  -2  19   3    4.14    0.27
   2  19  -3    3.95    0.29
   1 -19  -3   -0.02    0.19
  -1  19   3    0.28    0.19
   1  19  -3    0.24    0.21
   0 -19  -3   -0.05    0.19
   0  19   3    0.12    0.20
   0  19  -3    0.09    0.21
  -1 -19  -3    0.31    0.19
   1  19   3    0.19    0.20
  -1  19  -3    0.27    0.21
   2 -19   3    3.96    0.28
  -2  19  -3    4.17    0.28
   2  19   3    4.16    0.27
   3 -19   3    0.52    0.22
  -3  19  -3    0.95    0.23
   3  19   3    0.38    0.20
   3  19   3    0.21    0.22
   4 -19   3    3.64    0.28
   4  19   3    3.12    0.27
   4  19   3    3.35    0.25
  -4  19  -3    3.23    0.28
   5 -19   3    5.48    0.40
  -5  19  -3    4.93    0.31
   5  19   3    4.74    0.34
   5  19   3    5.00    0.38
   6 -19   3    9.62    0.47
   6  19   3   10.20    0.48
  -6  19  -3   10.97    0.48
   7 -19   3   12.22    0.52
  -7  19  -3   12.62    0.53
   7  19   3   12.68    0.52
   8 -19   3   10.47    0.51
   8  19   3    9.17    0.50
  -8  19  -3   10.46    0.53
   9 -19   3    2.60    0.33
   9 -19   3    1.72    0.32
  -9  19  -3    2.61    0.33
   9  19   3    1.60    0.30
  10 -19   3    3.59    0.38
  10 -19   3    3.92    0.36
  10  19   3    3.73    0.35
  10 -20  -3    0.04    0.31
  10 -20  -3    0.13    0.32
 -10  20   3   -0.01    0.32
  10  20  -3   -0.37    0.29
   9 -20  -3    0.01    0.27
   9 -20  -3    0.52    0.30
   9  20  -3    0.03    0.32
  -9  20   3   -0.12    0.30
   8 -20  -3    0.27    0.29
   8  20  -3   -0.06    0.30
  -8  20   3    0.19    0.28
   8  20  -3    0.41    0.25
   7 -20  -3    4.64    0.35
  -7  20   3    4.68    0.34
   7  20  -3    4.72    0.37
  -7  20   3    4.73    0.34
   7  20  -3    5.24    0.33
   6 -20  -3    7.03    0.45
   6  20  -3    6.89    0.47
  -6  20   3    6.93    0.42
   6  20  -3    7.40    0.46
  -6  20   3    6.46    0.44
   5 -20  -3    5.95    0.42
  -5  20   3    6.41    0.41
   5  20  -3    5.59    0.37
   5  20  -3    6.32    0.44
  -5  20   3    5.85    0.42
   4 -20  -3    7.43    0.45
  -4  20   3    8.06    0.40
   4  20  -3    7.85    0.50
  -4  20   3    7.10    0.42
   4  20  -3    7.24    0.45
   3 -20  -3   17.31    0.54
   3  20  -3   17.09    0.58
  -3  20   3   17.57    0.54
  -3  20   3   18.78    0.55
   2 -20  -3   11.66    0.47
  -2  20   3   12.70    0.48
   2  20  -3   11.95    0.50
  -2  20   3   11.99    0.46
   1 -20  -3   22.84    0.59
   1  20  -3   21.99    0.64
  -1  20   3   22.85    0.63
   0 -20  -3   38.18    0.84
   0  20   3   36.19    0.85
   0  20  -3   36.02    0.87
  -1 -20  -3   23.87    0.59
  -1  20  -3   22.88    0.64
   1  20   3   21.91    0.62
   2  20   3   11.56    0.46
  -2  20  -3   12.46    0.49
   3 -20   3   17.60    0.55
   3  20   3   17.66    0.56
  -3  20  -3   16.57    0.57
   3  20   3   17.85    0.54
   4 -20   3    6.73    0.43
   4  20   3    7.03    0.43
  -4  20  -3    7.53    0.45
   4  20   3    8.38    0.41
   5 -20   3    5.43    0.34
  -5  20  -3    5.84    0.43
   5  20   3    5.82    0.40
   5  20   3    5.92    0.37
   6 -20   3    6.56    0.44
  -6  20  -3    6.24    0.46
   6  20   3    6.01    0.45
   7 -20   3    4.48    0.34
  -7  20  -3    4.62    0.35
   7  20   3    4.86    0.34
   8 -20   3    0.11    0.28
   8  20   3   -0.06    0.27
  -8  20  -3    0.13    0.29
   9 -20   3    0.13    0.29
   9  20   3   -0.40    0.27
  -9  20  -3   -0.08    0.29
  10 -20   3    0.04    0.31
  10 -20   3    0.59    0.33
  10  20   3   -0.39    0.29
 -10  20  -3   -0.14    0.32
   9 -21  -3    0.08    0.34
   9  21  -3    0.06    0.32
  -9  21   3    0.25    0.32
   8 -21  -3    0.38    0.32
   8  21  -3    0.08    0.31
  -8  21   3    0.07    0.29
   8  21  -3    1.00    0.27
   7 -21  -3    0.15    0.29
   7  21  -3   -0.06    0.25
  -7  21   3   -0.05    0.27
   7  21  -3   -0.07    0.30
   6 -21  -3   -0.25    0.29
  -6  21   3    0.23    0.26
  -6  21   3   -0.34    0.24
   6  21  -3   -0.18    0.29
   6  21  -3    0.07    0.25
   5 -21  -3    0.00    0.26
  -5  21   3    0.74    0.24
  -5  21   3    0.27    0.25
   5  21  -3    0.29    0.25
   5  21  -3    1.03    0.29
   4 -21  -3    0.41    0.25
  -4  21   3    0.10    0.25
   4  21  -3    0.14    0.26
   4  21  -3    0.44    0.28
  -4  21   3    0.47    0.24
   3 -21  -3    0.02    0.24
  -3  21   3    0.12    0.23
   3  21  -3   -0.17    0.25
  -3  21   3   -0.03    0.23
   2 -21  -3    0.17    0.23
  -2  21   3    0.13    0.22
   2  21  -3   -0.43    0.23
   1 -21  -3    0.61    0.24
   1  21  -3    0.49    0.25
  -1  21   3    0.49    0.23
   0 -21  -3    0.05    0.22
   0  21   3   -0.06    0.22
   0  21  -3   -0.10    0.24
   1  21   3    0.37    0.23
  -1  21  -3    0.58    0.25
   2  21   3    0.15    0.23
  -2  21  -3   -0.13    0.24
   3 -21   3    0.11    0.25
  -3  21  -3   -0.02    0.24
   3  21   3    0.12    0.22
   3  21   3    0.15    0.24
   4 -21   3    0.53    0.26
  -4  21  -3    0.07    0.25
   4  21   3    0.50    0.25
   4  21   3    0.31    0.23
   5 -21   3    0.05    0.27
  -5  21  -3    0.40    0.26
   5  21   3    0.41    0.26
   6 -21   3    0.25    0.28
   6  21   3    0.10    0.26
  -6  21  -3   -0.09    0.27
   7 -21   3    0.23    0.29
   7  21   3   -0.03    0.27
  -7  21  -3   -0.20    0.29
   8 -21   3    0.52    0.32
  -8  21  -3   -0.03    0.30
   8  21   3    0.22    0.28
   9 -21   3   -0.05    0.31
   9  21   3   -0.23    0.28
  -9  21  -3    0.18    0.31
   8 -22  -3    0.36    0.32
  -8  22   3    0.11    0.30
   8  22  -3   -0.11    0.32
   7 -22  -3    0.47    0.33
  -7  22   3    0.77    0.30
   7  22  -3    0.63    0.27
   7  22  -3    0.42    0.32
   6 -22  -3    0.78    0.31
   6  22  -3    0.84    0.31
  -6  22   3    0.74    0.27
   6  22  -3    1.19    0.28
  -6  22   3    0.90    0.29
   5 -22  -3    0.44    0.29
   5  22  -3    0.71    0.27
   5  22  -3    0.66    0.30
  -5  22   3    0.67    0.27
  -5  22   3    0.35    0.27
   4 -22  -3    0.55    0.26
  -4  22   3    0.21    0.26
   4  22  -3    0.10    0.29
   4  22  -3    0.13    0.26
  -4  22   3    0.08    0.25
   3 -22  -3    1.78    0.28
  -3  22   3    1.60    0.27
   3  22  -3    1.48    0.29
   2 -22  -3    0.58    0.25
  -2  22   3    0.59    0.25
   2  22  -3    0.84    0.27
   1 -22  -3    7.82    0.42
  -1  22   3    6.83    0.44
   1  22  -3    7.05    0.47
   0 -22  -3    1.32    0.25
   0  22   3    0.83    0.25
   0  22  -3    1.25    0.28
  -1  22  -3    6.68    0.46
   1  22   3    6.48    0.43
  -2  22  -3    0.87    0.27
   2  22   3    0.67    0.24
   3  22   3    1.48    0.26
   3  22   3    1.91    0.29
  -3  22  -3    1.52    0.29
   4 -22   3    0.42    0.29
  -4  22  -3    0.45    0.29
   4  22   3    0.72    0.25
   4  22   3    0.02    0.26
   5 -22   3    0.31    0.29
   5  22   3    1.04    0.28
  -5  22  -3    0.95    0.30
   6 -22   3    0.49    0.31
  -6  22  -3    0.84    0.29
   6  22   3    1.24    0.29
   7 -22   3    0.69    0.31
   7  22   3    0.41    0.29
  -7  22  -3    0.30    0.30
   8 -22   3    0.34    0.32
   8  22   3   -0.38    0.39
  -8  22  -3    0.03    0.31
   8 -23  -3    1.61    0.35
   8  23  -3    1.12    0.35
  -8  23   3    1.12    0.35
   7 -23  -3    1.94    0.35
   7  23  -3    1.74    0.30
  -7  23   3    1.72    0.32
   7  23  -3    1.22    0.34
   6 -23  -3    0.96    0.33
   6  23  -3    1.19    0.29
   6  23  -3    0.74    0.32
  -6  23   3    1.47    0.29
  -6  23   3    0.87    0.30
   5 -23  -3    0.19    0.30
   5  23  -3   -0.13    0.28
  -5  23   3   -0.25    0.28
   5  23  -3   -0.01    0.30
  -5  23   3    0.50    0.27
   4 -23  -3   -0.12    0.27
   4  23  -3    0.16    0.28
  -4  23   3    0.44    0.28
   4  23  -3   -0.27    0.29
   3 -23  -3    0.74    0.28
   3  23  -3    0.62    0.29
  -3  23   3    0.59    0.27
   2 -23  -3   -0.08    0.26
   2  23  -3    0.01    0.28
  -2  23   3    0.36    0.27
   1 -23  -3    0.37    0.25
  -1  23   3    0.18    0.25
   1  23  -3   -0.05    0.27
   0 -23  -3    0.10    0.25
   0  23  -3   -0.12    0.28
   0  23   3   -0.14    0.25
   1  23   3   -0.12    0.25
  -1  23  -3    0.17    0.28
   2  23   3    0.32    0.25
  -2  23  -3    0.02    0.28
  -3  23  -3    1.06    0.30
   3  23   3    0.34    0.27
   3  23   3    0.76    0.26
   4  23   3    0.31    0.31
  -4  23  -3    0.13    0.29
   5 -23   3    0.03    0.30
  -5  23  -3   -0.11    0.29
   6 -23   3    1.21    0.33
  -6  23  -3    0.68    0.30
   7 -23   3    2.16    0.36
  -7  23  -3    1.69    0.33
   8 -23   3    0.88    0.34
  -8  23  -3    0.92    0.34
   6 -24  -3    2.86    0.36
   6  24  -3    1.81    0.32
   6  24  -3    2.11    0.36
  -6  24   3    2.34    0.34
   5 -24  -3    2.26    0.34
  -5  24   3    1.88    0.32
   5  24  -3    2.29    0.37
   5  24  -3    1.98    0.33
   4 -24  -3    0.63    0.31
   4  24  -3    0.46    0.31
  -4  24   3    0.27    0.29
   4  24  -3    0.49    0.30
   3 -24  -3    1.51    0.30
   3  24  -3    1.40    0.33
  -3  24   3    1.42    0.30
   3  24  -3    1.32    0.34
   2 -24  -3   -0.30    0.28
   2  24  -3   -0.15    0.29
  -2  24   3   -0.04    0.27
   1 -24  -3    2.14    0.30
   1  24  -3    1.82    0.32
  -1  24   3    2.52    0.31
   0  24  -3    0.40    0.30
   0  24   3    0.45    0.27
   1  24   3    1.85    0.29
  -1  24  -3    2.49    0.33
   2  24   3    0.30    0.27
  -2  24  -3   -0.41    0.29
   3  24   3    1.46    0.28
  -3  24  -3    1.42    0.32
  -4  24  -3    0.12    0.30
  -5  24  -3    1.46    0.34
   6 -24   3    1.62    0.35
  -6  24  -3    2.38    0.36
   5 -25  -3    2.56    0.35
   5  25  -3    3.51    0.36
  -5  25   3    3.25    0.36
   5  25  -3    3.22    0.39
   4 -25  -3    3.08    0.36
  -4  25   3    2.96    0.35
   4  25  -3    3.26    0.38
   4  25  -3    4.29    0.37
   3 -25  -3    2.21    0.33
   3  25  -3    1.68    0.33
  -3  25   3    1.81    0.33
   3  25  -3    1.04    0.35
   2 -25  -3    0.99    0.32
  -2  25   3    1.21    0.31
   2  25  -3    0.98    0.32
   1 -25  -3    0.40    0.30
   1  25  -3   -0.15    0.32
  -1  25   3   -0.37    0.29
   0  25  -3   -0.33    0.31
   0  25   3   -0.25    0.27
  -1  25  -3   -0.19    0.30
   1  25   3   -0.20    0.28
   2  25   3    0.09    0.28
  -2  25  -3    0.43    0.32
  -3  25  -3    2.29    0.36
  -4  25  -3    2.84    0.37
  -5  25  -3    2.62    0.37
   3 -26  -3    3.91    0.39
   3  26  -3    3.72    0.40
   3  26  -3    4.13    0.39
  -3  26   3    3.18    0.36
   2 -26  -3    4.26    0.38
   2  26  -3    4.30    0.39
  -2  26   3    3.58    0.37
   1  26  -3    6.01    0.43
  -1  26   3    5.72    0.40
   0  26  -3    6.39    0.43
   0  26   3    5.94    0.40
   1  26   3    6.37    0.40
  -1  26  -3    6.20    0.43
   2  26   3    4.42    0.38
  -2  26  -3    4.10    0.40
  -3  26  -3    3.52    0.40
  15   0  -4    1.36    0.34
  14   0  -4    7.76    0.51
  13   0  -4    3.09    0.30
  12   0  -4    6.40    0.44
 -12   0   4    6.39    0.39
  12   0  -4    6.21    0.34
  11   0  -4    8.83    0.34
  11   0  -4    9.12    0.42
 -11   0   4    8.77    0.35
  11   0  -4    8.79    0.35
  10   0  -4    0.83    0.15
 -10   0   4    0.68    0.15
  10   0  -4    0.81    0.17
  10   0  -4    0.56    0.20
  -9   0   4    5.67    0.26
   9   0  -4    5.50    0.25
   9   0  -4    5.30    0.27
   9   0  -4    5.43    0.29
   8   0  -4    0.87    0.15
  -8   0   4    0.67    0.13
   8   0  -4    1.12    0.13
   8   0  -4    0.98    0.14
   7   0  -4    4.56    0.18
   7   0  -4    4.28    0.21
  -7   0   4    4.24    0.20
   7   0  -4    4.41    0.22
   6   0  -4   58.22    1.10
   6   0  -4   59.58    1.12
  -6   0   4   57.01    1.11
   6   0  -4   56.36    1.11
  -6   0   4   58.19    1.06
  -5   0   4    9.68    0.19
  -5   0   4    9.63    0.24
   5   0  -4    9.71    0.25
   5   0  -4    9.26    0.23
   5   0  -4    9.60    0.25
   4   0  -4  110.64    2.05
   4   0  -4  110.33    2.06
  -4   0   4  111.84    2.06
   4   0  -4  111.89    2.06
  -4   0   4  112.64    2.03
   3   0  -4   85.92    1.59
  -3   0   4   87.36    1.57
   3   0  -4   84.99    1.59
   3   0  -4   86.92    1.59
  -3   0   4   85.49    1.59
   2   0  -4  234.48    4.37
  -2   0   4  243.78    4.39
   2   0  -4  237.95    4.37
  -2   0   4  240.26    4.36
   2   0  -4  236.27    4.39
   1   0  -4    1.68    0.07
   1   0  -4    1.76    0.07
   1   0  -4    1.84    0.06
  -1   0   4    1.80    0.06
   0   0  -4   98.35    1.83
   0   0  -4   98.47    1.82
   0   0   4  102.21    1.82
   1   0   4    1.84    0.06
   1   0   4    1.75    0.05
   2   0   4  240.46    4.37
   2   0   4  243.37    4.41
   2   0   4  238.08    4.41
   3   0   4   87.65    1.60
   3   0   4   87.39    1.61
   4   0   4  111.67    2.05
   4   0   4  111.56    2.07
   4   0   4  114.58    2.06
   5   0   4   10.08    0.25
   5   0   4    9.94    0.22
   5   0   4    9.88    0.21
  -5   0  -4    9.79    0.21
   6   0   4   59.17    1.08
  -6   0  -4   58.69    1.08
   6   0   4   57.23    1.08
   6   0   4   57.97    1.12
   7   0   4    4.82    0.15
   7   0   4    4.54    0.22
  -7   0  -4    4.29    0.15
   8   0   4    1.04    0.09
   8   0   4    0.98    0.15
  -8   0  -4    0.98    0.09
   9   0   4    5.40    0.29
  10   0   4    0.76    0.19
  11   0   4    8.46    0.40
  12   0   4    6.36    0.40
  13   0   4    3.12    0.31
  14   0   4    8.86    0.55
  15   0   4    1.49    0.34
  15  -1  -4    0.00    0.32
  15   1  -4    0.48    0.33
  14  -1  -4    0.41    0.29
  14   1  -4    0.29    0.30
  13  -1  -4    0.50    0.26
  13   1  -4    0.73    0.20
  13   1  -4    0.68    0.26
  12  -1  -4    0.87    0.24
 -12  -1   4    0.70    0.20
  12   1  -4    0.71    0.24
  12   1  -4    0.92    0.20
  11  -1  -4   11.01    0.37
  11  -1  -4   11.74    0.46
 -11  -1   4   11.79    0.39
  11  -1  -4   11.72    0.39
  11   1  -4   11.17    0.44
 -11   1   4   12.04    0.38
  11   1  -4   11.98    0.40
  10  -1  -4    5.89    0.32
 -10  -1   4    5.22    0.28
  10  -1  -4    5.01    0.29
  10  -1  -4    5.33    0.27
  10   1  -4    5.75    0.26
 -10   1   4    5.41    0.27
  10   1  -4    5.62    0.33
  10   1  -4    4.66    0.29
   9  -1  -4   13.56    0.39
   9  -1  -4   13.68    0.41
   9  -1  -4   13.95    0.37
  -9  -1   4   14.49    0.38
   9   1  -4   14.03    0.36
  -9   1   4   13.92    0.37
   9   1  -4   13.99    0.39
   9   1  -4   13.38    0.42
   8  -1  -4   14.52    0.35
   8  -1  -4   14.71    0.39
   8  -1  -4   14.35    0.37
  -8  -1   4   13.36    0.37
   8   1  -4   15.02    0.36
   8   1  -4   14.10    0.39
  -8   1   4   13.77    0.36
   8   1  -4   14.14    0.38
   7  -1  -4   34.56    0.68
   7  -1  -4   33.52    0.69
  -7  -1   4   32.44    0.69
  -7  -1   4   33.83    0.63
   7  -1  -4   33.45    0.69
   7   1  -4   33.67    0.69
  -7   1   4   33.20    0.68
   7   1  -4   33.32    0.70
   7   1  -4   33.84    0.67
   6  -1  -4   46.23    0.90
   6  -1  -4   46.91    0.90
   6  -1  -4   46.70    0.89
  -6  -1   4   44.98    0.90
   6   1  -4   46.43    0.89
  -6   1   4   46.43    0.89
   6   1  -4   45.61    0.90
   6   1  -4   44.97    0.91
   5  -1  -4   16.94    0.38
  -5  -1   4   16.99    0.37
   5  -1  -4   16.81    0.36
   5  -1  -4   17.41    0.37
   5   1  -4   16.64    0.36
  -5   1   4   17.09    0.32
  -5   1   4   16.96    0.36
   5   1  -4   17.58    0.38
   5   1  -4   16.69    0.38
   4  -1  -4   34.27    0.66
  -4  -1   4   33.42    0.66
   4  -1  -4   33.63    0.65
   4  -1  -4   34.12    0.65
  -4   1   4   34.35    0.65
   4   1  -4   33.88    0.65
   4   1  -4   33.42    0.66
  -4   1   4   33.60    0.62
   4   1  -4   33.10    0.66
   3  -1  -4  191.17    3.50
  -3  -1   4  189.58    3.48
   3  -1  -4  193.25    3.48
   3  -1  -4  192.93    3.49
   3   1  -4  185.89    3.47
   3   1  -4  189.06    3.48
  -3   1   4  189.42    3.46
  -3   1   4  191.69    3.50
   3   1  -4  188.55    3.49
   2  -1  -4   55.15    1.02
   2  -1  -4   55.64    1.03
   2  -1  -4   55.24    1.03
   2   1  -4   54.25    1.03
   2   1  -4   55.23    1.03
  -2   1   4   56.67    1.03
  -2   1   4   54.58    1.01
   2   1  -4   55.13    1.03
  -1  -1   4    2.84    0.08
   1  -1  -4    2.82    0.07
   1  -1  -4    2.66    0.08
  -1  -1   4    2.70    0.09
  -1   1   4    2.61    0.07
   1   1  -4    2.63    0.09
   1   1  -4    2.94    0.09
   0  -1   4    0.01    0.03
   0  -1  -4    0.01    0.02
   0  -1  -4    0.02    0.03
   0  -1   4    0.05    0.03
   0   1   4   -0.01    0.01
   0   1  -4    0.02    0.02
   0   1   4    0.00    0.03
   0   1   4    0.02    0.03
   1  -1   4    2.62    0.08
   1  -1   4    2.82    0.06
   1  -1   4    2.71    0.07
  -1  -1  -4    2.79    0.07
   1   1   4    2.75    0.07
   1   1   4    2.69    0.07
   1   1   4    2.63    0.08
   2  -1   4   55.28    1.03
   2  -1   4   56.67    1.03
   2   1   4   55.17    1.02
   2   1   4   55.81    1.03
   2   1   4   56.04    1.03
   3  -1   4  186.26    3.48
   3  -1   4  193.43    3.51
   3  -1   4  190.87    3.49
   3   1   4  191.92    3.49
   3   1   4  191.61    3.48
   4  -1   4   35.78    0.65
   4  -1   4   34.35    0.67
   4  -1   4   34.69    0.65
   4   1   4   33.80    0.67
   4   1   4   34.51    0.66
   4   1   4   34.44    0.64
  -4   1  -4   35.63    0.64
   5  -1   4   17.70    0.35
   5  -1   4   16.74    0.38
   5  -1   4   17.47    0.34
   5   1   4   16.97    0.35
   5   1   4   17.59    0.33
   5   1   4   17.55    0.38
  -5   1  -4   17.46    0.33
   6  -1   4   47.20    0.88
   6  -1   4   47.91    0.92
  -6  -1  -4   45.34    0.89
   6  -1   4   47.73    0.88
   6   1   4   47.64    0.88
  -6   1  -4   47.39    0.87
   6   1   4   45.82    0.87
   6   1   4   47.04    0.92
   7  -1   4   34.13    0.66
   7  -1   4   34.75    0.64
   7  -1   4   33.28    0.70
  -7  -1  -4   33.25    0.66
  -7   1  -4   34.38    0.65
   7   1   4   33.76    0.70
   7   1   4   33.81    0.64
   8  -1   4   14.63    0.39
   8  -1   4   14.05    0.32
  -8  -1  -4   13.59    0.32
  -8   1  -4   14.27    0.31
   8   1   4   14.49    0.38
   9  -1   4   14.23    0.41
   9   1   4   14.36    0.41
  10  -1   4    4.95    0.32
  10   1   4    5.87    0.32
  11  -1   4   11.57    0.43
  11   1   4   12.03    0.44
  12  -1   4    0.75    0.24
  12   1   4    1.06    0.24
  13  -1   4    0.80    0.27
  13   1   4    0.68    0.26
  14  -1   4    0.54    0.29
  14   1   4   -0.01    0.30
  15  -1   4    0.09    0.31
  15   1   4    0.49    0.33
  15  -2  -4    4.74    0.39
  15   2  -4    4.80    0.39
  14  -2  -4    3.38    0.34
  14   2  -4    3.60    0.35
  13  -2  -4    6.02    0.43
  13   2  -4    5.45    0.35
  13   2  -4    5.19    0.36
  12  -2  -4    0.45    0.23
 -12  -2   4    0.06    0.20
  12   2  -4    0.39    0.24
  12   2  -4    0.31    0.19
  11  -2  -4    3.76    0.30
 -11  -2   4    3.65    0.23
  11  -2  -4    3.45    0.26
  11  -2  -4    3.79    0.22
  11   2  -4    3.38    0.26
 -11   2   4    3.96    0.28
  11   2  -4    3.83    0.23
  10  -2  -4    2.85    0.19
  10  -2  -4    3.55    0.24
 -10  -2   4    3.20    0.21
  10  -2  -4    2.99    0.20
 -10   2   4    2.91    0.19
  10   2  -4    3.08    0.21
  10   2  -4    3.07    0.24
  10   2  -4    2.79    0.18
   9  -2  -4    0.15    0.14
  -9  -2   4    0.17    0.14
   9  -2  -4    0.13    0.16
   9  -2  -4    0.09    0.13
   9   2  -4    0.29    0.12
   9   2  -4    0.13    0.14
  -9   2   4    0.00    0.12
   9   2  -4    0.38    0.16
   8  -2  -4    7.97    0.29
   8  -2  -4    7.65    0.28
  -8  -2   4    7.13    0.27
   8  -2  -4    7.80    0.25
   8   2  -4    8.12    0.25
   8   2  -4    7.93    0.30
  -8   2   4    7.88    0.26
   8   2  -4    7.62    0.29
   7  -2  -4   11.86    0.32
  -7  -2   4   11.60    0.32
   7  -2  -4   11.79    0.32
   7  -2  -4   12.39    0.30
  -7   2   4   11.50    0.30
   7   2  -4   11.93    0.32
   7   2  -4   11.78    0.34
   7   2  -4   12.02    0.30
   6  -2  -4   15.22    0.36
  -6  -2   4   14.83    0.36
   6  -2  -4   15.05    0.36
   6  -2  -4   15.06    0.35
   6   2  -4   15.60    0.36
   6   2  -4   15.41    0.34
   6   2  -4   15.04    0.37
  -6   2   4   14.98    0.34
  -5  -2   4   33.82    0.67
   5  -2  -4   34.01    0.66
   5  -2  -4   33.90    0.66
   5  -2  -4   33.72    0.67
  -5   2   4   33.41    0.66
   5   2  -4   33.82    0.67
   5   2  -4   33.22    0.68
   5   2  -4   33.29    0.66
   4  -2  -4    6.47    0.19
   4  -2  -4    6.67    0.18
   4  -2  -4    6.57    0.18
  -4  -2   4    6.58    0.19
  -4   2   4    6.69    0.14
  -4   2   4    6.65    0.18
   4   2  -4    6.54    0.18
   4   2  -4    6.74    0.19
   3  -2  -4  384.32    6.90
   3  -2  -4  385.23    6.91
  -3  -2   4  381.89    6.94
   3  -2  -4  387.11    6.92
   3   2  -4  369.49    6.89
   3   2  -4  370.60    6.93
  -3   2   4  374.49    6.90
  -3   2   4  377.00    6.86
   3   2  -4  362.51    6.92
   2  -2  -4    0.22    0.04
  -2  -2   4    0.26    0.06
   2  -2  -4    0.27    0.05
   2  -2  -4    0.18    0.04
   2   2  -4    0.27    0.05
   2   2  -4    0.18    0.05
  -2   2   4    0.26    0.03
  -2   2   4    0.22    0.05
   2   2  -4    0.15    0.05
   1  -2  -4  225.31    4.06
   1  -2  -4  225.54    4.06
   1  -2  -4  224.21    4.03
  -1  -2   4  220.44    4.07
   1   2  -4  218.29    4.06
  -1   2   4  217.23    4.05
  -1   2   4  218.54    4.05
   0  -2  -4   10.08    0.19
   0  -2   4    9.58    0.20
   0  -2  -4    9.40    0.20
   0   2  -4    9.72    0.20
   0   2   4    9.63    0.19
   0   2   4    9.74    0.20
   0   2   4    9.97    0.20
   1  -2   4  225.34    4.14
  -1  -2  -4  231.35    4.12
   1  -2   4  224.97    4.16
   1  -2   4  221.15    4.12
   1   2   4  227.57    4.14
   1   2   4  231.07    4.12
   1   2   4  221.12    4.13
   2  -2   4    0.21    0.04
  -2  -2  -4    0.24    0.02
   2  -2   4    0.22    0.05
   2   2   4    0.26    0.04
   2   2   4    0.25    0.04
   2   2   4    0.23    0.04
   3  -2   4  375.07    7.02
   3  -2   4  382.42    7.02
   3  -2   4  392.37    7.04
   3   2   4  390.47    7.03
   3   2   4  383.40    7.04
   4  -2   4    6.34    0.18
   4  -2   4    7.03    0.16
   4  -2   4    6.92    0.17
   4   2   4    6.66    0.18
   4   2   4    6.63    0.17
   5  -2   4   34.19    0.66
   5  -2   4   35.01    0.68
   5  -2   4   34.37    0.65
   5   2   4   35.09    0.66
   5   2   4   34.49    0.68
  -5   2  -4   34.11    0.64
   6  -2   4   15.18    0.36
   6  -2   4   15.76    0.33
   6  -2   4   15.60    0.31
  -6   2  -4   15.54    0.30
   6   2   4   15.61    0.36
   6   2   4   15.68    0.30
   7  -2   4   12.58    0.33
  -7  -2  -4   11.92    0.29
   7  -2   4   12.21    0.28
   7  -2   4   12.05    0.25
   7   2   4   11.95    0.25
   7   2   4   11.89    0.32
  -7   2  -4   11.75    0.25
   8  -2   4    7.76    0.22
   8  -2   4    7.87    0.29
  -8  -2  -4    7.19    0.23
   8   2   4    8.03    0.29
  -8   2  -4    8.15    0.22
   9  -2   4    0.06    0.16
  -9  -2  -4    0.26    0.11
   9  -2   4    0.34    0.11
   9   2   4    0.33    0.16
  10  -2   4    2.80    0.22
  10   2   4    2.90    0.22
  11  -2   4    4.15    0.27
  11   2   4    3.81    0.27
  12  -2   4    0.33    0.23
  12   2   4    0.46    0.24
  13  -2   4    5.38    0.34
  13   2   4    5.29    0.34
  14  -2   4    3.21    0.32
  14   2   4    3.27    0.33
  15  -2   4    4.40    0.38
  15   2   4    5.51    0.40
  15  -3  -4   -0.08    0.31
  15   3  -4   -0.18    0.33
  14  -3  -4   -0.20    0.29
  14   3  -4    0.01    0.30
  13  -3  -4    0.24    0.26
  13   3  -4   -0.01    0.20
  13   3  -4   -0.09    0.27
  12  -3  -4    1.71    0.26
 -12  -3   4    1.14    0.21
  12   3  -4    1.30    0.26
  12   3  -4    1.45    0.21
  11  -3  -4    0.82    0.22
 -11  -3   4    1.21    0.20
  11  -3  -4    1.03    0.18
  11   3  -4    1.12    0.23
 -11   3   4    1.14    0.17
  11   3  -4    0.83    0.19
  10  -3  -4    6.96    0.31
  10  -3  -4    7.53    0.34
 -10  -3   4    6.32    0.32
  10  -3  -4    6.14    0.29
  10   3  -4    6.67    0.36
  10   3  -4    6.05    0.31
  10   3  -4    6.57    0.27
 -10   3   4    6.85    0.28
   9  -3  -4    3.26    0.19
   9  -3  -4    3.13    0.20
  -9  -3   4    3.52    0.26
   9  -3  -4    2.76    0.18
   9   3  -4    3.42    0.22
   9   3  -4    3.28    0.20
   9   3  -4    3.38    0.23
  -9   3   4    3.07    0.21
  -8  -3   4   36.67    0.78
   8  -3  -4   37.72    0.76
   8  -3  -4   36.57    0.77
   8  -3  -4   36.84    0.77
   8   3  -4   37.44    0.79
   8   3  -4   38.12    0.75
   8   3  -4   37.19    0.78
  -8   3   4   37.15    0.75
   7  -3  -4   11.82    0.31
   7  -3  -4   10.89    0.31
   7  -3  -4   11.38    0.31
  -7  -3   4   11.27    0.32
   7   3  -4   11.39    0.34
   7   3  -4   11.06    0.32
   7   3  -4   11.60    0.29
  -7   3   4   11.28    0.29
   6  -3  -4   24.39    0.52
   6  -3  -4   23.51    0.51
  -6  -3   4   24.20    0.52
   6  -3  -4   24.86    0.51
  -6   3   4   23.72    0.50
   6   3  -4   24.32    0.52
   6   3  -4   24.63    0.53
   6   3  -4   24.49    0.50
   5  -3  -4    0.05    0.08
   5  -3  -4    0.14    0.08
   5  -3  -4    0.03    0.08
  -5  -3   4    0.12    0.09
   5   3  -4    0.06    0.09
  -5   3   4    0.09    0.07
   5   3  -4    0.25    0.07
   5   3  -4    0.03    0.09
   4  -3  -4   37.81    0.72
   4  -3  -4   37.81    0.72
   4  -3  -4   36.74    0.71
  -4  -3   4   36.35    0.73
  -4   3   4   37.40    0.71
   4   3  -4   37.40    0.72
   4   3  -4   36.30    0.73
   4   3  -4   36.67    0.73
   3  -3  -4   31.40    0.60
   3  -3  -4   31.39    0.59
  -3  -3   4   30.37    0.61
   3   3  -4   30.85    0.61
  -3   3   4   30.98    0.60
   3   3  -4   30.86    0.61
  -3   3   4   31.09    0.58
   3   3  -4   31.12    0.60
   2  -3  -4    6.72    0.16
  -2  -3   4    6.50    0.18
   2  -3  -4    6.68    0.15
   2  -3  -4    6.62    0.16
  -2   3   4    6.44    0.15
   2   3  -4    6.60    0.18
  -2   3   4    6.79    0.16
   2   3  -4    6.86    0.18
   1  -3  -4    1.05    0.07
   1  -3  -4    0.94    0.07
   1  -3  -4    0.96    0.05
  -1   3   4    0.94    0.06
  -1   3   4    0.99    0.07
   1   3  -4    0.78    0.06
   0  -3  -4    0.01    0.03
   0  -3  -4    0.12    0.03
   0   3  -4    0.00    0.03
   0   3   4   -0.01    0.04
   0   3   4    0.02    0.03
   0   3   4    0.05    0.04
   1  -3   4    0.99    0.07
  -1  -3  -4    0.94    0.05
  -1  -3  -4    1.09    0.04
   1   3   4    0.91    0.07
   1   3   4    0.86    0.06
   1   3   4    1.08    0.05
   2  -3   4    6.83    0.16
  -2  -3  -4    6.84    0.13
   2  -3   4    6.76    0.16
   2  -3   4    7.20    0.17
   2   3   4    6.54    0.16
   2   3   4    6.83    0.15
   2   3   4    6.56    0.16
   3  -3   4   31.69    0.62
   3  -3   4   31.85    0.61
   3  -3   4   31.33    0.60
   3   3   4   32.46    0.61
   3   3   4   32.04    0.61
   4  -3   4   39.30    0.73
   4  -3   4   39.08    0.75
   4  -3   4   38.17    0.74
   4   3   4   38.45    0.74
   5  -3   4    0.09    0.07
   5  -3   4    0.15    0.05
   5  -3   4    0.11    0.08
   5   3   4    0.10    0.08
  -5   3  -4    0.15    0.03
   6  -3   4   24.89    0.47
   6  -3   4   24.13    0.50
   6  -3   4   24.78    0.52
   6   3   4   24.85    0.52
  -6   3  -4   24.41    0.46
   7  -3   4   11.15    0.24
   7  -3   4   11.26    0.32
   7  -3   4   11.43    0.28
  -7   3  -4   11.31    0.24
   7   3   4   11.22    0.32
   8  -3   4   37.56    0.74
   8  -3   4   37.47    0.78
  -8  -3  -4   36.10    0.75
   8   3   4   38.99    0.79
   9  -3   4    2.86    0.20
  -9  -3  -4    3.42    0.21
   9  -3   4    3.19    0.21
   9   3   4    3.55    0.26
  10  -3   4    7.05    0.34
  10   3   4    7.03    0.34
  11  -3   4    0.70    0.21
  11   3   4    1.10    0.23
  12  -3   4    1.97    0.26
  12   3   4    1.66    0.26
  13  -3   4    0.11    0.25
  13   3   4   -0.05    0.26
  14  -3   4    0.32    0.29
  14   3   4    0.10    0.29
  15  -3   4    0.02    0.32
  15   3   4   -0.10    0.33
  15  -4  -4   -0.04    0.31
  15   4  -4   -0.07    0.34
  14  -4  -4    0.52    0.29
  14   4  -4    0.93    0.32
  13  -4  -4    0.74    0.26
  13   4  -4    0.88    0.29
  12  -4  -4    2.07    0.22
  12  -4  -4    2.51    0.27
 -12  -4   4    2.35    0.24
  12   4  -4    2.04    0.27
  12   4  -4    2.56    0.23
  11  -4  -4    4.71    0.34
 -11  -4   4    4.77    0.33
  11  -4  -4    4.65    0.30
  11   4  -4    4.47    0.31
 -11   4   4    4.27    0.28
  11   4  -4    4.00    0.28
 -10  -4   4    0.61    0.18
  10  -4  -4    0.39    0.16
  10  -4  -4    0.62    0.19
 -10   4   4    0.75    0.14
  10   4  -4    0.64    0.21
  10   4  -4    0.55    0.17
   9  -4  -4    2.55    0.19
  -9  -4   4    2.69    0.20
   9  -4  -4    2.94    0.19
   9  -4  -4    2.99    0.19
   9   4  -4    3.46    0.23
  -9   4   4    2.95    0.21
   9   4  -4    3.21    0.21
   9   4  -4    2.60    0.19
   8  -4  -4    2.80    0.18
  -8  -4   4    3.42    0.24
   8  -4  -4    3.61    0.23
   8  -4  -4    3.10    0.23
   8   4  -4    2.78    0.20
   8   4  -4    3.45    0.23
  -8   4   4    3.20    0.20
   8   4  -4    3.07    0.20
   7  -4  -4    9.60    0.29
  -7  -4   4    9.38    0.31
   7  -4  -4    9.30    0.29
   7  -4  -4    9.33    0.28
   7   4  -4    9.78    0.32
  -7   4   4    9.49    0.27
   7   4  -4    9.77    0.26
   7   4  -4    9.59    0.30
   6  -4  -4   17.31    0.39
   6  -4  -4   17.81    0.39
  -6  -4   4   17.48    0.42
   6  -4  -4   17.51    0.40
   6   4  -4   17.32    0.41
   6   4  -4   17.23    0.38
   6   4  -4   16.51    0.41
  -6   4   4   16.92    0.38
   5  -4  -4    0.69    0.10
   5  -4  -4    0.36    0.08
  -5  -4   4    0.51    0.11
   5  -4  -4    0.62    0.09
   5   4  -4    0.43    0.10
   5   4  -4    0.46    0.08
  -5   4   4    0.50    0.08
   5   4  -4    0.61    0.10
   4  -4  -4  118.23    2.17
   4  -4  -4  116.55    2.17
   4  -4  -4  117.22    2.16
  -4  -4   4  115.38    2.18
   4   4  -4  117.51    2.16
   4   4  -4  118.18    2.18
   4   4  -4  118.66    2.18
  -4   4   4  116.03    2.16
   3  -4  -4   20.50    0.41
   3  -4  -4   20.45    0.40
   3  -4  -4   19.58    0.41
  -3   4   4   20.40    0.41
   3   4  -4   20.40    0.43
   3   4  -4   20.17    0.43
   2  -4  -4   23.37    0.46
   2  -4  -4   23.58    0.45
   2  -4  -4   23.42    0.46
  -2   4   4   23.58    0.46
  -2   4   4   23.79    0.45
   2   4  -4   23.64    0.48
   1  -4  -4   27.89    0.52
   1  -4  -4   27.73    0.53
   1  -4  -4   27.66    0.51
   1   4  -4   26.47    0.53
  -1   4   4   27.18    0.52
   0  -4  -4  168.46    3.06
   0  -4  -4  168.65    3.07
   0   4   4  168.37    3.06
   0   4   4  166.51    3.22
   0   4  -4  167.69    3.08
   0   4   4  164.30    3.06
   1  -4   4   27.67    0.53
  -1  -4  -4   27.27    0.52
   1   4   4   27.92    0.52
   1   4   4   27.78    0.53
   1   4   4   28.12    0.53
   1   4   4   27.31    0.52
  -1   4  -4   27.66    0.53
   2  -4   4   24.21    0.47
  -2  -4  -4   24.41    0.45
   2  -4   4   23.83    0.47
   2   4   4   23.55    0.47
   2   4   4   24.39    0.46
   3  -4   4   20.83    0.42
   3  -4   4   20.63    0.41
   3  -4   4   20.71    0.42
   3   4   4   21.11    0.42
   4  -4   4  122.43    2.20
   4  -4   4  120.27    2.21
   4  -4   4  118.16    2.21
  -4   4  -4  120.34    2.18
   4   4   4  118.22    2.21
   5  -4   4    0.53    0.08
   5  -4   4    0.45    0.09
   5  -4   4    0.53    0.06
   5   4   4    0.54    0.09
  -5   4  -4    0.58    0.04
   6  -4   4   17.39    0.41
   6  -4   4   17.72    0.35
   6  -4   4   17.94    0.38
   6   4   4   18.01    0.40
  -6   4  -4   17.20    0.34
   7  -4   4    8.93    0.29
   7  -4   4    9.85    0.26
   7  -4   4    9.83    0.21
   7   4   4   10.15    0.29
  -7   4  -4    9.50    0.21
   8  -4   4    3.22    0.19
   8  -4   4    3.04    0.23
   8   4   4    3.54    0.24
  -9  -4  -4    3.03    0.17
   9  -4   4    2.93    0.20
   9  -4   4    3.65    0.26
   9   4   4    2.51    0.20
  10  -4   4    0.66    0.19
  10   4   4    0.52    0.20
  11  -4   4    4.28    0.27
  11   4   4    4.66    0.35
  12  -4   4    2.45    0.27
  12   4   4    2.31    0.26
  13  -4   4    0.97    0.27
  13   4   4    0.73    0.28
  14  -4   4    0.72    0.29
  14   4   4    0.98    0.31
  15  -4   4   -0.11    0.31
  15   4   4    0.12    0.33
  15  -5  -4    0.65    0.32
  15   5  -4    0.69    0.34
  14  -5  -4    0.10    0.28
  14   5  -4   -0.49    0.30
  13  -5  -4    1.90    0.28
  13   5  -4    1.85    0.31
 -12  -5   4   -0.08    0.21
  12  -5  -4   -0.11    0.19
  12  -5  -4    0.37    0.23
  12   5  -4    0.53    0.27
  12   5  -4   -0.04    0.19
 -11  -5   4    8.44    0.39
  11  -5  -4    8.06    0.39
  11  -5  -4    8.78    0.36
  11   5  -4    8.79    0.43
  11   5  -4    8.08    0.36
 -11   5   4    9.00    0.47
  10  -5  -4    0.65    0.17
 -10  -5   4    0.80    0.19
  10  -5  -4    0.77    0.19
  10   5  -4    0.64    0.17
 -10   5   4    0.32    0.14
  10   5  -4    0.88    0.22
   9  -5  -4    0.30    0.17
   9  -5  -4    0.31    0.15
  -9  -5   4    0.35    0.17
   9   5  -4    0.23    0.18
  -9   5   4    0.30    0.12
   9   5  -4    0.28    0.15
   9   5  -4    0.18    0.13
  -8  -5   4    2.63    0.19
   8  -5  -4    2.51    0.17
   8  -5  -4    2.47    0.17
  -8   5   4    2.63    0.19
   8   5  -4    2.58    0.18
   8   5  -4    2.43    0.15
   8   5  -4    2.95    0.21
   7  -5  -4   20.48    0.46
  -7  -5   4   19.72    0.48
   7  -5  -4   19.79    0.46
   7  -5  -4   19.08    0.46
   7   5  -4   19.68    0.49
  -7   5   4   19.41    0.44
   7   5  -4   20.32    0.47
   7   5  -4   20.67    0.44
   6  -5  -4   -0.01    0.10
   6  -5  -4   -0.05    0.10
   6  -5  -4    0.09    0.10
  -6  -5   4    0.15    0.12
   6   5  -4    0.06    0.12
   6   5  -4   -0.01    0.09
   6   5  -4    0.06    0.11
  -6   5   4    0.04    0.09
   5  -5  -4   21.67    0.46
  -5  -5   4   21.26    0.48
   5  -5  -4   21.48    0.46
   5  -5  -4   21.39    0.45
   5   5  -4   21.94    0.48
  -5   5   4   21.69    0.45
   5   5  -4   21.82    0.48
   5   5  -4   21.73    0.45
   4  -5  -4   22.10    0.45
   4  -5  -4   21.63    0.46
   4  -5  -4   22.48    0.46
   4   5  -4   21.79    0.48
   4   5  -4   22.41    0.46
  -4   5   4   21.85    0.45
   4   5  -4   23.01    0.48
   3  -5  -4    0.78    0.08
   3  -5  -4    1.05    0.07
   3  -5  -4    0.91    0.08
  -3   5   4    0.90    0.07
   3   5  -4    1.02    0.10
   3   5  -4    0.89    0.09
   2  -5  -4    2.39    0.10
   2  -5  -4    2.47    0.11
   2  -5  -4    2.55    0.11
   1  -5  -4    1.24    0.07
   1  -5  -4    1.34    0.09
   1   5  -4    1.37    0.10
  -1   5   4    1.34    0.09
   0  -5  -4    0.05    0.04
   0   5   4    0.02    0.05
   0   5   4   -0.01    0.04
   0   5  -4   -0.01    0.05
  -1  -5  -4    1.22    0.07
   1   5   4    1.34    0.08
  -1   5  -4    1.21    0.08
   1   5   4    1.23    0.07
   1   5   4    1.44    0.09
  -2  -5  -4    2.60    0.08
   2  -5   4    2.45    0.12
   2  -5   4    2.51    0.12
   2   5   4    2.38    0.08
   2   5   4    2.58    0.11
   2   5   4    2.64    0.10
   3  -5   4    0.97    0.08
   3  -5   4    0.88    0.08
   3   5   4    1.01    0.06
   3   5   4    0.94    0.08
   4  -5   4   22.02    0.47
   4  -5   4   22.86    0.44
   4  -5   4   21.94    0.46
   4   5   4   22.56    0.42
   4   5   4   22.71    0.46
  -4   5  -4   22.65    0.42
   5  -5   4   21.79    0.45
   5  -5   4   22.32    0.43
   5  -5   4   21.79    0.47
   5   5   4   21.48    0.41
  -5   5  -4   22.16    0.41
   5   5   4   21.44    0.47
   6  -5   4    0.01    0.11
   6  -5   4    0.02    0.09
   6  -5   4   -0.04    0.06
   6   5   4    0.04    0.10
  -6   5  -4   -0.06    0.05
   6   5   4    0.07    0.05
   7  -5   4   20.67    0.44
   7  -5   4   20.21    0.40
   7  -5   4   19.60    0.47
   7   5   4   20.67    0.47
   7   5   4   19.96    0.39
  -7   5  -4   20.02    0.39
   8  -5   4    2.56    0.19
   8  -5   4    2.70    0.19
   8   5   4    2.81    0.19
   9  -5   4    0.18    0.13
   9  -5   4    0.23    0.16
  -9  -5  -4    0.28    0.14
   9   5   4   -0.03    0.17
 -10  -5  -4    0.38    0.24
  10  -5   4    0.38    0.14
  10  -5   4    0.13    0.19
  10   5   4    0.65    0.20
  11  -5   4    8.31    0.40
  11   5   4    8.22    0.40
  12  -5   4    0.30    0.23
  12   5   4    0.29    0.24
  13  -5   4    2.30    0.29
  13   5   4    2.13    0.29
  14  -5   4    0.49    0.29
  14   5   4    0.07    0.29
  15  -5   4    1.02    0.34
  15   5   4    0.30    0.34
  15  -6  -4    0.33    0.33
  15   6  -4   -0.04    0.33
  14  -6  -4    1.90    0.31
  14   6  -4    1.16    0.33
 -13  -6   4    0.21    0.24
  13  -6  -4    0.40    0.25
  13   6  -4   -0.06    0.29
 -12  -6   4    0.27    0.23
  12  -6  -4   -0.25    0.20
  12  -6  -4    0.19    0.23
  12   6  -4    0.11    0.19
  12   6  -4   -0.03    0.25
  11  -6  -4    0.07    0.21
  11  -6  -4   -0.15    0.18
 -11  -6   4   -0.01    0.21
  11   6  -4    0.11    0.18
  11   6  -4    0.12    0.22
 -10  -6   4    0.46    0.20
  10  -6  -4    0.01    0.17
  10  -6  -4    0.36    0.17
  10   6  -4    0.51    0.17
  10   6  -4    0.35    0.21
 -10   6   4    0.33    0.14
  -9  -6   4    2.24    0.21
   9  -6  -4    1.55    0.19
   9  -6  -4    2.16    0.18
   9   6  -4    1.58    0.20
   9   6  -4    2.09    0.19
  -9   6   4    1.73    0.15
   9   6  -4    1.83    0.15
   8  -6  -4    0.21    0.14
  -8  -6   4    0.06    0.16
   8  -6  -4    0.19    0.14
   8   6  -4    0.19    0.14
   8   6  -4    0.21    0.16
  -8   6   4    0.16    0.11
   8   6  -4    0.13    0.11
  -7  -6   4    6.19    0.28
   7  -6  -4    6.31    0.26
   7  -6  -4    6.24    0.26
   7   6  -4    6.77    0.27
  -7   6   4    6.34    0.22
   7   6  -4    6.41    0.23
   7   6  -4    5.90    0.28
  -6  -6   4    3.01    0.22
   6  -6  -4    2.98    0.19
   6  -6  -4    3.05    0.19
   6   6  -4    2.92    0.21
   6   6  -4    3.08    0.22
  -6   6   4    2.97    0.16
   6   6  -4    2.89    0.17
   5  -6  -4   47.56    0.92
   5  -6  -4   45.80    0.91
   5   6  -4   47.97    0.94
   5   6  -4   47.51    0.94
  -5   6   4   47.38    0.91
   5   6  -4   46.68    0.91
   4  -6  -4   56.04    1.07
   4  -6  -4   56.77    1.06
   4   6  -4   55.03    1.09
   4   6  -4   56.52    1.09
  -4   6   4   55.12    1.06
   3  -6  -4    5.38    0.16
   3  -6  -4    5.27    0.17
  -3   6   4    5.23    0.16
   3   6  -4    5.25    0.20
   3   6  -4    5.20    0.20
   2  -6  -4   14.39    0.29
   2  -6  -4   13.77    0.31
  -2   6   4   13.84    0.30
   2   6  -4   14.23    0.33
   1  -6  -4   24.92    0.49
   1  -6  -4   25.22    0.47
  -1   6   4   24.99    0.49
  -1   6   4   24.34    0.48
   1   6  -4   24.16    0.50
   0  -6  -4  158.35    2.82
   0   6   4  151.85    2.83
   0   6   4  153.87    2.83
   0   6  -4  153.59    2.83
  -1  -6  -4   25.53    0.48
   1   6   4   25.11    0.49
  -1   6  -4   24.43    0.49
   1   6   4   25.03    0.49
  -2  -6  -4   13.96    0.28
   2  -6   4   14.14    0.31
   2  -6   4   13.93    0.31
   2   6   4   13.70    0.30
   2   6   4   13.89    0.29
   2   6   4   13.88    0.30
   3  -6   4    5.38    0.18
   3  -6   4    5.60    0.17
  -3  -6  -4    5.43    0.12
   3   6   4    5.41    0.14
   3   6   4    5.29    0.17
   4  -6   4   57.00    1.08
   4  -6   4   56.30    1.08
   4   6   4   56.03    1.05
   4   6   4   57.16    1.08
  -4   6  -4   56.81    1.05
   5  -6   4   49.15    0.91
   5  -6   4   47.01    0.94
   5  -6   4   47.80    0.93
   5   6   4   48.20    0.89
   5   6   4   47.52    0.94
  -5   6  -4   49.04    0.89
   6  -6   4    3.29    0.20
   6  -6   4    3.27    0.13
   6  -6   4    2.91    0.18
  -6   6  -4    3.26    0.11
   6   6   4    3.25    0.11
   6   6   4    3.12    0.19
   7  -6   4    7.12    0.23
   7  -6   4    6.48    0.27
   7  -6   4    6.76    0.18
   7   6   4    6.27    0.16
   7   6   4    6.38    0.26
  -7   6  -4    6.98    0.19
   8  -6   4    0.17    0.12
   8  -6   4    0.09    0.14
   8   6   4   -0.06    0.14
   9  -6   4    2.05    0.16
   9  -6   4    1.88    0.19
   9   6   4    2.00    0.20
  10  -6   4    0.43    0.20
  10  -6   4    0.41    0.15
 -10  -6  -4    0.26    0.16
  10   6   4    0.41    0.20
  11  -6   4   -0.31    0.20
  11   6   4    0.41    0.22
  12  -6   4   -0.33    0.23
  12   6   4   -0.03    0.23
  13  -6   4    0.62    0.27
  13   6   4    0.33    0.27
  14  -6   4    1.76    0.32
  14   6   4    1.80    0.33
  15  -6   4    0.22    0.33
  15   6   4    0.48    0.34
  14  -7  -4    0.76    0.29
  14   7  -4    0.08    0.32
 -13  -7   4    2.35    0.29
  13  -7  -4    2.17    0.29
  13   7  -4    2.27    0.32
  12  -7  -4    0.81    0.22
  12  -7  -4    0.56    0.24
 -12  -7   4    0.52    0.24
  12   7  -4    0.62    0.21
  12   7  -4    0.71    0.27
  11  -7  -4    4.95    0.31
 -11  -7   4    4.77    0.35
  11  -7  -4    4.96    0.29
  11   7  -4    3.64    0.30
  11   7  -4    4.18    0.25
  10  -7  -4    4.83    0.30
  10  -7  -4    4.76    0.32
 -10  -7   4    5.18    0.36
 -10   7   4    4.95    0.27
  10   7  -4    4.92    0.32
  10   7  -4    5.31    0.37
   9  -7  -4   18.92    0.49
   9  -7  -4   19.79    0.51
  -9  -7   4   19.55    0.54
   9   7  -4   18.66    0.54
   9   7  -4   18.97    0.50
  -9   7   4   19.36    0.46
   8  -7  -4    2.82    0.19
   8  -7  -4    2.82    0.19
  -8  -7   4    3.07    0.22
  -8   7   4    2.81    0.20
   8   7  -4    2.81    0.22
   8   7  -4    3.23    0.20
   8   7  -4    3.30    0.20
   7  -7  -4   11.23    0.32
  -7  -7   4   10.86    0.36
   7  -7  -4   11.04    0.33
   7   7  -4   11.31    0.37
   7   7  -4   11.27    0.31
   7   7  -4   11.90    0.35
  -7   7   4   11.47    0.30
   6  -7  -4    1.91    0.14
   6  -7  -4    1.83    0.14
   6   7  -4    1.62    0.15
   6   7  -4    1.28    0.15
  -6   7   4    1.56    0.12
   6   7  -4    1.82    0.12
   5  -7  -4   31.64    0.64
   5  -7  -4   30.40    0.62
   5   7  -4   30.68    0.62
   5   7  -4   30.86    0.66
  -5   7   4   30.00    0.62
   5   7  -4   31.38    0.65
   4  -7  -4    0.84    0.09
   4  -7  -4    0.65    0.10
  -4   7   4    0.71    0.09
   4   7  -4    0.82    0.12
   4   7  -4    0.65    0.12
   3  -7  -4    4.50    0.17
   3  -7  -4    4.87    0.15
   3   7  -4    4.80    0.20
  -3   7   4    4.81    0.17
   3   7  -4    5.07    0.21
   2  -7  -4    0.12    0.06
   2  -7  -4    0.16    0.07
  -2   7   4    0.01    0.06
   2   7  -4    0.07    0.08
   1  -7  -4    5.46    0.16
  -1   7   4    5.04    0.16
  -1   7   4    5.08    0.16
   0  -7  -4    0.00    0.06
   0   7   4   -0.06    0.06
   0   7  -4    0.03    0.06
   0   7   4   -0.04    0.07
  -1  -7  -4    5.20    0.14
  -1   7  -4    5.43    0.16
   1   7   4    5.28    0.16
   1   7   4    4.95    0.16
   2  -7   4    0.08    0.08
  -2  -7  -4    0.20    0.05
   2  -7   4    0.16    0.08
   2   7   4    0.12    0.07
   2   7   4    0.22    0.07
   2   7   4    0.18    0.06
  -3  -7  -4    4.84    0.13
   3  -7   4    4.88    0.18
   3  -7   4    4.94    0.17
   3   7   4    4.64    0.14
   3   7   4    4.96    0.17
   4  -7   4    0.87    0.11
   4  -7   4    0.61    0.10
   4   7   4    0.91    0.07
  -4   7  -4    0.90    0.07
   4   7   4    0.91    0.10
   5  -7   4   31.92    0.63
   5  -7   4   30.13    0.64
  -5   7  -4   31.28    0.59
   5   7   4   32.01    0.64
   5   7   4   30.24    0.59
   6  -7   4    1.62    0.13
   6  -7   4    1.56    0.14
   6  -7   4    1.62    0.12
   6   7   4    1.70    0.14
  -6   7  -4    1.65    0.10
   6   7   4    1.62    0.11
   7  -7   4   11.92    0.35
   7  -7   4   12.03    0.26
   7  -7   4   11.71    0.32
   7   7   4   11.18    0.25
   7   7   4   11.63    0.34
   8  -7   4    2.85    0.19
   8  -7   4    2.90    0.17
   8   7   4    3.14    0.20
   9  -7   4   18.51    0.51
   9  -7   4   19.14    0.47
   9   7   4   19.69    0.51
 -10  -7  -4    5.26    0.31
  10  -7   4    4.99    0.34
  10  -7   4    5.36    0.29
  10   7   4    5.27    0.34
  11  -7   4    4.07    0.28
  11   7   4    4.14    0.29
  12  -7   4    0.28    0.25
  12   7   4    0.72    0.26
  13  -7   4    1.98    0.31
  13   7   4    1.45    0.29
  14  -7   4    0.93    0.31
  14   7   4    0.83    0.31
  14  -8  -4    0.21    0.30
  14   8  -4    0.04    0.31
  13  -8  -4    3.09    0.31
  13  -8  -4    3.78    0.30
 -13  -8   4    3.57    0.31
  13   8  -4    4.07    0.36
 -12  -8   4    1.41    0.26
  12  -8  -4    1.00    0.25
  12  -8  -4    1.44    0.25
  12   8  -4    1.19    0.22
  12   8  -4    0.70    0.28
  11  -8  -4    0.43    0.21
 -11  -8   4    0.74    0.23
  11  -8  -4    0.66    0.21
  11   8  -4    0.77    0.26
  11   8  -4    0.70    0.20
  10  -8  -4    0.22    0.19
 -10  -8   4    0.05    0.21
  10  -8  -4    0.05    0.19
  10   8  -4    0.23    0.18
 -10   8   4   -0.09    0.15
  10   8  -4   -0.07    0.21
  -9  -8   4    0.35    0.20
   9  -8  -4    0.28    0.17
   9  -8  -4    0.49    0.18
   9   8  -4    0.29    0.20
  -9   8   4    0.55    0.14
   9   8  -4    0.49    0.17
   8  -8  -4    0.15    0.15
  -8  -8   4    0.25    0.18
   8  -8  -4    0.30    0.15
   8   8  -4    0.11    0.12
   8   8  -4    0.21    0.15
  -8   8   4    0.09    0.12
   8   8  -4   -0.06    0.18
   7  -8  -4    8.10    0.29
   7  -8  -4    7.88    0.29
   7   8  -4    7.74    0.33
   7   8  -4    7.94    0.26
   7   8  -4    8.06    0.30
  -7   8   4    7.50    0.25
   6  -8  -4    8.18    0.26
   6  -8  -4    8.03    0.27
   6   8  -4    8.76    0.30
   6   8  -4    8.75    0.26
  -6   8   4    8.43    0.26
   5  -8  -4   33.16    0.68
   5  -8  -4   35.01    0.69
  -5   8   4   32.75    0.67
   5   8  -4   33.44    0.71
   5   8  -4   33.91    0.72
   4  -8  -4    9.46    0.27
   4  -8  -4    9.83    0.25
   4   8  -4    9.52    0.30
  -4   8   4    9.21    0.25
   4   8  -4    9.99    0.30
   3  -8  -4   24.05    0.48
   3  -8  -4   24.06    0.50
  -3   8   4   24.09    0.49
   3   8  -4   23.47    0.52
   3   8  -4   23.75    0.53
   2  -8  -4    0.16    0.08
   2  -8  -4    0.08    0.06
   2   8  -4    0.03    0.09
  -2   8   4   -0.06    0.08
   1  -8  -4  100.61    1.80
   1   8  -4   95.99    1.82
  -1   8   4   96.63    1.81
  -1   8   4   95.55    1.80
   0  -8  -4    9.65    0.23
   0   8  -4    9.43    0.25
   0   8   4    9.74    0.24
   0   8   4    9.85    0.24
   1  -8   4   99.29    1.82
  -1  -8  -4   98.46    1.80
  -1   8  -4   97.30    1.82
   1   8   4   98.23    1.82
   1   8   4   95.91    1.81
   2  -8   4   -0.04    0.08
   2  -8   4   -0.05    0.08
  -2  -8  -4    0.10    0.06
   2   8   4   -0.04    0.08
   2   8   4    0.06    0.07
  -2   8  -4    0.05    0.07
   2   8   4    0.03    0.07
   3  -8   4   24.38    0.51
  -3  -8  -4   24.00    0.47
   3  -8   4   24.35    0.51
   3   8   4   24.05    0.50
   3   8   4   23.77    0.49
   4  -8   4    9.87    0.27
   4  -8   4    9.62    0.27
  -4   8  -4    9.71    0.23
   4   8   4    9.55    0.27
   4   8   4    9.69    0.23
   5  -8   4   34.51    0.70
   5  -8   4   34.21    0.71
   5   8   4   35.19    0.71
  -5   8  -4   35.73    0.66
   5   8   4   33.34    0.66
   6  -8   4    8.88    0.22
   6  -8   4    8.49    0.29
   6  -8   4    8.56    0.27
   6   8   4    8.25    0.29
  -6   8  -4    8.62    0.21
   6   8   4    8.61    0.21
   7  -8   4    8.29    0.31
   7  -8   4    8.05    0.25
   7  -8   4    8.17    0.28
   7   8   4    7.56    0.20
   7   8   4    8.32    0.31
   8  -8   4    0.11    0.14
   8  -8   4    0.10    0.16
   8   8   4    0.26    0.16
   9  -8   4    0.57    0.15
   9  -8   4    0.40    0.18
   9   8   4    0.30    0.18
  10  -8   4    0.22    0.16
  10  -8   4   -0.10    0.20
  10   8   4    0.28    0.20
  11  -8   4    0.76    0.24
  11   8   4    0.52    0.24
  12  -8   4    1.41    0.27
  12   8   4    1.58    0.28
  13  -8   4    4.05    0.34
  13   8   4    3.70    0.34
  14  -8   4    0.40    0.32
  14   8   4    0.76    0.32
  14  -9  -4    0.79    0.31
  14   9  -4    0.61    0.33
  13  -9  -4    1.69    0.28
  13  -9  -4    1.74    0.30
 -13  -9   4    2.01    0.30
  13   9  -4    1.42    0.34
  12  -9  -4    4.54    0.29
 -12  -9   4    3.53    0.31
  12  -9  -4    4.90    0.32
  12   9  -4    3.51    0.33
  12   9  -4    3.93    0.27
  11  -9  -4    0.33    0.22
 -11  -9   4    0.54    0.24
  11  -9  -4    0.46    0.22
  11   9  -4    0.31    0.27
  11   9  -4    0.52    0.20
  10  -9  -4   21.81    0.56
  10  -9  -4   20.98    0.58
 -10  -9   4   21.66    0.62
  10   9  -4   21.85    0.57
 -10   9   4   22.20    0.53
  10   9  -4   20.28    0.61
   9  -9  -4    2.32    0.21
  -9  -9   4    2.91    0.25
   9  -9  -4    2.78    0.22
   9   9  -4    2.75    0.22
   9   9  -4    3.37    0.27
  -9   9   4    2.74    0.18
   8  -9  -4   11.75    0.38
  -8  -9   4   13.24    0.45
   8  -9  -4   13.32    0.38
  -8   9   4   12.70    0.35
   8   9  -4   12.68    0.44
   8   9  -4   12.53    0.40
   8   9  -4   12.83    0.35
   7  -9  -4   16.48    0.42
   7  -9  -4   16.35    0.43
   7   9  -4   15.79    0.44
   7   9  -4   16.78    0.40
  -7   9   4   16.31    0.40
   7   9  -4   17.29    0.48
   6  -9  -4   48.29    0.95
   6  -9  -4   48.32    0.96
   6   9  -4   46.66    0.99
   6   9  -4   48.03    0.94
   6   9  -4   47.25    0.97
  -6   9   4   48.49    0.94
   5  -9  -4   -0.06    0.10
   5  -9  -4    0.17    0.12
   5   9  -4    0.01    0.12
   5   9  -4    0.03    0.14
  -5   9   4    0.08    0.10
   4  -9  -4   66.48    1.27
   4  -9  -4   65.38    1.25
   4   9  -4   65.79    1.30
  -4   9   4   66.30    1.26
   4   9  -4   66.55    1.29
   3  -9  -4    0.45    0.09
   3  -9  -4    0.47    0.10
  -3   9   4    0.51    0.10
   3   9  -4    0.39    0.11
   2  -9  -4    0.20    0.07
   2  -9  -4    0.14    0.09
  -2   9   4    0.06    0.09
   2   9  -4    0.06    0.10
  -2   9   4    0.05    0.08
   1  -9  -4    2.81    0.14
  -1   9   4    2.60    0.16
   1   9  -4    3.04    0.17
  -1   9   4    2.91    0.15
   0  -9  -4    0.11    0.07
   0   9   4    0.01    0.07
   0   9  -4   -0.07    0.08
   0   9   4   -0.03    0.08
  -1  -9  -4    2.81    0.13
   1  -9   4    2.53    0.16
   1   9   4    2.79    0.15
   1   9   4    2.55    0.16
  -1   9  -4    2.84    0.16
   2  -9   4    0.08    0.09
  -2  -9  -4    0.08    0.06
   2   9   4    0.22    0.08
  -2   9  -4    0.15    0.08
   2   9   4    0.15    0.09
   2   9   4    0.07    0.09
   3  -9   4    0.63    0.11
  -3  -9  -4    0.53    0.07
   3  -9   4    0.41    0.10
   3   9   4    0.43    0.09
   3   9   4    0.49    0.10
   4  -9   4   67.11    1.28
   4  -9   4   66.71    1.28
  -4   9  -4   67.17    1.25
   4   9   4   68.16    1.26
   4   9   4   64.81    1.28
   5  -9   4   -0.07    0.12
   5  -9   4    0.16    0.12
   5   9   4    0.01    0.12
  -5   9  -4    0.12    0.07
   5   9   4    0.14    0.08
   6  -9   4   47.68    0.96
   6  -9   4   47.51    0.97
  -6   9  -4   49.15    0.91
   6   9   4   48.02    0.92
   6   9   4   48.68    0.97
   7  -9   4   16.47    0.42
   7  -9   4   17.18    0.44
   7   9   4   16.23    0.36
   7   9   4   16.73    0.44
   8  -9   4   13.15    0.40
   8  -9   4   12.89    0.37
   8   9   4   12.83    0.40
   9  -9   4    2.95    0.25
   9  -9   4    3.23    0.21
   9   9   4    2.85    0.24
  10  -9   4   20.91    0.58
  10  -9   4   21.59    0.54
  10   9   4   21.49    0.59
  11  -9   4    0.43    0.23
  11  -9   4    0.05    0.19
  11   9   4    0.60    0.25
  12  -9   4    4.40    0.32
  12   9   4    3.62    0.32
  13  -9   4    2.09    0.31
  13   9   4    1.74    0.30
  14  -9   4    1.34    0.33
  14   9   4    0.70    0.32
  14 -10  -4    3.19    0.34
  14  10  -4    2.87    0.37
  13 -10  -4    0.67    0.27
 -13 -10   4    0.16    0.27
  13 -10  -4    0.88    0.29
  13  10  -4    0.23    0.32
  12 -10  -4    2.71    0.28
  12 -10  -4    2.70    0.28
 -12 -10   4    3.04    0.31
  12  10  -4    2.52    0.33
  11 -10  -4    8.72    0.40
  11 -10  -4    7.43    0.41
 -11 -10   4    8.41    0.45
  11  10  -4    8.57    0.40
  11  10  -4    8.29    0.48
  10 -10  -4    1.05    0.22
 -10 -10   4    0.64    0.24
  10 -10  -4    0.57    0.20
  10  10  -4    0.83    0.25
  10  10  -4    1.16    0.20
  -9 -10   4    0.58    0.22
   9 -10  -4    0.81    0.19
   9 -10  -4    0.65    0.18
  -9  10   4    0.46    0.15
   9  10  -4    0.46    0.19
   9  10  -4    0.51    0.22
   8 -10  -4    2.30    0.20
   8 -10  -4    1.95    0.20
   8  10  -4    2.15    0.23
   8  10  -4    2.14    0.21
   8  10  -4    2.57    0.17
  -8  10   4    2.26    0.17
   7 -10  -4    9.84    0.35
   7 -10  -4   10.42    0.33
   7  10  -4   11.20    0.39
   7  10  -4   10.33    0.31
   7  10  -4    9.82    0.36
  -7  10   4   10.92    0.32
   6 -10  -4   17.63    0.45
   6 -10  -4   17.27    0.43
  -6  10   4   17.82    0.42
   6  10  -4   18.50    0.49
   6  10  -4   17.60    0.42
   6  10  -4   17.95    0.46
   5 -10  -4    3.50    0.22
   5 -10  -4    3.86    0.21
  -5  10   4    3.92    0.19
   5  10  -4    4.02    0.25
   5  10  -4    3.74    0.27
   4 -10  -4   30.24    0.63
   4 -10  -4   29.39    0.61
  -4  10   4   30.01    0.62
   4  10  -4   29.87    0.66
   4  10  -4   30.28    0.66
   3 -10  -4    2.17    0.16
   3 -10  -4    2.17    0.15
  -3  10   4    1.84    0.13
   3  10  -4    1.83    0.15
   2 -10  -4   79.73    1.48
  -2  10   4   77.66    1.48
   2  10  -4   77.16    1.50
  -2  10   4   79.30    1.48
   1 -10  -4    6.51    0.21
  -1  10   4    6.67    0.21
   1  10  -4    6.60    0.23
  -1  10   4    6.36    0.22
   0 -10  -4  111.01    2.06
   0  10   4  112.83    2.06
   0  10   4  109.33    2.07
   0  10  -4  110.84    2.07
   1 -10   4    6.31    0.22
  -1 -10  -4    6.38    0.19
  -1  10  -4    6.71    0.22
   1  10   4    6.76    0.21
   1  10   4    6.16    0.22
  -2 -10  -4   80.48    1.47
   2 -10   4   78.07    1.49
   2  10   4   77.93    1.48
   2  10   4   80.05    1.49
  -2  10  -4   77.03    1.49
  -3 -10  -4    1.82    0.12
   3 -10   4    2.26    0.15
   3 -10   4    1.72    0.13
   3  10   4    1.77    0.13
   3  10   4    1.88    0.12
   4 -10   4   29.59    0.64
   4 -10   4   30.00    0.64
   4  10   4   30.25    0.61
  -4  10  -4   30.91    0.60
   4  10   4   30.74    0.64
   5 -10   4    3.83    0.22
   5 -10   4    3.41    0.23
   5  10   4    3.97    0.21
   5  10   4    3.34    0.17
  -5  10  -4    3.60    0.16
   6 -10   4   17.88    0.45
   6 -10   4   18.83    0.45
   6  10   4   17.98    0.39
  -6  10  -4   17.78    0.39
   6  10   4   17.68    0.45
   7 -10   4   10.12    0.35
   7 -10   4   10.52    0.33
   7  10   4    9.71    0.33
   7  10   4    9.99    0.35
   8 -10   4    2.37    0.21
   8 -10   4    2.16    0.19
   8  10   4    2.36    0.21
   9 -10   4    0.49    0.20
   9 -10   4    0.62    0.17
   9  10   4    0.78    0.20
  10 -10   4    0.82    0.19
  10 -10   4    1.22    0.23
  10  10   4    0.62    0.23
  11 -10   4    7.95    0.39
  11 -10   4    8.75    0.45
  11  10   4    8.95    0.46
  12 -10   4    2.43    0.31
  12  10   4    3.11    0.32
  13 -10   4    0.38    0.29
  13  10   4    0.81    0.30
  14 -10   4    3.52    0.38
  14  10   4    3.34    0.37
  14 -11  -4    2.03    0.34
  14  11  -4    1.12    0.36
  13 -11  -4    4.10    0.34
 -13 -11   4    3.40    0.34
  13 -11  -4    3.99    0.32
  13  11  -4    3.09    0.36
  12 -11  -4    0.59    0.26
 -12 -11   4    0.25    0.27
  12 -11  -4    0.66    0.25
  12  11  -4    0.24    0.30
 -11 -11   4   20.21    0.63
  11 -11  -4   19.95    0.60
  11 -11  -4   20.17    0.58
  11  11  -4   20.34    0.57
  11  11  -4   19.17    0.63
 -10 -11   4    0.54    0.25
  10 -11  -4    0.46    0.21
  10 -11  -4    0.75    0.22
  10  11  -4    0.50    0.25
  10  11  -4    0.43    0.21
  -9 -11   4   37.63    0.85
   9 -11  -4   34.80    0.81
   9 -11  -4   35.04    0.80
   9  11  -4   35.53    0.85
   9  11  -4   35.69    0.81
  -9  11   4   36.99    0.77
   8 -11  -4    4.31    0.30
   8 -11  -4    3.85    0.24
  -8  11   4    4.49    0.25
   8  11  -4    4.19    0.31
   8  11  -4    4.46    0.28
   7 -11  -4   60.18    1.22
   7 -11  -4   62.21    1.21
   7  11  -4   62.79    1.20
   7  11  -4   60.70    1.26
   7  11  -4   59.77    1.23
  -7  11   4   61.82    1.20
   6 -11  -4    4.69    0.26
   6 -11  -4    4.76    0.25
   6  11  -4    4.70    0.31
  -6  11   4    5.27    0.23
   6  11  -4    4.46    0.28
   5 -11  -4   41.10    0.84
   5 -11  -4   41.89    0.86
   5  11  -4   42.99    0.90
  -5  11   4   41.91    0.84
   5  11  -4   41.50    0.88
   4 -11  -4    2.68    0.18
   4 -11  -4    2.94    0.21
   4  11  -4    1.85    0.18
   4  11  -4    2.59    0.18
  -4  11   4    2.55    0.19
   3 -11  -4   24.67    0.53
   3 -11  -4   25.02    0.52
   3  11  -4   24.85    0.56
  -3  11   4   23.40    0.53
   2 -11  -4   12.20    0.32
  -2  11   4   12.29    0.33
   2  11  -4   12.70    0.35
  -2  11   4   12.73    0.32
   1 -11  -4    1.29    0.12
   1  11  -4    1.07    0.13
  -1  11   4    1.13    0.11
  -1  11   4    1.10    0.12
   0 -11  -4   -0.07    0.09
   0  11   4    0.06    0.09
   0  11  -4    0.09    0.10
   0  11   4   -0.13    0.10
   1 -11   4    1.10    0.12
  -1 -11  -4    1.09    0.10
   1  11   4    0.96    0.12
   1  11   4    1.12    0.11
  -1  11  -4    1.29    0.13
   2 -11   4   12.11    0.34
  -2 -11  -4   12.60    0.30
   2  11   4   13.33    0.33
  -2  11  -4   12.77    0.33
   2  11   4   12.97    0.34
  -3 -11  -4   25.82    0.51
   3 -11   4   24.15    0.55
   3 -11   4   25.24    0.56
  -3  11  -4   24.93    0.55
   3  11   4   25.65    0.56
   3  11   4   26.11    0.54
   4 -11   4    2.81    0.17
   4 -11   4    3.07    0.22
   4  11   4    2.91    0.21
   4  11   4    2.80    0.18
   5 -11   4   41.67    0.86
   5 -11   4   42.35    0.86
   5  11   4   41.39    0.82
  -5  11  -4   42.46    0.82
   5  11   4   41.79    0.86
   6 -11   4    4.93    0.28
   6 -11   4    5.01    0.26
  -6  11  -4    4.41    0.19
   6  11   4    4.57    0.28
   6  11   4    4.44    0.20
   7 -11   4   60.83    1.22
   7 -11   4   61.05    1.21
   7  11   4   60.63    1.22
   8 -11   4    4.53    0.31
   8 -11   4    3.80    0.23
   8  11   4    4.10    0.31
   9 -11   4   35.29    0.81
   9 -11   4   35.66    0.79
   9  11   4   35.19    0.82
  10 -11   4    0.42    0.23
  10 -11   4    0.63    0.21
  10  11   4    0.56    0.24
  11 -11   4   18.76    0.58
  11 -11   4   18.84    0.55
  11  11   4   18.98    0.61
  12 -11   4    0.62    0.27
  12  11   4    0.32    0.27
  13 -11   4    3.08    0.33
  13  11   4    3.23    0.36
  14 -11   4    1.73    0.35
  14  11   4    1.39    0.35
  13 -12  -4    2.12    0.31
  13 -12  -4    1.95    0.30
 -13 -12   4    2.25    0.33
  13  12  -4    1.89    0.35
  12 -12  -4    0.26    0.26
  12 -12  -4   -0.03    0.26
 -12 -12   4   -0.07    0.29
  12  12  -4   -0.02    0.31
 -11 -12   4    3.07    0.31
  11 -12  -4    2.71    0.28
  11 -12  -4    2.79    0.28
  11  12  -4    3.06    0.26
  11  12  -4    2.35    0.31
 -10 -12   4    7.73    0.47
  10 -12  -4    6.94    0.40
  10 -12  -4    7.31    0.39
  10  12  -4    7.45    0.39
  10  12  -4    6.50    0.45
  -9 -12   4    0.11    0.24
   9 -12  -4    0.13    0.20
   9 -12  -4    0.11    0.20
   9  12  -4   -0.25    0.21
   9  12  -4    0.00    0.19
  -9  12   4    0.20    0.16
   8 -12  -4   -0.04    0.18
   8 -12  -4    0.48    0.19
   8  12  -4    0.15    0.19
  -8  12   4   -0.03    0.15
   8  12  -4    0.16    0.21
   7 -12  -4    2.64    0.21
   7 -12  -4    2.47    0.20
   7  12  -4    2.33    0.21
   7  12  -4    2.47    0.18
   7  12  -4    2.11    0.23
  -7  12   4    2.47    0.18
   6 -12  -4    1.32    0.16
   6 -12  -4    1.50    0.18
  -6  12   4    1.67    0.16
   6  12  -4    1.49    0.19
   6  12  -4    1.89    0.22
   5 -12  -4    4.67    0.23
   5 -12  -4    5.32    0.26
   5  12  -4    4.41    0.31
  -5  12   4    5.02    0.25
   5  12  -4    5.52    0.30
   4 -12  -4    4.00    0.24
   4 -12  -4    4.09    0.21
  -4  12   4    4.32    0.22
   4  12  -4    4.25    0.28
   4  12  -4    4.46    0.28
   3 -12  -4   36.56    0.75
   3 -12  -4   35.99    0.73
   3  12  -4   36.24    0.78
  -3  12   4   36.31    0.75
  -3  12   4   36.22    0.74
   2 -12  -4    1.56    0.14
  -2  12   4    1.64    0.14
   2  12  -4    1.37    0.15
  -2  12   4    1.33    0.13
   1 -12  -4   84.79    1.60
  -1  12   4   83.08    1.61
  -1  12   4   86.23    1.61
   1  12  -4   85.02    1.63
   0 -12  -4    7.67    0.25
   0  12   4    7.85    0.25
   0  12   4    7.43    0.27
   0  12  -4    7.46    0.27
  -1 -12  -4   83.59    1.58
   1 -12   4   84.75    1.60
  -1  12  -4   83.01    1.60
   1  12   4   85.67    1.60
   1  12   4   83.08    1.60
   2 -12   4    1.44    0.14
  -2 -12  -4    1.51    0.11
   2  12   4    1.63    0.16
   2  12   4    1.46    0.14
  -2  12  -4    1.63    0.14
  -3 -12  -4   35.91    0.71
   3 -12   4   35.61    0.75
  -3  12  -4   36.37    0.75
   3  12   4   36.40    0.76
   3  12   4   36.95    0.74
   4 -12   4    4.23    0.25
   4 -12   4    4.13    0.24
   4  12   4    4.12    0.22
   4  12   4    4.19    0.23
   5 -12   4    5.20    0.28
   5 -12   4    4.77    0.26
   5  12   4    4.75    0.27
  -5  12  -4    4.81    0.21
   5  12   4    5.17    0.22
   6 -12   4    1.41    0.18
   6 -12   4    1.76    0.18
   6  12   4    1.74    0.19
   6  12   4    1.72    0.13
  -6  12  -4    1.72    0.13
   7 -12   4    2.47    0.22
   7 -12   4    2.18    0.20
   7  12   4    1.92    0.21
   8 -12   4   -0.18    0.19
   8 -12   4   -0.29    0.18
   8  12   4   -0.10    0.19
   9 -12   4    0.16    0.21
   9 -12   4    0.14    0.20
   9  12   4    0.00    0.21
  10 -12   4    6.53    0.41
  10 -12   4    7.15    0.39
  10  12   4    7.37    0.44
  11 -12   4    2.80    0.27
  11 -12   4    3.11    0.30
  11  12   4    2.83    0.30
  12 -12   4    0.29    0.29
  12  12   4   -0.03    0.26
  13 -12   4    1.79    0.34
  13  12   4    1.90    0.34
  13 -13  -4    1.52    0.32
  13 -13  -4    1.71    0.31
 -13 -13   4    1.16    0.33
  13  13  -4    1.49    0.36
  12 -13  -4    7.79    0.48
  12 -13  -4    7.16    0.49
 -12 -13   4    7.25    0.50
  12  13  -4    8.20    0.54
  11 -13  -4    0.24    0.25
 -11 -13   4    0.13    0.28
  11 -13  -4   -0.13    0.24
  11  13  -4   -0.04    0.28
  11  13  -4    0.00    0.22
  10 -13  -4   12.37    0.48
 -10 -13   4   13.24    0.55
  10 -13  -4   11.90    0.47
  10  13  -4   11.32    0.52
  10  13  -4   12.38    0.47
   9 -13  -4   -0.13    0.21
   9 -13  -4    0.00    0.21
   9  13  -4    0.04    0.23
   9  13  -4    0.04    0.20
  -9  13   4   -0.25    0.16
   8 -13  -4   38.36    0.82
   8 -13  -4   37.16    0.84
   8  13  -4   37.12    0.84
  -8  13   4   39.01    0.80
   8  13  -4   35.73    0.89
   7 -13  -4    1.42    0.20
   7 -13  -4    1.19    0.19
   7  13  -4    1.30    0.20
   7  13  -4    1.13    0.16
   7  13  -4    1.27    0.23
  -7  13   4    1.47    0.17
   6 -13  -4   15.73    0.45
   6 -13  -4   17.13    0.45
   6  13  -4   16.67    0.48
   6  13  -4   16.35    0.50
  -6  13   4   16.62    0.43
   5 -13  -4    0.35    0.14
   5 -13  -4    0.07    0.16
   5  13  -4   -0.08    0.18
   5  13  -4    0.31    0.17
  -5  13   4    0.05    0.13
   4 -13  -4   28.30    0.63
   4 -13  -4   29.25    0.61
  -4  13   4   27.87    0.62
   4  13  -4   28.24    0.66
   4  13  -4   28.81    0.68
   3 -13  -4    1.37    0.15
  -3  13   4    1.45    0.15
  -3  13   4    1.44    0.15
   3  13  -4    1.22    0.17
   2 -13  -4    8.11    0.29
  -2  13   4    8.89    0.29
  -2  13   4    8.48    0.29
   2  13  -4    8.42    0.32
   1 -13  -4    0.14    0.12
   1  13  -4    0.23    0.14
  -1  13   4    0.15    0.12
  -1  13   4    0.40    0.13
   0 -13  -4   -0.04    0.11
   0  13   4    0.06    0.11
   0  13   4   -0.01    0.12
   0  13  -4   -0.03    0.12
  -1 -13  -4    0.28    0.11
   1  13   4    0.11    0.11
   1  13   4    0.00    0.13
  -1  13  -4    0.25    0.13
  -2 -13  -4    9.21    0.26
   2 -13   4    8.28    0.30
  -2  13  -4    8.70    0.30
   2  13   4    8.62    0.29
  -3 -13  -4    1.48    0.12
   3 -13   4    1.18    0.16
   3  13   4    1.59    0.15
  -3  13  -4    1.38    0.15
   3  13   4    1.34    0.16
   4 -13   4   27.96    0.64
   4 -13   4   28.83    0.64
  -4  13  -4   28.94    0.63
   4  13   4   28.34    0.61
   4  13   4   27.70    0.63
   5 -13   4   -0.17    0.15
   5 -13   4   -0.03    0.16
   5  13   4    0.01    0.12
   5  13   4   -0.05    0.15
   6 -13   4   17.08    0.47
   6 -13   4   16.26    0.46
   6  13   4   16.56    0.46
   6  13   4   16.23    0.40
   7 -13   4    1.26    0.20
   7 -13   4    1.04    0.21
   7  13   4    1.50    0.20
   8 -13   4   37.36    0.84
   8 -13   4   36.74    0.82
   8  13   4   36.94    0.83
   9 -13   4    0.20    0.20
   9 -13   4   -0.22    0.23
   9  13   4   -0.04    0.21
  10 -13   4   11.42    0.44
  10 -13   4   11.68    0.48
  10  13   4   11.57    0.48
  11 -13   4    0.04    0.26
  11 -13   4    0.06    0.24
  11  13   4   -0.37    0.25
  12 -13   4    7.38    0.48
  12 -13   4    8.24    0.51
  12  13   4    8.02    0.49
  13 -13   4    1.49    0.34
  13  13   4    0.99    0.33
 -13 -14   4    2.83    0.37
  13 -14  -4    2.42    0.33
  13 -14  -4    2.45    0.33
  13  14  -4    2.47    0.38
  12 -14  -4    1.29    0.29
 -12 -14   4    1.23    0.32
  12 -14  -4    0.85    0.30
  12  14  -4    1.11    0.33
  11 -14  -4    1.31    0.26
 -11 -14   4    1.56    0.30
  11 -14  -4    1.41    0.28
  11  14  -4    1.41    0.26
  11  14  -4    1.91    0.32
  10 -14  -4    0.58    0.24
 -10 -14   4    0.37    0.28
  10 -14  -4    0.52    0.24
  10  14  -4    0.58    0.23
  10  14  -4    0.20    0.26
   9 -14  -4    0.61    0.22
   9 -14  -4    0.57    0.23
   9  14  -4    0.26    0.21
   9  14  -4    0.25    0.26
   8 -14  -4    0.14    0.20
   8 -14  -4   -0.05    0.20
   8  14  -4   -0.01    0.19
  -8  14   4   -0.02    0.18
   8  14  -4    0.12    0.24
   7 -14  -4    0.80    0.20
   7 -14  -4    0.57    0.18
   7  14  -4    0.56    0.23
   7  14  -4    0.40    0.20
  -7  14   4    0.79    0.18
   6 -14  -4    1.48    0.20
   6 -14  -4    1.46    0.18
   6  14  -4    1.03    0.23
  -6  14   4    1.74    0.18
   6  14  -4    1.29    0.21
   5 -14  -4    0.30    0.17
   5 -14  -4    0.09    0.15
  -5  14   4    0.56    0.16
   5  14  -4    0.23    0.20
   5  14  -4    0.20    0.18
   4 -14  -4   26.17    0.57
   4 -14  -4   24.87    0.59
   4  14  -4   25.35    0.63
  -4  14   4   25.72    0.58
  -4  14   4   25.07    0.59
   4  14  -4   24.00    0.61
   3 -14  -4    9.27    0.32
  -3  14   4    8.91    0.32
  -3  14   4    8.00    0.31
   3  14  -4    9.05    0.35
   2 -14  -4    5.21    0.25
   2  14  -4    5.52    0.30
  -2  14   4    5.84    0.27
  -2  14   4    5.53    0.26
   1 -14  -4    5.41    0.26
  -1  14   4    4.97    0.26
  -1  14   4    5.11    0.25
   1  14  -4    5.19    0.28
   0 -14  -4   49.76    0.99
   0  14  -4   50.79    1.02
   0  14   4   50.05    1.00
   0  14   4   50.02    1.01
  -1 -14  -4    4.89    0.22
   1  14   4    5.21    0.25
   1  14   4    4.62    0.26
  -1  14  -4    5.24    0.27
   2 -14   4    5.08    0.28
  -2 -14  -4    5.47    0.22
   2  14   4    5.53    0.26
  -2  14  -4    4.80    0.27
   3  14   4    8.78    0.32
   3  14   4    9.02    0.31
  -3  14  -4    8.34    0.31
   4 -14   4   24.63    0.59
   4  14   4   25.38    0.57
   4  14   4   25.44    0.59
  -4  14  -4   25.20    0.59
   5 -14   4    0.27    0.18
   5 -14   4    0.33    0.18
   5  14   4    0.39    0.17
   5  14   4    0.48    0.13
  -5  14  -4    0.19    0.16
   6 -14   4    1.32    0.21
   6 -14   4    1.64    0.20
   6  14   4    1.48    0.20
   6  14   4    1.68    0.15
   7 -14   4    0.54    0.21
   7 -14   4    0.63    0.20
   7  14   4    0.46    0.20
   8 -14   4   -0.17    0.21
   8 -14   4    0.08    0.20
   8  14   4   -0.14    0.21
   9 -14   4    0.43    0.24
   9 -14   4    0.03    0.22
   9  14   4    0.15    0.23
  10 -14   4    0.59    0.26
  10 -14   4    0.66    0.25
  10  14   4    0.51    0.24
  11 -14   4    1.05    0.27
  11 -14   4    0.68    0.28
  11  14   4    1.77    0.29
  12 -14   4    0.98    0.32
  12 -14   4    0.87    0.28
  12  14   4    0.70    0.29
  13 -14   4    2.25    0.35
  13  14   4    2.33    0.35
  12 -15  -4    0.56    0.29
  12 -15  -4    0.33    0.30
 -12 -15   4    0.31    0.33
  12  15  -4    0.45    0.32
  11 -15  -4    8.86    0.48
  11 -15  -4    8.74    0.46
 -11 -15   4    8.76    0.57
  11  15  -4    8.17    0.53
 -10 -15   4    0.41    0.29
  10 -15  -4    0.55    0.26
  10 -15  -4    0.54    0.25
  10  15  -4    0.78    0.23
  10  15  -4    0.43    0.27
   9 -15  -4   10.78    0.46
   9 -15  -4   10.17    0.45
   9  15  -4   10.56    0.51
   9  15  -4   10.49    0.44
   8 -15  -4    0.49    0.22
   8 -15  -4    0.12    0.21
   8  15  -4    0.95    0.26
  -8  15   4    0.75    0.19
   8  15  -4    0.90    0.22
   7 -15  -4   34.11    0.76
   7 -15  -4   31.90    0.79
   7  15  -4   33.29    0.82
   7  15  -4   32.93    0.79
  -7  15   4   35.27    0.75
   6 -15  -4    3.38    0.25
   6 -15  -4    3.93    0.23
  -6  15   4    3.72    0.23
   6  15  -4    3.75    0.26
   6  15  -4    3.46    0.27
   5 -15  -4    9.61    0.38
   5 -15  -4   10.46    0.36
  -5  15   4    9.99    0.38
   5  15  -4   10.30    0.41
   5  15  -4    9.90    0.43
  -5  15   4   10.94    0.37
   4 -15  -4    1.25    0.19
  -4  15   4    1.16    0.18
   4  15  -4    1.32    0.21
   4  15  -4    1.56    0.22
  -4  15   4    1.32    0.17
   3 -15  -4   19.16    0.48
  -3  15   4   19.34    0.48
  -3  15   4   18.16    0.48
   3  15  -4   18.50    0.52
   2 -15  -4    2.77    0.19
   2  15  -4    3.35    0.23
  -2  15   4    3.09    0.20
  -2  15   4    2.81    0.19
   1 -15  -4    3.39    0.24
   1  15  -4    3.97    0.29
  -1  15   4    3.71    0.25
  -1  15   4    3.77    0.22
   0 -15  -4    0.12    0.13
   0  15   4   -0.10    0.15
   0  15   4   -0.03    0.14
   0  15  -4    0.05    0.15
  -1 -15  -4    3.36    0.23
   1  15   4    3.79    0.25
   1  15   4    3.51    0.21
  -1  15  -4    3.03    0.21
  -2 -15  -4    3.13    0.22
   2 -15   4    3.28    0.22
  -2  15  -4    3.40    0.22
   2  15   4    3.14    0.20
   3 -15   4   18.38    0.50
   3  15   4   18.36    0.49
   3  15   4   18.78    0.48
  -3  15  -4   19.28    0.49
   4 -15   4    0.85    0.19
  -4  15  -4    1.28    0.19
   4  15   4    1.23    0.19
   4  15   4    1.42    0.16
   5 -15   4   10.36    0.39
   5 -15   4   10.30    0.39
  -5  15  -4   10.14    0.39
   5  15   4   10.25    0.37
   5  15   4   10.47    0.34
   6 -15   4    3.19    0.25
   6 -15   4    4.11    0.27
   6  15   4    3.94    0.27
   6  15   4    3.57    0.25
   7 -15   4   32.99    0.77
   7 -15   4   33.49    0.79
   7  15   4   32.55    0.78
   8 -15   4    0.64    0.22
   8 -15   4    0.84    0.24
   8  15   4    0.77    0.23
   9 -15   4    9.39    0.45
   9 -15   4   11.45    0.47
   9  15   4   10.64    0.46
  10 -15   4    0.71    0.27
  10 -15   4    0.84    0.26
  10  15   4    0.62    0.26
  11 -15   4    9.82    0.52
  11 -15   4   10.02    0.48
  11  15   4    8.72    0.53
  12 -15   4    0.66    0.29
  12 -15   4    1.00    0.32
  12  15   4    0.04    0.31
  12 -16  -4    0.76    0.31
  12 -16  -4   -0.12    0.31
 -12 -16   4    0.79    0.34
  12  16  -4    0.24    0.33
  11 -16  -4   -0.11    0.27
 -11 -16   4   -0.38    0.29
  11 -16  -4    0.05    0.29
  11  16  -4    0.03    0.30
  10 -16  -4    0.41    0.26
  10 -16  -4    0.36    0.25
  10  16  -4    0.73    0.24
  10  16  -4    0.31    0.28
   9 -16  -4   -0.01    0.22
   9 -16  -4    0.09    0.26
   9  16  -4   -0.10    0.22
   9  16  -4    0.16    0.28
   8 -16  -4   -0.13    0.21
   8 -16  -4   -0.03    0.23
  -8  16   4   -0.03    0.20
   8  16  -4    0.15    0.22
   8  16  -4    0.02    0.26
   7 -16  -4    0.32    0.22
   7 -16  -4    0.15    0.20
   7  16  -4    0.27    0.25
  -7  16   4    0.20    0.19
   7  16  -4    0.50    0.22
   6 -16  -4    1.05    0.22
   6 -16  -4    1.80    0.21
   6  16  -4    1.03    0.25
  -6  16   4    1.61    0.20
   6  16  -4    1.43    0.22
   5 -16  -4    0.64    0.20
   5  16  -4    0.79    0.23
  -5  16   4    0.46    0.19
   5  16  -4    0.95    0.21
  -5  16   4    0.54    0.18
   4 -16  -4    1.07    0.19
   4  16  -4    1.26    0.22
  -4  16   4    1.19    0.19
   4  16  -4    0.85    0.23
  -4  16   4    1.21    0.19
   3 -16  -4    0.62    0.19
  -3  16   4    0.64    0.18
  -3  16   4    0.72    0.18
   3  16  -4    0.57    0.20
   2 -16  -4    6.48    0.31
  -2  16   4    6.46    0.31
   2  16  -4    7.04    0.35
  -2  16   4    6.83    0.32
   1 -16  -4    4.49    0.29
  -1  16   4    4.87    0.30
   1  16  -4    4.50    0.32
  -1  16   4    4.22    0.28
   0 -16  -4    0.53    0.15
   0  16  -4    0.74    0.19
   0  16   4    0.43    0.16
   0  16   4    0.51    0.17
  -1 -16  -4    4.78    0.26
   1  16   4    4.94    0.28
  -1  16  -4    4.56    0.31
  -2 -16  -4    6.87    0.27
   2 -16   4    5.95    0.32
   2  16   4    6.31    0.31
  -2  16  -4    6.74    0.34
   3 -16   4    0.76    0.20
   3  16   4    0.71    0.18
   3  16   4    1.10    0.17
  -3  16  -4    0.76    0.18
   4 -16   4    1.41    0.21
   4  16   4    1.32    0.17
  -4  16  -4    1.16    0.20
   4  16   4    1.26    0.19
   5 -16   4    0.28    0.20
   5  16   4    0.49    0.16
  -5  16  -4    0.47    0.19
   5  16   4    0.49    0.19
   6 -16   4    1.17    0.23
   6 -16   4    1.28    0.23
  -6  16  -4    1.45    0.22
   6  16   4    1.64    0.23
   7 -16   4    0.37    0.24
   7 -16   4    0.29    0.22
   7  16   4    0.55    0.21
   8 -16   4    0.33    0.24
   8 -16   4    0.01    0.23
   8  16   4    0.14    0.22
   9 -16   4   -0.10    0.25
   9 -16   4    0.31    0.24
   9  16   4   -0.21    0.24
  10 -16   4    0.61    0.27
  10 -16   4    0.62    0.28
  10  16   4    0.66    0.26
  11 -16   4    0.10    0.28
  11 -16   4    0.11    0.29
  11  16   4   -0.48    0.27
  12 -16   4    0.66    0.32
  12 -16   4    0.54    0.30
  12  16   4    0.48    0.32
  11 -17  -4    0.97    0.30
 -11 -17   4    0.90    0.34
  11 -17  -4    1.10    0.30
  11  17  -4    1.09    0.33
  10 -17  -4    2.95    0.31
  10 -17  -4    3.02    0.30
  10  17  -4    2.07    0.33
  10  17  -4    2.60    0.28
   9 -17  -4    3.99    0.32
   9 -17  -4    3.82    0.30
   9  17  -4    4.88    0.31
   9  17  -4    3.52    0.35
   8 -17  -4    4.97    0.33
   8 -17  -4    5.81    0.37
  -8  17   4    5.71    0.36
   8  17  -4    5.35    0.41
   8  17  -4    4.93    0.35
   7 -17  -4    3.25    0.28
   7 -17  -4    3.91    0.26
   7  17  -4    2.90    0.26
  -7  17   4    3.17    0.24
   7  17  -4    2.75    0.30
   6 -17  -4    5.32    0.35
   6 -17  -4    4.35    0.28
   6  17  -4    4.72    0.30
  -6  17   4    5.31    0.34
   6  17  -4    4.45    0.32
  -6  17   4    4.39    0.28
   5 -17  -4    4.97    0.35
   5  17  -4    4.81    0.31
  -5  17   4    5.22    0.34
  -5  17   4    5.33    0.35
   5  17  -4    5.06    0.30
   4 -17  -4    1.04    0.21
  -4  17   4    0.96    0.19
   4  17  -4    1.16    0.23
   4  17  -4    0.99    0.24
  -4  17   4    1.07    0.20
   3 -17  -4    0.57    0.19
  -3  17   4    0.34    0.18
  -3  17   4    0.16    0.18
   3  17  -4    0.34    0.21
   2 -17  -4    0.26    0.18
   2  17  -4    0.46    0.20
  -2  17   4    0.37    0.18
  -2  17   4    0.52    0.18
   1 -17  -4   37.14    0.79
  -1  17   4   35.99    0.80
  -1  17   4   36.88    0.81
   1  17  -4   36.48    0.83
   0 -17  -4    0.03    0.16
   0  17   4   -0.01    0.17
   0  17   4   -0.13    0.16
   0  17  -4   -0.01    0.19
  -1 -17  -4   35.28    0.76
  -1  17  -4   35.24    0.81
   1  17   4   36.91    0.79
  -2 -17  -4    0.40    0.16
  -2  17  -4    0.48    0.20
   2  17   4    0.38    0.18
   3 -17   4    0.03    0.20
   3  17   4    0.35    0.18
   3  17   4    0.10    0.18
  -3  17  -4    0.47    0.20
   4 -17   4    1.13    0.22
   4  17   4    1.03    0.20
  -4  17  -4    0.98    0.21
   4  17   4    1.04    0.18
   5 -17   4    5.53    0.36
  -5  17  -4    4.83    0.37
   5  17   4    5.10    0.30
   5  17   4    5.44    0.36
   6 -17   4    3.78    0.28
  -6  17  -4    5.07    0.38
   6  17   4    5.44    0.37
   7 -17   4    3.06    0.29
   7 -17   4    2.97    0.28
   7  17   4    3.58    0.28
  -7  17  -4    3.32    0.28
   8 -17   4    5.69    0.34
   8 -17   4    5.82    0.44
   8  17   4    5.59    0.39
   9 -17   4    4.49    0.34
   9 -17   4    4.16    0.32
   9  17   4    4.00    0.32
  10 -17   4    2.46    0.33
  10 -17   4    2.41    0.31
  10  17   4    2.32    0.30
  11 -17   4    1.45    0.33
  11 -17   4    1.07    0.32
  11  17   4    0.42    0.29
 -11 -18   4   -0.37    0.33
  11 -18  -4    0.16    0.30
  11 -18  -4    0.44    0.30
  11  18  -4   -0.41    0.31
  10 -18  -4    0.73    0.29
  10 -18  -4    0.75    0.29
  10  18  -4    0.77    0.30
   9 -18  -4    0.21    0.24
   9 -18  -4    0.03    0.28
   9  18  -4    0.29    0.25
   9  18  -4    0.07    0.29
   8 -18  -4    0.38    0.25
   8 -18  -4    0.50    0.27
   8  18  -4   -0.02    0.28
   8  18  -4    0.41    0.25
   7 -18  -4    0.07    0.24
   7 -18  -4    0.16    0.22
  -7  18   4    0.34    0.21
   7  18  -4    0.41    0.28
  -7  18   4    0.31    0.23
   7  18  -4    0.49    0.23
   6 -18  -4    0.18    0.23
  -6  18   4    0.38    0.23
   6  18  -4    0.83    0.24
  -6  18   4    0.49    0.21
   6  18  -4    0.74    0.27
   5 -18  -4    0.08    0.22
  -5  18   4   -0.01    0.21
  -5  18   4    0.01    0.20
   5  18  -4    0.24    0.25
   5  18  -4    0.21    0.22
   4 -18  -4    5.31    0.36
  -4  18   4    5.23    0.34
   4  18  -4    5.76    0.41
   4  18  -4    5.25    0.41
  -4  18   4    5.69    0.36
   3 -18  -4    0.12    0.20
  -3  18   4    0.44    0.20
  -3  18   4    0.02    0.20
   3  18  -4    0.48    0.22
   2 -18  -4    0.40    0.19
   2  18  -4    0.16    0.21
  -2  18   4    0.04    0.19
  -2  18   4    0.50    0.20
   1 -18  -4    0.07    0.18
  -1  18   4    0.18    0.18
   1  18  -4    0.21    0.20
  -1  18   4   -0.20    0.19
   0 -18  -4    0.11    0.18
   0  18   4    0.29    0.20
   0  18  -4    0.04    0.20
   0  18   4    0.14    0.18
  -1 -18  -4    0.01    0.16
  -1  18  -4   -0.13    0.19
   1  18   4    0.30    0.19
  -2 -18  -4    0.40    0.17
   2  18   4    0.70    0.19
  -2  18  -4    0.57    0.21
   3 -18   4    0.27    0.21
   3  18   4    0.43    0.20
  -3  18  -4    0.35    0.21
   3  18   4    0.29    0.18
   4 -18   4    5.22    0.37
   4  18   4    4.99    0.35
   4  18   4    5.00    0.33
  -4  18  -4    5.23    0.37
   5 -18   4    0.05    0.23
  -5  18  -4   -0.04    0.22
   5  18   4   -0.03    0.17
   5  18   4   -0.23    0.21
   6 -18   4    0.28    0.24
   6  18   4    0.63    0.23
  -6  18  -4    0.68    0.24
   7 -18   4    0.24    0.25
  -7  18  -4    0.31    0.25
   7  18   4    0.12    0.24
   8 -18   4    0.46    0.27
   8 -18   4    0.24    0.26
  -8  18  -4    0.08    0.25
   8  18   4    0.40    0.25
   9 -18   4    0.14    0.29
   9 -18   4   -0.41    0.26
   9  18   4   -0.32    0.25
  10 -18   4    0.68    0.31
  10 -18   4    1.12    0.30
  10  18   4    0.15    0.28
  11 -18   4    0.31    0.31
  11 -18   4   -0.23    0.32
  11  18   4   -0.14    0.30
  10 -19  -4    3.14    0.36
  10 -19  -4    3.13    0.33
  10  19  -4    3.04    0.36
   9 -19  -4    0.29    0.26
   9 -19  -4    0.18    0.30
   9  19  -4    0.53    0.31
   9  19  -4    0.35    0.26
   8 -19  -4    9.17    0.49
   8 -19  -4    8.51    0.46
   8  19  -4    8.14    0.52
   8  19  -4    8.65    0.47
  -8  19   4    9.07    0.49
   7 -19  -4    1.32    0.28
   7  19  -4    1.47    0.26
  -7  19   4    1.09    0.24
   7  19  -4    1.32    0.30
  -7  19   4    1.07    0.27
   6 -19  -4    7.90    0.44
   6  19  -4    7.64    0.47
  -6  19   4    8.73    0.42
   6  19  -4    7.35    0.51
  -6  19   4    8.77    0.44
   5 -19  -4   -0.01    0.23
  -5  19   4    0.18    0.21
  -5  19   4   -0.23    0.22
   5  19  -4   -0.45    0.25
   5  19  -4    0.24    0.24
   4 -19  -4    5.46    0.38
   4  19  -4    6.09    0.42
   4  19  -4    4.83    0.34
  -4  19   4    6.26    0.39
  -4  19   4    5.40    0.37
   3 -19  -4   -0.13    0.21
  -3  19   4    0.63    0.21
   3  19  -4    0.47    0.23
  -3  19   4    0.07    0.20
   2 -19  -4    0.59    0.21
   2  19  -4    1.00    0.24
  -2  19   4    0.62    0.21
  -2  19   4    0.41    0.20
   1 -19  -4   -0.33    0.19
   1  19  -4    0.05    0.21
  -1  19   4    0.41    0.20
  -1  19   4   -0.06    0.21
   0 -19  -4   -0.08    0.18
   0  19  -4    0.06    0.21
   0  19   4   -0.02    0.19
  -1 -19  -4    0.07    0.18
   1  19   4    0.03    0.19
  -1  19  -4    0.07    0.21
  -2 -19  -4    0.77    0.19
  -2  19  -4    0.64    0.22
   2  19   4    0.89    0.21
   3 -19   4    0.32    0.23
  -3  19  -4    0.07    0.22
   3  19   4   -0.20    0.21
   3  19   4   -0.06    0.19
   4 -19   4    6.04    0.43
   4  19   4    5.52    0.38
  -4  19  -4    6.32    0.40
   4  19   4    4.94    0.35
   5 -19   4   -0.15    0.24
  -5  19  -4    0.12    0.23
   5  19   4    0.01    0.21
   6 -19   4    8.85    0.49
  -6  19  -4    8.29    0.46
   6  19   4    8.51    0.45
   7 -19   4    0.67    0.28
   7  19   4    1.05    0.27
  -7  19  -4    1.37    0.27
   8 -19   4    8.97    0.49
   8  19   4    7.46    0.46
  -8  19  -4    8.83    0.51
   9 -19   4    0.46    0.29
   9 -19   4    0.50    0.30
  -9  19  -4    0.22    0.28
   9  19   4    0.29    0.27
  10 -19   4    4.41    0.39
  10 -19   4    3.53    0.35
  10  19   4    2.95    0.33
 -10  19  -4    3.57    0.36
  10 -20  -4    0.14    0.31
  10 -20  -4   -0.03    0.31
 -10  20   4   -0.04    0.31
  10  20  -4   -0.16    0.31
   9 -20  -4   -0.11    0.27
   9 -20  -4    0.70    0.31
  -9  20   4    0.00    0.29
   9  20  -4    0.29    0.33
   9  20  -4    0.35    0.26
   8 -20  -4    0.88    0.29
   8  20  -4    0.48    0.26
   8  20  -4    0.13    0.31
  -8  20   4    0.49    0.29
   7 -20  -4    0.87    0.28
  -7  20   4    0.54    0.24
  -7  20   4    0.37    0.27
   7  20  -4    0.66    0.26
   7  20  -4    0.38    0.28
   6 -20  -4    0.54    0.27
   6  20  -4    0.40    0.29
   6  20  -4    0.52    0.26
  -6  20   4    0.68    0.25
  -6  20   4    0.51    0.23
   5 -20  -4    0.31    0.25
   5  20  -4    0.39    0.28
  -5  20   4    0.01    0.23
  -5  20   4    0.31    0.23
   5  20  -4    0.17    0.25
   4 -20  -4    0.01    0.24
  -4  20   4   -0.02    0.22
   4  20  -4    0.50    0.25
  -4  20   4    0.32    0.22
   4  20  -4    0.78    0.27
   3 -20  -4    6.48    0.39
   3  20  -4    6.48    0.45
  -3  20   4    5.83    0.40
  -3  20   4    7.13    0.40
   2 -20  -4    1.98    0.25
   2  20  -4    2.15    0.27
  -2  20   4    2.08    0.26
  -2  20   4    2.05    0.25
   1 -20  -4   12.71    0.46
  -1  20   4   12.49    0.47
   1  20  -4   12.33    0.50
   0 -20  -4    0.73    0.21
   0  20   4    0.59    0.22
   0  20  -4    0.81    0.24
  -1 -20  -4   12.79    0.44
   1  20   4   12.37    0.46
  -1  20  -4   12.65    0.49
   2  20   4    1.80    0.24
  -2  20  -4    2.23    0.27
  -3  20  -4    6.00    0.43
   3  20   4    6.57    0.38
   3  20   4    6.26    0.40
   4 -20   4    0.20    0.24
   4  20   4    0.10    0.22
  -4  20  -4   -0.23    0.24
   4  20   4    0.29    0.21
   5 -20   4    0.34    0.26
  -5  20  -4    0.37    0.25
   5  20   4    0.05    0.24
   6 -20   4    0.69    0.27
   6  20   4    0.38    0.24
  -6  20  -4    0.58    0.26
   7 -20   4    0.28    0.29
   7  20   4    0.27    0.27
  -7  20  -4    0.42    0.28
   8 -20   4    0.14    0.29
   8  20   4   -0.26    0.25
  -8  20  -4   -0.13    0.28
   9 -20   4    0.34    0.30
   9  20   4    0.00    0.27
  -9  20  -4    0.10    0.30
  10 -20   4   -0.03    0.32
  10 -20   4    0.26    0.31
 -10  20  -4   -0.19    0.31
   9 -21  -4   11.04    0.61
  -9  21   4    9.37    0.57
   9  21  -4    9.87    0.58
   8 -21  -4    0.94    0.31
   8  21  -4    1.00    0.28
  -8  21   4    0.29    0.30
   8  21  -4    0.52    0.32
   7 -21  -4    8.20    0.51
   7  21  -4    8.47    0.53
  -7  21   4    7.07    0.49
  -7  21   4    8.10    0.47
   7  21  -4    7.64    0.48
   6 -21  -4    0.38    0.28
   6  21  -4    0.79    0.26
  -6  21   4    0.38    0.26
   6  21  -4    0.34    0.30
  -6  21   4    0.33    0.24
   5 -21  -4   12.23    0.54
   5  21  -4   12.32    0.56
  -5  21   4   12.52    0.51
   5  21  -4   11.84    0.55
  -5  21   4   11.77    0.50
   4 -21  -4    0.15    0.25
   4  21  -4   -0.12    0.25
   4  21  -4    0.30    0.29
  -4  21   4    0.10    0.25
  -4  21   4   -0.03    0.24
   3 -21  -4    6.90    0.42
   3  21  -4    5.86    0.46
  -3  21   4    6.86    0.42
  -3  21   4    6.64    0.43
   2 -21  -4    0.36    0.23
   2  21  -4   -0.17    0.25
  -2  21   4    0.10    0.23
  -2  21   4    0.25    0.23
   1 -21  -4    0.06    0.22
  -1  21   4    0.22    0.22
   1  21  -4   -0.28    0.24
   0 -21  -4    0.31    0.21
   0  21   4    0.31    0.22
   0  21  -4   -0.03    0.25
  -1 -21  -4    0.20    0.21
  -1  21  -4   -0.12    0.24
   1  21   4    0.22    0.22
   2  21   4   -0.06    0.22
  -2  21  -4   -0.36    0.24
   3  21   4    6.04    0.40
  -3  21  -4    6.07    0.44
   3  21   4    5.58    0.41
   4 -21   4   -0.07    0.26
   4  21   4    0.35    0.25
  -4  21  -4   -0.27    0.26
   4  21   4    0.32    0.24
   5 -21   4   11.23    0.51
  -5  21  -4   11.78    0.53
   5  21   4   11.32    0.50
   6 -21   4    0.37    0.28
  -6  21  -4    0.01    0.26
   6  21   4    0.13    0.26
   7 -21   4    7.96    0.51
  -7  21  -4    8.25    0.52
   7  21   4    6.91    0.48
   8 -21   4    1.15    0.33
  -8  21  -4    0.50    0.31
   9 -21   4   10.73    0.58
  -9  21  -4   10.94    0.60
   8 -22  -4    0.02    0.32
   8  22  -4    0.38    0.28
   8  22  -4    0.02    0.32
  -8  22   4    0.24    0.31
   7 -22  -4    0.35    0.33
  -7  22   4   -0.17    0.27
   7  22  -4    0.41    0.27
   7  22  -4    0.03    0.32
   6 -22  -4    5.62    0.38
  -6  22   4    4.70    0.35
  -6  22   4    4.07    0.33
   6  22  -4    4.08    0.38
   6  22  -4    5.34    0.36
   5 -22  -4    0.12    0.28
  -5  22   4    0.47    0.26
  -5  22   4    0.73    0.26
   5  22  -4    0.46    0.27
   5  22  -4    0.53    0.30
   4 -22  -4    1.92    0.30
   4  22  -4    1.73    0.30
  -4  22   4    1.90    0.28
  -4  22   4    1.86    0.29
   4  22  -4    1.21    0.32
   3 -22  -4    2.19    0.29
   3  22  -4    2.31    0.30
  -3  22   4    1.93    0.28
  -3  22   4    1.89    0.28
   2 -22  -4    6.86    0.43
  -2  22   4    7.85    0.44
   2  22  -4    7.31    0.48
   1 -22  -4    0.72    0.25
  -1  22   4    0.61    0.25
   1  22  -4    0.48    0.27
   0 -22  -4   12.43    0.49
   0  22  -4   11.40    0.53
   0  22   4   12.55    0.50
  -1 -22  -4    0.97    0.24
   1  22   4    0.89    0.24
  -1  22  -4    0.82    0.27
   2  22   4    7.07    0.43
  -2  22  -4    6.92    0.48
  -3  22  -4    1.85    0.30
   3  22   4    2.29    0.27
  -4  22  -4    2.08    0.31
   5 -22   4    0.17    0.29
  -5  22  -4    0.08    0.29
   6 -22   4    4.91    0.37
  -6  22  -4    4.61    0.36
   7 -22   4    0.09    0.30
  -7  22  -4    0.12    0.29
   8 -22   4    0.23    0.33
  -8  22  -4   -0.11    0.32
   7 -23  -4    1.50    0.35
   7  23  -4    1.71    0.36
   7  23  -4    1.63    0.31
  -7  23   4    1.26    0.32
   6 -23  -4    5.26    0.39
  -6  23   4    4.50    0.36
   6  23  -4    5.03    0.37
   6  23  -4    5.46    0.41
  -6  23   4    5.14    0.35
   5 -23  -4    0.54    0.30
  -5  23   4    1.17    0.30
  -5  23   4    1.51    0.29
   5  23  -4    1.16    0.30
   5  23  -4    0.93    0.32
   4 -23  -4   11.37    0.53
  -4  23   4   11.59    0.54
   4  23  -4   11.23    0.57
   4  23  -4   11.60    0.58
  -4  23   4   10.97    0.54
   3 -23  -4    2.17    0.29
   3  23  -4    1.87    0.31
  -3  23   4    1.49    0.29
   2 -23  -4    0.54    0.28
  -2  23   4    1.00    0.27
   2  23  -4    0.69    0.30
   1 -23  -4   -0.14    0.24
   1  23  -4   -0.16    0.28
  -1  23   4    0.28    0.26
   0 -23  -4   -0.02    0.25
   0  23   4   -0.12    0.25
   0  23  -4    0.23    0.28
  -1  23  -4   -0.08    0.28
   1  23   4    0.13    0.25
  -2  23  -4    0.92    0.29
   2  23   4    0.58    0.25
  -3  23  -4    1.68    0.32
   3  23   4    2.00    0.28
  -4  23  -4   10.94    0.56
  -5  23  -4    1.17    0.31
   6 -23   4    5.00    0.39
  -6  23  -4    5.90    0.40
   7 -23   4    1.36    0.35
  -7  23  -4    1.22    0.34
   6 -24  -4    0.20    0.32
  -6  24   4    0.20    0.29
  -6  24   4   -0.01    0.31
   6  24  -4    0.22    0.33
   6  24  -4    0.33    0.30
   5 -24  -4    5.41    0.40
   5  24  -4    6.72    0.44
  -5  24   4    7.03    0.53
   5  24  -4    7.64    0.55
   4 -24  -4   -0.01    0.30
   4  24  -4    0.38    0.31
  -4  24   4    0.23    0.29
   4  24  -4   -0.01    0.31
   3 -24  -4    3.10    0.33
  -3  24   4    2.54    0.32
   3  24  -4    2.86    0.37
   3  24  -4    3.08    0.35
   2 -24  -4    0.29    0.27
  -2  24   4    0.40    0.27
   2  24  -4   -0.28    0.29
   1 -24  -4   13.03    0.56
   1  24  -4   13.63    0.61
  -1  24   4   13.17    0.56
   0 -24  -4    3.43    0.32
   0  24   4    3.65    0.32
   0  24  -4    2.92    0.35
  -1  24  -4   12.52    0.60
   1  24   4   13.26    0.56
   2  24   4   -0.07    0.26
  -2  24  -4    0.43    0.30
  -3  24  -4    3.35    0.36
  -4  24  -4    0.02    0.31
  -5  24  -4    7.18    0.43
  -6  24  -4    0.14    0.33
   5 -25  -4    3.04    0.37
  -5  25   4    2.37    0.34
   5  25  -4    2.25    0.38
   5  25  -4    3.15    0.37
   4 -25  -4    0.43    0.31
   4  25  -4    0.46    0.32
   4  25  -4    0.16    0.34
  -4  25   4   -0.07    0.30
   3 -25  -4    0.97    0.32
   3  25  -4    0.82    0.33
  -3  25   4    0.43    0.30
   3  25  -4    1.14    0.35
   2 -25  -4    0.09    0.31
   2  25  -4   -0.08    0.30
  -2  25   4    0.05    0.29
   1 -25  -4    0.73    0.30
  -1  25   4    0.72    0.30
   1  25  -4    0.60    0.33
   0  25   4   -0.33    0.28
   0  25  -4    0.04    0.30
  -1  25  -4    0.20    0.31
   1  25   4    0.98    0.28
  -2  25  -4    0.12    0.32
   2  25   4    0.15    0.36
  -3  25  -4    0.88    0.34
  -4  25  -4    0.32    0.34
  -5  25  -4    2.37    0.37
   3 -26  -4    0.73    0.32
   3  26  -4    0.40    0.35
  -3  26   4    0.10    0.31
   3  26  -4    0.26    0.33
   2 -26  -4    1.55    0.32
   2  26  -4    2.03    0.37
  -2  26   4    2.08    0.34
   1 -26  -4    0.51    0.30
   1  26  -4   -0.32    0.32
  -1  26   4    0.30    0.30
   0  26   4    5.21    0.38
   0  26  -4    5.38    0.43
  -1  26  -4    0.52    0.33
   1  26   4    0.23    0.29
  -2  26  -4    1.63    0.37
  -3  26  -4    0.71    0.35
  15   0  -5    0.18    0.32
  14   0  -5   -0.13    0.29
  13   0  -5    0.01    0.27
  13   0  -5   -0.10    0.20
  12   0  -5   -0.30    0.24
  12   0  -5   -0.40    0.19
 -12   0   5    0.00    0.19
  11   0  -5   -0.18    0.17
 -11   0   5   -0.19    0.17
  11   0  -5    0.24    0.22
  11   0  -5   -0.04    0.16
  10   0  -5    0.04    0.14
  10   0  -5   -0.09    0.18
 -10   0   5   -0.02    0.15
  10   0  -5   -0.04    0.16
   9   0  -5    0.02    0.14
   9   0  -5   -0.13    0.12
   9   0  -5   -0.08    0.16
  -9   0   5    0.15    0.14
   8   0  -5   -0.01    0.13
   8   0  -5   -0.01    0.12
   8   0  -5   -0.06    0.14
  -8   0   5   -0.03    0.12
  -7   0   5   -0.02    0.04
   7   0  -5    0.00    0.11
   7   0  -5    0.11    0.12
   7   0  -5    0.15    0.10
  -7   0   5    0.11    0.10
  -6   0   5   -0.02    0.04
   6   0  -5   -0.09    0.10
  -6   0   5   -0.04    0.09
   6   0  -5    0.08    0.10
   6   0  -5   -0.02    0.08
  -5   0   5    0.02    0.04
   5   0  -5    0.03    0.08
   5   0  -5    0.02    0.08
  -5   0   5    0.14    0.08
   5   0  -5    0.07    0.08
   4   0  -5   -0.02    0.06
   4   0  -5   -0.04    0.07
  -4   0   5   -0.05    0.06
  -4   0   5    0.04    0.04
   4   0  -5   -0.02    0.06
   3   0  -5   -0.02    0.05
  -3   0   5    0.08    0.04
   3   0  -5    0.04    0.05
  -3   0   5   -0.06    0.05
   3   0  -5    0.01    0.06
  -2   0   5   -0.08    0.04
   2   0  -5    0.01    0.05
   2   0  -5    0.01    0.04
  -2   0   5    0.00    0.05
   2   0  -5   -0.03    0.05
   1   0  -5    0.00    0.03
   1   0  -5    0.40    0.05
  -1   0   5    0.08    0.04
  -1   0   5   -0.06    0.03
   1   0  -5    0.00    0.04
   0   0   5    0.04    0.03
   0   0   5   -0.03    0.04
   0   0  -5    0.01    0.03
   0   0  -5    0.02    0.04
   1   0   5   -0.03    0.03
   1   0   5   -0.03    0.03
   1   0   5   -0.01    0.03
   2   0   5   -0.01    0.04
   2   0   5    0.02    0.02
   2   0   5    0.04    0.04
   3   0   5    0.07    0.05
   3   0   5    0.00    0.05
   4   0   5   -0.06    0.05
   4   0   5    0.03    0.06
   5   0   5    0.00    0.08
  -5   0  -5    0.06    0.04
   5   0   5    0.05    0.05
   5   0   5   -0.01    0.06
   6   0   5   -0.06    0.06
   6   0   5   -0.10    0.05
  -6   0  -5    0.04    0.05
   6   0   5   -0.04    0.09
   7   0   5   -0.07    0.06
  -7   0  -5   -0.02    0.06
   7   0   5    0.05    0.11
   7   0   5    0.17    0.07
   8   0   5    0.10    0.13
  -8   0  -5    0.08    0.07
   9   0   5    0.15    0.16
  10   0   5    0.15    0.18
  11   0   5   -0.21    0.20
  12   0   5   -0.10    0.23
  13   0   5   -0.08    0.26
  14   0   5   -0.01    0.29
  15   0   5    0.49    0.32
  15  -1  -5    0.36    0.33
  15   1  -5    0.18    0.33
  14  -1  -5    3.38    0.35
  14   1  -5    2.68    0.34
  13  -1  -5    3.77    0.32
  13   1  -5    4.11    0.28
  13   1  -5    4.22    0.33
  12  -1  -5   14.39    0.47
  12  -1  -5   14.92    0.52
 -12  -1   5   13.96    0.46
  12   1  -5   14.66    0.47
 -12   1   5   14.01    0.45
  12   1  -5   14.62    0.52
  11  -1  -5    1.75    0.19
  11  -1  -5    1.27    0.22
  11  -1  -5    1.43    0.20
 -11  -1   5    1.72    0.20
 -11   1   5    1.56    0.19
  11   1  -5    1.74    0.20
  11   1  -5    1.77    0.24
  11   1  -5    1.61    0.19
 -10  -1   5   15.90    0.44
  10  -1  -5   15.38    0.46
  10  -1  -5   15.23    0.45
  10  -1  -5   15.96    0.42
  10   1  -5   15.11    0.45
  10   1  -5   14.71    0.47
  10   1  -5   15.66    0.41
 -10   1   5   15.69    0.42
   9  -1  -5   33.54    0.74
  -9  -1   5   33.98    0.73
   9  -1  -5   35.45    0.75
   9  -1  -5   34.56    0.72
   9   1  -5   33.82    0.71
   9   1  -5   33.97    0.74
  -9   1   5   34.36    0.72
   9   1  -5   35.33    0.76
  -8  -1   5   39.33    0.82
   8  -1  -5   39.99    0.82
   8  -1  -5   40.43    0.80
   8  -1  -5   39.95    0.83
   8   1  -5   41.21    0.80
   8   1  -5   39.54    0.83
  -8   1   5   39.49    0.81
   8   1  -5   39.74    0.82
   7  -1  -5   27.12    0.57
  -7  -1   5   26.38    0.57
   7  -1  -5   27.15    0.56
   7  -1  -5   25.58    0.57
  -7  -1   5   26.43    0.51
   7   1  -5   27.05    0.58
  -7   1   5   26.24    0.56
   7   1  -5   26.75    0.56
   7   1  -5   26.00    0.58
  -6  -1   5   46.24    0.93
   6  -1  -5   47.65    0.93
  -6  -1   5   47.27    0.88
   6  -1  -5   48.77    0.92
   6  -1  -5   46.47    0.92
   6   1  -5   47.89    0.92
  -6   1   5   47.61    0.87
   6   1  -5   48.17    0.93
   6   1  -5   48.05    0.93
  -6   1   5   45.80    0.92
   5  -1  -5    2.46    0.14
  -5  -1   5    2.52    0.15
  -5  -1   5    2.61    0.10
   5  -1  -5    2.46    0.15
   5  -1  -5    2.48    0.14
   5   1  -5    2.29    0.15
   5   1  -5    2.41    0.15
  -5   1   5    2.43    0.14
   5   1  -5    2.61    0.13
  -5   1   5    2.34    0.08
  -4  -1   5    7.09    0.20
   4  -1  -5    7.41    0.19
   4  -1  -5    7.25    0.19
  -4  -1   5    7.36    0.17
   4  -1  -5    7.34    0.20
   4   1  -5    7.37    0.20
  -4   1   5    7.27    0.19
  -4   1   5    7.15    0.16
   4   1  -5    7.49    0.19
   4   1  -5    7.45    0.20
  -3  -1   5   89.06    1.62
   3  -1  -5   86.32    1.64
   3  -1  -5   88.94    1.63
  -3  -1   5   89.35    1.64
   3  -1  -5   89.87    1.64
   3   1  -5   88.21    1.64
  -3   1   5   88.03    1.62
   3   1  -5   88.37    1.64
   3   1  -5   86.68    1.64
   2  -1  -5  259.15    4.73
  -2  -1   5  252.26    4.72
  -2  -1   5  259.09    4.75
   2  -1  -5  258.45    4.72
   2  -1  -5  258.15    4.73
   2   1  -5  252.75    4.75
   2   1  -5  258.34    4.74
   2   1  -5  255.36    4.73
  -2   1   5  259.42    4.71
  -2   1   5  263.06    4.72
   1  -1  -5    4.36    0.12
   1  -1  -5    4.41    0.10
   1  -1  -5    4.42    0.12
  -1  -1   5    4.32    0.12
  -1  -1   5    4.30    0.12
  -1   1   5    4.33    0.11
   1   1  -5    4.30    0.13
   1   1  -5    4.32    0.12
  -1   1   5    4.18    0.12
   0  -1  -5    0.20    0.04
   0  -1  -5   -0.07    0.03
   0  -1   5   -0.06    0.04
   0  -1   5   -0.05    0.03
   0   1   5   -0.07    0.03
   0   1   5   -0.04    0.03
   0   1  -5    0.00    0.03
   1  -1   5    4.20    0.11
   1  -1   5    4.38    0.12
   1  -1   5    4.43    0.10
  -1  -1  -5    4.19    0.11
   1   1   5    4.30    0.11
   1   1   5    4.31    0.10
   2  -1   5  266.30    4.77
   2  -1   5  260.10    4.82
   2  -1   5  265.28    4.82
   2   1   5  262.36    4.82
   2   1   5  257.92    4.79
   2   1   5  265.35    4.80
   3  -1   5   90.33    1.65
   3  -1   5   90.27    1.66
   3   1   5   88.67    1.65
   3   1   5   89.81    1.65
   4  -1   5    7.25    0.19
   4  -1   5    7.17    0.17
   4  -1   5    7.30    0.17
   4   1   5    7.33    0.18
   4   1   5    7.48    0.19
   5  -1   5    2.41    0.15
   5  -1   5    2.53    0.10
   5  -1   5    2.42    0.11
   5   1   5    2.59    0.14
   5   1   5    2.42    0.11
  -5   1  -5    2.55    0.07
  -6  -1  -5   48.22    0.92
   6  -1   5   48.32    0.92
   6  -1   5   48.88    0.95
   6  -1   5   49.63    0.92
   6   1   5   49.60    0.95
   6   1   5   48.52    0.91
   6   1   5   49.73    0.92
  -6   1  -5   49.20    0.90
   7  -1   5   26.52    0.58
  -7  -1  -5   26.67    0.53
   7  -1   5   27.84    0.53
   7  -1   5   27.53    0.53
  -7   1  -5   27.07    0.51
   7   1   5   26.81    0.52
   7   1   5   26.14    0.58
   8  -1   5   40.49    0.83
  -8  -1  -5   39.93    0.77
   8  -1   5   39.87    0.77
   8   1   5   40.08    0.83
   9  -1   5   33.45    0.73
   9   1   5   33.98    0.74
  10  -1   5   15.31    0.45
  10   1   5   14.64    0.45
  11  -1   5    1.76    0.23
  11   1   5    1.51    0.22
  12  -1   5   14.90    0.51
  12   1   5   15.17    0.52
  13  -1   5    4.37    0.32
  13   1   5    4.24    0.33
  14  -1   5    2.08    0.31
  14   1   5    2.71    0.32
  15  -1   5    0.86    0.31
  15   1   5    0.44    0.33
  15  -2  -5    1.80    0.34
  15   2  -5    2.52    0.36
  14  -2  -5    1.21    0.30
  14   2  -5    1.04    0.31
  13  -2  -5    3.27    0.30
  13   2  -5    3.75    0.27
  13   2  -5    3.21    0.31
  12  -2  -5    4.55    0.30
 -12  -2   5    5.10    0.35
  12   2  -5    4.17    0.31
 -12   2   5    4.54    0.31
  12   2  -5    4.85    0.34
 -11  -2   5    1.26    0.20
  11  -2  -5    1.45    0.20
  11  -2  -5    1.54    0.19
  11  -2  -5    1.40    0.23
  11   2  -5    1.31    0.20
 -11   2   5    1.49    0.18
  11   2  -5    1.14    0.23
  10  -2  -5    2.32    0.20
 -10  -2   5    2.52    0.20
  10  -2  -5    2.60    0.22
  10  -2  -5    2.36    0.19
  10   2  -5    2.57    0.18
  10   2  -5    2.60    0.24
  10   2  -5    2.37    0.20
 -10   2   5    2.59    0.19
  -9  -2   5    0.21    0.15
   9  -2  -5    0.09    0.16
   9  -2  -5   -0.04    0.13
   9  -2  -5   -0.06    0.15
   9   2  -5    0.18    0.17
   9   2  -5   -0.25    0.14
  -9   2   5   -0.16    0.13
   9   2  -5   -0.03    0.13
   8  -2  -5    5.71    0.26
  -8  -2   5    5.91    0.27
   8  -2  -5    6.01    0.24
   8  -2  -5    5.85    0.26
   8   2  -5    5.51    0.28
  -8   2   5    6.30    0.24
   8   2  -5    6.16    0.23
   8   2  -5    5.99    0.27
   7  -2  -5    0.09    0.10
   7  -2  -5    0.09    0.12
   7  -2  -5   -0.01    0.11
  -7  -2   5    0.11    0.12
   7   2  -5    0.23    0.10
   7   2  -5    0.16    0.12
  -7   2   5    0.17    0.10
   7   2  -5    0.14    0.12
   6  -2  -5    0.21    0.11
   6  -2  -5    0.03    0.10
  -6  -2   5   -0.09    0.10
   6  -2  -5    0.10    0.09
   6   2  -5    0.07    0.09
   6   2  -5    0.03    0.11
   6   2  -5   -0.05    0.10
  -6   2   5    0.00    0.09
  -5  -2   5    1.53    0.11
   5  -2  -5    2.12    0.15
   5  -2  -5    2.02    0.13
   5  -2  -5    1.95    0.13
   5   2  -5    2.02    0.15
  -5   2   5    2.11    0.14
   5   2  -5    1.85    0.12
   5   2  -5    1.84    0.14
  -5   2   5    1.73    0.07
   4  -2  -5    0.72    0.08
   4  -2  -5    0.67    0.08
  -4  -2   5    0.64    0.08
   4  -2  -5    0.78    0.07
   4   2  -5    0.83    0.08
  -4   2   5    0.83    0.05
   4   2  -5    0.90    0.09
  -4   2   5    0.79    0.08
   4   2  -5    0.85    0.09
   3  -2  -5    2.81    0.10
   3  -2  -5    2.86    0.12
   3   2  -5    3.03    0.13
  -3   2   5    3.02    0.09
  -3   2   5    2.95    0.12
   3   2  -5    2.66    0.12
   3   2  -5    2.74    0.13
   2  -2  -5   61.01    1.12
   2  -2  -5   59.47    1.12
   2  -2  -5   59.15    1.11
  -2   2   5   61.07    1.12
   2   2  -5   59.93    1.13
   2   2  -5   60.66    1.13
   2   2  -5   60.40    1.13
  -2   2   5   59.92    1.11
   1  -2  -5   20.36    0.39
  -1  -2   5   20.07    0.40
   1  -2  -5   20.29    0.37
   1  -2  -5   20.25    0.39
  -1   2   5   19.86    0.39
   1   2  -5   19.96    0.40
  -1   2   5   19.78    0.39
   0  -2   5   46.05    0.86
   0  -2  -5   46.83    0.86
   0  -2  -5   47.26    0.86
   0  -2   5   45.95    0.87
   0   2   5   47.02    0.87
   0   2   5   47.18    0.86
   0   2   5   46.77    0.85
   0   2  -5   45.36    0.86
   1  -2   5   19.56    0.39
  -1  -2  -5   20.07    0.38
   1  -2   5   20.52    0.38
   1  -2   5   20.37    0.39
   1   2   5   20.55    0.37
   1   2   5   19.72    0.39
   1   2   5   20.08    0.39
   2  -2   5   61.43    1.14
   2  -2   5   61.99    1.14
  -2  -2  -5   63.18    1.13
   2  -2   5   62.67    1.12
   2   2   5   60.03    1.13
   2   2   5   61.43    1.14
   2   2   5   60.79    1.13
   3  -2   5    2.98    0.12
   3  -2   5    2.82    0.10
   3   2   5    3.08    0.11
   3   2   5    2.88    0.09
   3   2   5    2.85    0.10
   4  -2   5    0.91    0.06
   4  -2   5    0.83    0.08
   4  -2   5    0.82    0.06
   4   2   5    0.93    0.07
   4   2   5    0.81    0.07
   5  -2   5    1.91    0.10
   5  -2   5    1.80    0.11
   5  -2   5    1.82    0.11
   5   2   5    1.74    0.11
   5   2   5    1.83    0.14
   6  -2   5    0.04    0.07
   6  -2   5   -0.01    0.10
   6  -2   5    0.04    0.06
   6   2   5   -0.04    0.07
   6   2   5    0.05    0.09
  -6   2  -5   -0.06    0.03
   7  -2   5    0.08    0.07
   7  -2   5    0.23    0.12
  -7  -2  -5    0.09    0.08
   7  -2   5    0.31    0.08
   7   2   5    0.19    0.06
  -7   2  -5    0.17    0.05
   7   2   5    0.18    0.11
  -8  -2  -5    5.64    0.21
   8  -2   5    6.00    0.20
   8  -2   5    5.74    0.26
   8   2   5    6.12    0.26
   9  -2   5   -0.04    0.15
   9   2   5    0.15    0.15
  10  -2   5    2.54    0.22
  10   2   5    2.47    0.22
  11  -2   5    1.20    0.22
  11   2   5    1.28    0.22
  12  -2   5    4.68    0.30
  12   2   5    4.56    0.30
  13  -2   5    3.55    0.31
  13   2   5    3.64    0.32
  14  -2   5    1.14    0.29
  14   2   5    1.00    0.31
  15  -2   5    1.88    0.35
  15   2   5    2.33    0.35
  15  -3  -5    0.73    0.33
  15   3  -5    0.06    0.33
  14  -3  -5    4.19    0.36
  14   3  -5    4.20    0.37
  13  -3  -5    0.29    0.25
  13   3  -5    0.19    0.21
  13   3  -5    0.12    0.27
 -12  -3   5    5.17    0.36
  12  -3  -5    4.40    0.30
  12  -3  -5    4.96    0.32
  12   3  -5    4.41    0.31
  12   3  -5    4.82    0.35
 -11  -3   5    2.08    0.22
  11  -3  -5    2.11    0.21
  11  -3  -5    2.23    0.24
  11  -3  -5    1.96    0.20
  11   3  -5    2.22    0.21
  11   3  -5    1.80    0.25
 -11   3   5    2.04    0.19
 -10  -3   5    8.15    0.33
  10  -3  -5    8.05    0.32
  10  -3  -5    8.49    0.35
  10  -3  -5    8.03    0.34
  10   3  -5    7.94    0.30
  10   3  -5    8.05    0.38
  10   3  -5    7.60    0.34
 -10   3   5    8.05    0.31
   9  -3  -5    2.83    0.19
   9  -3  -5    2.96    0.19
  -9  -3   5    3.16    0.20
   9  -3  -5    3.23    0.21
  -9   3   5    2.92    0.17
   9   3  -5    2.46    0.21
   9   3  -5    3.05    0.20
   9   3  -5    3.20    0.22
   8  -3  -5    2.95    0.23
  -8  -3   5    2.89    0.19
   8  -3  -5    2.88    0.17
   8  -3  -5    3.00    0.22
   8   3  -5    2.78    0.18
   8   3  -5    3.25    0.20
  -8   3   5    2.80    0.19
   8   3  -5    2.88    0.20
   7  -3  -5    6.09    0.24
  -7  -3   5    6.34    0.25
   7  -3  -5    6.15    0.23
   7  -3  -5    5.99    0.25
   7   3  -5    6.39    0.23
   7   3  -5    6.13    0.26
  -7   3   5    5.90    0.21
   7   3  -5    6.10    0.25
   6  -3  -5    4.48    0.20
   6  -3  -5    4.69    0.19
   6  -3  -5    4.54    0.19
  -6  -3   5    4.69    0.22
  -6   3   5    4.69    0.19
   6   3  -5    4.59    0.21
   6   3  -5    4.97    0.18
   6   3  -5    4.34    0.22
   5  -3  -5    0.25    0.08
   5  -3  -5    0.17    0.09
   5  -3  -5    0.36    0.09
  -5  -3   5    0.37    0.10
  -5   3   5    0.17    0.08
  -5   3   5    0.29    0.04
   5   3  -5    0.17    0.10
   5   3  -5    0.26    0.10
   5   3  -5    0.16    0.08
   4  -3  -5   15.36    0.34
   4  -3  -5   15.49    0.34
   4  -3  -5   15.37    0.33
  -4  -3   5   15.04    0.35
   4   3  -5   14.70    0.35
  -4   3   5   15.75    0.30
  -4   3   5   16.03    0.33
   4   3  -5   15.26    0.34
   3  -3  -5    2.95    0.12
   3  -3  -5    2.98    0.12
  -3  -3   5    2.99    0.14
   3  -3  -5    2.96    0.11
   3   3  -5    3.13    0.14
  -3   3   5    2.97    0.12
   3   3  -5    2.94    0.13
   3   3  -5    2.84    0.13
  -3   3   5    2.91    0.09
   2  -3  -5    2.75    0.09
   2  -3  -5    2.64    0.11
   2  -3  -5    2.86    0.11
  -2  -3   5    2.73    0.12
   2   3  -5    2.72    0.13
   2   3  -5    2.45    0.12
  -2   3   5    2.60    0.09
  -2   3   5    2.63    0.11
   1  -3  -5   13.99    0.28
  -1  -3   5   14.21    0.29
   1  -3  -5   14.20    0.26
   1  -3  -5   13.97    0.28
  -1   3   5   13.50    0.28
   1   3  -5   13.65    0.29
  -1   3   5   14.02    0.29
   0  -3  -5   -0.01    0.04
   0  -3   5   -0.03    0.04
   0  -3  -5    0.00    0.03
   0   3   5    0.05    0.04
   0   3  -5   -0.04    0.04
   0   3   5    0.00    0.03
   0   3   5   -0.05    0.04
  -1  -3  -5   14.38    0.26
   1  -3   5   14.10    0.28
   1  -3   5   13.43    0.27
  -1  -3  -5   13.86    0.27
   1   3   5   14.23    0.26
   1   3   5   13.49    0.29
   1   3   5   13.75    0.28
  -2  -3  -5    2.80    0.07
   2  -3   5    2.53    0.10
   2  -3   5    2.75    0.07
   2  -3   5    2.63    0.10
   2   3   5    2.60    0.09
   2   3   5    2.70    0.11
   2   3   5    2.71    0.08
   3  -3   5    2.87    0.13
   3  -3   5    2.92    0.11
   3  -3   5    3.01    0.11
   3   3   5    3.13    0.12
   3   3   5    2.94    0.11
   3   3   5    3.04    0.10
   4  -3   5   15.61    0.34
   4  -3   5   15.67    0.33
   4  -3   5   15.77    0.32
   4   3   5   15.41    0.33
   4   3   5   15.58    0.33
   5  -3   5    0.16    0.09
   5  -3   5    0.20    0.07
   5  -3   5    0.30    0.06
   5   3   5    0.17    0.08
   5   3   5    0.27    0.07
   6  -3   5    4.70    0.17
   6  -3   5    4.57    0.14
   6  -3   5    4.48    0.20
   6   3   5    4.71    0.19
   7  -3   5    5.91    0.20
   7  -3   5    6.48    0.17
   7  -3   5    6.22    0.25
   7   3   5    6.36    0.24
  -7   3  -5    6.26    0.14
  -8  -3  -5    2.80    0.18
   8  -3   5    2.30    0.17
   8  -3   5    3.13    0.17
   8   3   5    2.39    0.17
[truncated: 1,383,052 more chars]
