# Supplementary material for: 1-Benzyl-3-methyl­imidazolium bromide
Source: IUCrdata. 2020 Jun 9;5(Pt 6):x200768. doi: 10.1107/S2414314620007683 (PMC9462234; doi:10.1107/S2414314620007683)
Supplement: Supplementary file 2 [file x-05-x200768-Isup2.hkl]

data_I                                                                          
_shelx_title ' AX1900 in Pbca'                                                  
_shelx_refln_list_code          4                                               
_shelx_F_calc_maximum      479.69                                               
_exptl_crystal_F_000      2048.00                                               
_reflns_d_resolution_high  0.7331                                               
                                                                                
loop_                                                                           
 _space_group_symop_operation_xyz                                               
 'x, y, z'                                                                      
 'x+1/2, -y+1/2, -z'                                                            
 '-x, y+1/2, -z+1/2'                                                            
 '-x+1/2, -y, z+1/2'                                                            
 '-x, -y, -z'                                                                   
 '-x-1/2, y-1/2, z'                                                             
 'x, -y-1/2, z-1/2'                                                             
 'x-1/2, y, -z-1/2'                                                             
                                                                                
_cell_length_a    10.9070                                                       
_cell_length_b    18.8993                                                       
_cell_length_c    21.6608                                                       
_cell_angle_alpha  90.000                                                       
_cell_angle_beta   90.000                                                       
_cell_angle_gamma  90.000                                                       
                                                                                
_shelx_F_squared_multiplier     1.000                                           
                                                                                
loop_                                                                           
 _refln_index_h                                                                 
 _refln_index_k                                                                 
 _refln_index_l                                                                 
 _refln_F_squared_calc                                                          
 _refln_F_squared_meas                                                          
 _refln_F_squared_sigma                                                         
 _refln_observed_status                                                         
   2   0   0       1908.34       2098.14        22.92 o                         
   4   0   0      57826.44      57441.25       525.77 o                         
   6   0   0      13024.30      12661.61       123.39 o                         
   8   0   0       3550.10       3665.99        49.80 o                         
  10   0   0       2014.22       1766.28        68.26 o                         
  12   0   0       3257.29       3392.00       152.45 o                         
  14   0   0       7837.14       7941.23       249.46 o                         
   2   1   0        273.06        254.19         5.79 o                         
   4   1   0      28145.91      28214.59       184.05 o                         
   6   1   0      22674.42      22372.61       148.82 o                         
   8   1   0      13627.58      13336.39       100.74 o                         
  10   1   0       5130.41       5154.18        62.03 o                         
  12   1   0       1881.62       1834.13        85.71 o                         
  14   1   0        360.22        395.03        72.24 o                         
   0   2   0       9258.68       9315.79       100.02 o                         
   2   2   0       1216.13       1198.86        13.74 o                         
   4   2   0       4624.74       4925.79        41.88 o                         
   6   2   0       9713.74      10094.45        75.90 o                         
   8   2   0        189.88        158.69        13.86 o                         
  10   2   0       5114.81       5302.34        59.46 o                         
  12   2   0        332.95        305.42        57.53 o                         
  14   2   0       1195.60       1124.30        82.05 o                         
   2   3   0      28075.00      28771.49       236.76 o                         
   4   3   0      17645.22      18005.52       126.99 o                         
   6   3   0      10270.35       9825.73        74.75 o                         
   8   3   0      16340.49      16757.24       123.96 o                         
  10   3   0       7279.43       7344.50        80.19 o                         
  12   3   0        483.75        502.21        62.44 o                         
  14   3   0        946.96        854.01        79.37 o                         
   0   4   0      90619.73      89797.27       949.51 o                         
   2   4   0     163312.50     154868.42      1842.85 o                         
   4   4   0      34900.51      35337.41       266.15 o                         
   6   4   0       7212.97       7041.45        60.89 o                         
   8   4   0       1568.49       1522.56        26.60 o                         
  10   4   0        210.20        183.82        24.38 o                         
  12   4   0        622.82        666.39        62.15 o                         
  14   4   0       3556.00       3697.06       246.00 o                         
   2   5   0       2686.28       2818.45        36.54 o                         
   4   5   0       1095.46       1097.46        19.17 o                         
   6   5   0        242.85        309.12        13.28 o                         
   8   5   0        162.19        159.15        14.91 o                         
  10   5   0        958.25        981.28        32.60 o                         
  12   5   0        557.90        587.63        83.15 o                         
  14   5   0        345.03        297.71        95.28 o                         
   0   6   0      49775.66      49820.00       628.77 o                         
   2   6   0      14071.28      13929.68       132.94 o                         
   4   6   0       9652.75       9567.41        86.11 o                         
   6   6   0      15800.92      16304.63       121.82 o                         
   8   6   0       2331.14       2237.12        41.41 o                         
  10   6   0        254.99        223.99        26.94 o                         
  12   6   0       1199.24       1148.77        83.15 o                         
  14   6   0        588.00        610.31        78.28 o                         
   2   7   0       2881.60       3028.74        37.60 o                         
   4   7   0        357.12        286.94        14.03 o                         
   6   7   0       1159.28       1271.45        25.05 o                         
   8   7   0        972.91       1031.04        41.43 o                         
  10   7   0         60.89         72.65        30.50 o                         
  12   7   0       5386.93       5369.12       134.75 o                         
  14   7   0        164.05        160.06        74.69 o                         
   0   8   0       1271.35       1250.32        39.84 o                         
   2   8   0         43.79         53.57        30.47 o                         
   4   8   0       2947.31       2988.36        37.86 o                         
   6   8   0         67.47        101.83        14.47 o                         
   8   8   0       7099.21       7306.56        77.10 o                         
  10   8   0       4627.62       4495.25        96.81 o                         
  12   8   0        319.54        301.35        42.70 o                         
  14   8   0         85.71         89.74        98.75 o                         
   2   9   0      24187.85      25413.54       213.82 o                         
   4   9   0      12302.68      11916.55       108.05 o                         
   6   9   0      22096.89      21938.40       172.73 o                         
   8   9   0      33489.95      34134.98       290.61 o                         
  10   9   0      12276.82      12345.73       135.55 o                         
  12   9   0       4629.81       4753.49        88.54 o                         
   0  10   0      59122.61      60821.30       646.12 o                         
   2  10   0      23816.64      21053.06       201.39 o                         
   4  10   0      49866.62      50430.72       418.96 o                         
   6  10   0       5048.39       5007.16        58.25 o                         
   8  10   0       1137.19       1067.26        33.56 o                         
  10  10   0       2996.86       3168.09        75.39 o                         
  12  10   0       1079.22       1169.05        50.71 o                         
   2  11   0        819.30       1065.05        38.51 o                         
   4  11   0       7316.51       7703.22        78.23 o                         
   6  11   0        306.03        332.58        23.21 o                         
   8  11   0       1371.70       1348.02        41.24 o                         
  10  11   0        224.46        242.62        43.64 o                         
  12  11   0         72.11         39.68        44.39 o                         
   0  12   0       6479.48       6375.52       104.10 o                         
   2  12   0       5070.43       5076.99        64.45 o                         
   4  12   0        453.08        434.57        38.66 o                         
   6  12   0       1483.81       1530.11        40.76 o                         
   8  12   0         22.31        -27.96        29.95 o                         
  10  12   0      10186.06      10064.48       145.19 o                         
  12  12   0       1610.34       1580.38        65.51 o                         
   2  13   0       8732.93       8858.57        98.28 o                         
   4  13   0      40983.96      41717.81       352.03 o                         
   6  13   0      20715.44      20203.49       218.67 o                         
   8  13   0      18148.74      18565.39       193.08 o                         
  10  13   0      12489.92      12856.14       173.88 o                         
  12  13   0      11611.03      11948.65       152.34 o                         
   0  14   0      18487.17      17984.82       304.90 o                         
   2  14   0       9303.62       9391.97       105.21 o                         
   4  14   0      18523.20      18647.69       153.43 o                         
   6  14   0        608.00        576.29        31.76 o                         
   8  14   0          9.38          2.46        33.77 o                         
  10  14   0        399.75        371.12        51.02 o                         
  12  14   0        453.38        535.91        53.03 o                         
   2  15   0        703.28        760.09        32.01 o                         
   4  15   0       7997.13       7756.69        85.46 o                         
   6  15   0         84.16         90.95        27.17 o                         
   8  15   0        913.27        957.82        42.57 o                         
  10  15   0        275.37        347.86        53.25 o                         
  12  15   0        109.45         91.32        52.26 o                         
   0  16   0       1782.23       1650.68        72.76 o                         
   2  16   0        375.90        318.33        30.72 o                         
   4  16   0       4007.26       3598.14        60.21 o                         
   6  16   0        105.31         72.63        31.52 o                         
   8  16   0         14.84         50.17        38.38 o                         
  10  16   0         20.10         29.92        52.50 o                         
   2  17   0         40.98         13.19        35.30 o                         
   4  17   0      12455.72      11908.03       121.12 o                         
   6  17   0       2337.92       2401.65        53.29 o                         
   8  17   0       3092.38       3219.23        77.78 o                         
  10  17   0       2603.05       2777.64       122.24 o                         
   0  18   0       1345.18       1216.93        58.80 o                         
   2  18   0       2223.22       2232.14        71.96 o                         
   4  18   0        481.31        461.30        37.47 o                         
   6  18   0         16.43         20.51        33.66 o                         
   8  18   0         45.95         78.99        60.27 o                         
  10  18   0          5.95        -30.83        76.03 o                         
   2  19   0       2292.67       2270.06        75.28 o                         
   4  19   0       8610.96       8114.59       110.81 o                         
   6  19   0       4436.90       4562.87        76.59 o                         
   8  19   0       4473.09       4540.65        96.02 o                         
  10  19   0       3372.48       3624.72       111.92 o                         
   0  20   0       1847.40       1534.89       100.48 o                         
   2  20   0        407.20        461.11        49.89 o                         
   4  20   0        707.52        641.41        52.01 o                         
   6  20   0        202.50        179.41        43.93 o                         
   8  20   0        604.89        506.51        62.01 o                         
   2  21   0        303.96        314.68        50.01 o                         
   4  21   0        292.81        254.37        44.54 o                         
   6  21   0        584.95        610.51        49.15 o                         
   8  21   0         19.89        -14.23        59.94 o                         
   0  22   0       6903.97       6562.26       211.35 o                         
   2  22   0       7877.70       7965.56       133.93 o                         
   4  22   0       3605.99       3676.67        89.11 o                         
   6  22   0        570.20        610.46        52.37 o                         
   2  23   0        166.63        164.12        53.94 o                         
   4  23   0       4217.40       4402.42        97.82 o                         
   6  23   0       5287.73       5302.91       146.61 o                         
   0  24   0       2732.21       2983.16       183.63 o                         
   2  24   0         10.66          1.73        68.60 o                         
   4  24   0        210.76        232.26        52.34 o                         
   2  25   0          1.93       -103.30        72.24 o                         
   1   1   1        438.60        323.39         4.88 o                         
   2   1   1         20.39         -9.40         4.70 o                         
   3   1   1      23374.29      24197.01       115.21 o                         
   4   1   1        121.21        120.81         4.34 o                         
   5   1   1      19667.88      19409.65        94.16 o                         
   6   1   1       1270.53       1177.63        13.11 o                         
   7   1   1      20972.89      20831.45       102.49 o                         
   8   1   1       8513.57       8710.26        47.68 o                         
   9   1   1       8902.34       8753.77        51.14 o                         
  10   1   1       1545.65       1576.32        30.29 o                         
  11   1   1       8699.23       8636.49       108.68 o                         
  12   1   1       1293.56       1333.90        68.51 o                         
  13   1   1       1745.72       1697.49        92.52 o                         
  14   1   1         11.59         18.17        49.35 o                         
   0   2   1      58494.87      56265.66       460.20 o                         
   1   2   1       3464.37       3612.15        24.79 o                         
   2   2   1       3433.49       3679.64        20.52 o                         
   3   2   1       3925.16       4103.02        22.50 o                         
   4   2   1       2440.27       2434.09        17.20 o                         
   5   2   1        895.48        974.15        10.55 o                         
   6   2   1         96.50         86.06         6.97 o                         
   7   2   1        470.36        499.55        12.59 o                         
   8   2   1         39.32         45.80         9.37 o                         
   9   2   1        331.52        313.48        12.61 o                         
  10   2   1        746.08        694.93        19.02 o                         
  11   2   1        184.52        212.22        26.47 o                         
  12   2   1        392.98        392.69        42.86 o                         
  13   2   1        495.46        472.74        47.10 o                         
  14   2   1        628.28        668.36        54.51 o                         
   1   3   1       8198.83       8234.29        55.42 o                         
   2   3   1      20218.15      20479.83       126.14 o                         
   3   3   1      18657.33      19674.48       110.16 o                         
   4   3   1       5341.75       5395.55        29.56 o                         
   5   3   1      10721.83      10519.85        57.24 o                         
   6   3   1      10421.09      10563.71        58.26 o                         
   7   3   1       2522.97       2319.77        19.74 o                         
   8   3   1       2488.15       2434.92        22.07 o                         
   9   3   1       7036.52       6978.13        54.09 o                         
  10   3   1       2416.45       2325.38        29.95 o                         
  11   3   1       7290.01       7186.99        72.08 o                         
  12   3   1          7.95         30.64        39.39 o                         
  13   3   1       3285.20       3374.61        84.34 o                         
  14   3   1        195.57        183.08        51.93 o                         
   0   4   1      54581.04      54691.55       517.32 o                         
   1   4   1      25705.41      26146.15       152.51 o                         
   2   4   1      47528.32      48106.49       278.71 o                         
   3   4   1       3146.64       3149.89        22.83 o                         
   4   4   1      11737.30      11808.12        65.56 o                         
   5   4   1       5675.90       5682.93        33.28 o                         
   6   4   1       3638.98       3687.40        25.61 o                         
   7   4   1        179.54        238.51         9.19 o                         
   8   4   1         67.76         89.22        10.27 o                         
   9   4   1        688.51        705.34        15.72 o                         
  10   4   1       3782.78       3802.47        37.63 o                         
  11   4   1        608.52        610.39        28.32 o                         
  12   4   1       6456.99       6420.48       100.41 o                         
  13   4   1       2561.16       2589.21        81.76 o                         
  14   4   1        703.11        809.36        56.28 o                         
   1   5   1       2990.55       3031.32        21.20 o                         
   2   5   1      14147.42      14647.57        87.64 o                         
   3   5   1       7278.64       7187.34        46.08 o                         
   4   5   1      18569.24      18872.77       107.30 o                         
   5   5   1      16502.26      16941.09        89.48 o                         
   6   5   1      36094.03      36790.96       189.28 o                         
   7   5   1      18088.74      18094.64        97.08 o                         
   8   5   1      18828.27      18632.06       101.32 o                         
   9   5   1      11536.35      11514.09        74.12 o                         
  10   5   1       7677.69       7613.91        59.07 o                         
  11   5   1       5983.84       6100.15        58.60 o                         
  12   5   1       1646.03       1738.41        88.76 o                         
  13   5   1       4923.33       5088.24        96.09 o                         
  14   5   1          5.88         16.16        51.48 o                         
   0   6   1      39025.29      39218.66       444.29 o                         
   1   6   1       2515.76       2481.51        20.61 o                         
   2   6   1      18135.28      18322.09       121.87 o                         
   3   6   1         84.04         74.63         7.50 o                         
   4   6   1       5648.23       5654.82        38.81 o                         
   5   6   1       8539.76       9030.44        53.09 o                         
   6   6   1       4057.34       4242.45        28.37 o                         
   7   6   1        914.78        810.67        21.25 o                         
   8   6   1       1658.57       1769.40        23.01 o                         
   9   6   1         63.40         58.31        14.68 o                         
  10   6   1       1569.78       1586.00        33.78 o                         
  11   6   1        486.26        483.10        23.62 o                         
  12   6   1        995.72       1046.92        58.96 o                         
  13   6   1         16.06         59.02        45.41 o                         
  14   6   1       2634.86       2760.85        90.06 o                         
   1   7   1        559.01        472.58        16.77 o                         
   2   7   1         87.22         59.62         8.15 o                         
   3   7   1         12.74         24.30         7.72 o                         
   4   7   1      12729.94      12919.87        80.48 o                         
   5   7   1        879.73        828.19        18.01 o                         
   6   7   1       3408.75       3268.85        26.21 o                         
   7   7   1       4288.78       4366.77        32.62 o                         
   8   7   1      13503.09      13926.24        90.14 o                         
   9   7   1       2688.92       2655.93        31.98 o                         
  10   7   1       4240.62       4214.65        47.55 o                         
  11   7   1       2448.99       2446.49        43.72 o                         
  12   7   1        300.24        321.49        34.06 o                         
  13   7   1       1553.01       1545.48        60.07 o                         
  14   7   1         85.87        -22.31        51.48 o                         
   0   8   1      21492.32      21053.96       177.57 o                         
   1   8   1      22510.13      22238.72       139.61 o                         
   2   8   1      34045.85      34400.16       225.85 o                         
   3   8   1      29479.92      30010.71       177.81 o                         
   4   8   1      22512.94      23067.63       139.12 o                         
   5   8   1        815.32        620.96        18.18 o                         
   6   8   1        239.08        214.84        10.75 o                         
   7   8   1       3262.65       3266.35        30.02 o                         
   8   8   1        107.58        107.06        14.68 o                         
   9   8   1       1155.59       1181.67        25.18 o                         
  10   8   1       3135.68       3135.78        43.65 o                         
  11   8   1        165.85        157.75        26.22 o                         
  12   8   1       1482.10       1427.36        62.24 o                         
  13   8   1        506.85        461.19        50.52 o                         
  14   8   1        928.77        976.04        60.45 o                         
   1   9   1       4613.75       5001.55        35.71 o                         
   2   9   1       1719.20       1607.80        21.51 o                         
   3   9   1       3615.32       3782.92        45.30 o                         
   4   9   1       8392.37       8545.55        62.02 o                         
   5   9   1       1941.64       1839.04        24.99 o                         
   6   9   1       9147.30       9608.22        58.71 o                         
   7   9   1       5655.50       5752.68        43.05 o                         
   8   9   1      12954.79      12947.27        86.66 o                         
   9   9   1       5021.71       5076.06        52.56 o                         
  10   9   1        353.34        361.55        24.02 o                         
  11   9   1       3292.72       3249.19        66.30 o                         
  12   9   1       1751.20       1747.02        42.90 o                         
  13   9   1       1463.19       1520.73        69.01 o                         
   0  10   1         13.43         12.42        15.39 o                         
   1  10   1      17984.16      18118.34       110.21 o                         
   2  10   1       1910.46       2050.23        24.94 o                         
   3  10   1       5767.95       5384.74        40.63 o                         
   4  10   1          5.17         30.21        11.71 o                         
   5  10   1       4225.57       4221.82        36.60 o                         
   6  10   1        778.95        755.20        17.63 o                         
   7  10   1       2019.97       2073.60        27.38 o                         
   8  10   1        510.33        514.75        28.51 o                         
   9  10   1       1752.09       1739.02        37.61 o                         
  10  10   1        301.09        300.49        25.78 o                         
  11  10   1         40.10        -31.85        27.53 o                         
  12  10   1       1171.88       1038.93        35.62 o                         
  13  10   1        372.90        362.45        58.40 o                         
   1  11   1       1762.15       2157.00        23.91 o                         
   2  11   1        264.30        319.06        16.07 o                         
   3  11   1       1585.51       1549.41        23.11 o                         
   4  11   1        179.08        214.31        15.52 o                         
   5  11   1       2332.00       2385.23        29.00 o                         
   6  11   1        116.17        130.09        15.03 o                         
   7  11   1        685.42        680.89        18.99 o                         
   8  11   1       1403.69       1486.61        37.13 o                         
   9  11   1       1286.53       1211.80        31.19 o                         
  10  11   1       1170.87       1167.38        31.86 o                         
  11  11   1        862.61        872.62        33.29 o                         
  12  11   1         48.12         74.54        31.26 o                         
  13  11   1        640.55        693.94        56.28 o                         
   0  12   1       1042.53       1129.51        30.24 o                         
   1  12   1      23647.27      23816.72       161.54 o                         
   2  12   1        326.68        334.12        15.56 o                         
   3  12   1       5684.23       5593.67        44.05 o                         
   4  12   1          5.93         25.02        13.53 o                         
   5  12   1       8223.04       8287.77        60.02 o                         
   6  12   1       1259.80       1165.77        25.75 o                         
   7  12   1       1458.09       1501.27        29.85 o                         
   8  12   1         52.87         50.88        20.03 o                         
   9  12   1        315.87        291.71        27.62 o                         
  10  12   1         30.25         12.84        28.89 o                         
  11  12   1         13.43         27.91        29.65 o                         
  12  12   1        147.77        130.88        32.89 o                         
  13  12   1         58.37         67.69        43.22 o                         
   1  13   1       1765.03       1743.87        36.50 o                         
   2  13   1       1610.61       1497.19        31.23 o                         
   3  13   1       1720.11       1776.21        28.89 o                         
   4  13   1       4226.90       4235.54        37.52 o                         
   5  13   1         26.53         -7.99        15.70 o                         
   6  13   1         90.29         90.26        16.91 o                         
   7  13   1        128.81        134.65        18.19 o                         
   8  13   1        945.93        950.67        25.98 o                         
   9  13   1        463.33        434.66        29.22 o                         
  10  13   1        577.09        589.52        36.49 o                         
  11  13   1        154.87        145.50        33.14 o                         
  12  13   1        236.17        274.11        35.11 o                         
   0  14   1       7030.67       6814.37        81.82 o                         
   1  14   1      14208.40      14221.56       103.33 o                         
   2  14   1       9652.48       9834.65        76.85 o                         
   3  14   1      22629.10      22719.63       157.55 o                         
   4  14   1       2059.74       2035.24        30.45 o                         
   5  14   1       6071.50       6133.38        51.45 o                         
   6  14   1       2620.77       2520.14        39.30 o                         
   7  14   1        742.09        738.56        23.38 o                         
   8  14   1         31.62         44.96        30.28 o                         
   9  14   1        194.58        273.58        29.61 o                         
  10  14   1        559.14        612.49        38.62 o                         
  11  14   1        221.01        269.35        35.27 o                         
  12  14   1       1176.00       1127.05        41.05 o                         
   1  15   1        498.89        479.32        20.28 o                         
   2  15   1       2236.07       2284.80        39.41 o                         
   3  15   1        103.41         89.03        24.55 o                         
   4  15   1       3630.16       3569.42        40.24 o                         
   5  15   1        763.27        788.85        22.06 o                         
   6  15   1       6451.15       6471.67        55.35 o                         
   7  15   1        596.77        581.58        25.16 o                         
   8  15   1       2731.73       2712.63        59.26 o                         
   9  15   1       1067.13       1007.46        41.87 o                         
  10  15   1       1373.64       1346.08        44.76 o                         
  11  15   1         89.39         58.75        43.39 o                         
  12  15   1       1418.00       1436.71        45.78 o                         
   0  16   1      11344.21      11453.10       217.04 o                         
   1  16   1      16569.45      16303.30       138.51 o                         
   2  16   1      12909.48      12868.55       137.79 o                         
   3  16   1       2038.11       2143.44        40.27 o                         
   4  16   1         53.05         31.00        19.17 o                         
   5  16   1        887.60        911.97        24.78 o                         
   6  16   1        250.64        234.44        20.69 o                         
   7  16   1       2090.40       2030.95        41.58 o                         
   8  16   1        447.28        493.70        32.22 o                         
   9  16   1        318.19        285.17        33.97 o                         
  10  16   1       1063.38       1009.67        68.18 o                         
  11  16   1        351.79        361.62        41.92 o                         
   1  17   1        265.49        308.03        24.26 o                         
   2  17   1       1549.82       1510.95        40.92 o                         
   3  17   1        420.22        419.48        25.96 o                         
   4  17   1       6920.23       7214.97        77.12 o                         
   5  17   1         18.19        -35.54        20.85 o                         
   6  17   1       6259.24       6317.48        53.32 o                         
   7  17   1        363.40        373.60        26.32 o                         
   8  17   1       3665.55       3646.65        61.36 o                         
   9  17   1         69.94         64.88        37.44 o                         
  10  17   1       2640.83       2569.54        70.16 o                         
  11  17   1         97.99         55.10        42.66 o                         
   0  18   1      13944.51      13497.86       210.50 o                         
   1  18   1      11140.32      10920.44       123.70 o                         
   2  18   1       4096.16       4159.09        60.76 o                         
   3  18   1       7705.53       7390.56        75.38 o                         
   4  18   1      11456.55      10920.97        86.72 o                         
   5  18   1       5272.96       5211.35        54.21 o                         
   6  18   1        282.55        271.93        24.54 o                         
   7  18   1       1526.04       1529.88        36.26 o                         
   8  18   1         18.26         38.01        32.92 o                         
   9  18   1         14.44         31.37        37.41 o                         
  10  18   1        608.84        637.74        58.62 o                         
   1  19   1        408.27        413.30        32.02 o                         
   2  19   1       2149.23       2006.50        53.66 o                         
   3  19   1         31.19         50.96        25.85 o                         
   4  19   1       2576.49       2586.88        47.14 o                         
   5  19   1          0.08         10.36        25.89 o                         
   6  19   1       1921.24       1924.23        42.33 o                         
   7  19   1         87.89         97.55        33.08 o                         
   8  19   1       1395.26       1407.38        39.72 o                         
   9  19   1          5.28        -34.38        36.71 o                         
  10  19   1        784.34        739.36        47.59 o                         
   0  20   1       1897.98       1947.43        79.98 o                         
   1  20   1       2660.95       2630.19        57.96 o                         
   2  20   1       1157.39       1143.63        46.96 o                         
   3  20   1       4239.35       4254.99        62.79 o                         
   4  20   1       1680.78       1584.20        35.46 o                         
   5  20   1        956.39        940.30        46.98 o                         
   6  20   1         94.25        103.87        28.53 o                         
   7  20   1         97.80         84.30        34.39 o                         
   8  20   1         24.60         12.11        40.06 o                         
   9  20   1       1085.99       1126.97        46.16 o                         
   1  21   1         32.14         55.24        35.89 o                         
   2  21   1        196.96        255.44        34.63 o                         
   3  21   1        431.41        379.33        33.28 o                         
   4  21   1        325.80        311.44        32.12 o                         
   5  21   1        470.57        469.42        31.22 o                         
   6  21   1       1616.15       1629.62        39.05 o                         
   7  21   1         13.86         55.36        36.05 o                         
   8  21   1       1248.31       1286.38        50.66 o                         
   0  22   1        484.19        475.38        67.34 o                         
   1  22   1       2286.97       2117.55        64.17 o                         
   2  22   1       1853.13       1814.25        91.49 o                         
   3  22   1       2484.63       2466.33        56.74 o                         
   4  22   1        205.47        259.34        33.35 o                         
   5  22   1       1075.56       1012.51        47.80 o                         
   6  22   1         52.95         53.31        36.91 o                         
   7  22   1       1076.28       1170.93        49.22 o                         
   1  23   1        592.43        626.79        45.20 o                         
   2  23   1         81.88         30.36        41.16 o                         
   3  23   1        122.25         71.36        33.79 o                         
   4  23   1         54.04        104.48        34.68 o                         
   5  23   1        321.49        385.66        36.95 o                         
   6  23   1        175.01        154.45        39.72 o                         
   0  24   1        665.36        699.25        75.95 o                         
   1  24   1       1486.15       1417.83        60.60 o                         
   2  24   1        341.17        288.24        44.58 o                         
   3  24   1       1096.98       1053.99        44.24 o                         
   4  24   1       1205.16       1222.69        42.67 o                         
   5  24   1        404.18        333.00        40.94 o                         
   1  25   1          0.30         26.20        51.00 o                         
   2  25   1        121.62        111.33        52.82 o                         
   3  25   1         19.43         15.90        39.80 o                         
   0   0   2         33.73         19.63         2.62 o                         
   1   0   2        243.62        257.65         5.04 o                         
   2   0   2       1509.62       1592.47        16.37 o                         
   3   0   2      53882.46      54903.89       355.69 o                         
   4   0   2         13.79         37.57         5.85 o                         
   5   0   2      12581.31      12774.15        92.76 o                         
   6   0   2       3000.30       2775.27        28.32 o                         
   7   0   2       4766.25       4818.59        42.98 o                         
   8   0   2       3683.65       3718.88        38.32 o                         
   9   0   2        277.70        300.24        17.24 o                         
  10   0   2       7489.32       7614.53        82.10 o                         
  11   0   2        329.31        350.63        32.03 o                         
  12   0   2       2896.85       2992.70       173.24 o                         
  13   0   2       1054.45       1028.92        72.24 o                         
  14   0   2        143.26         84.89        77.96 o                         
   1   1   2        228.97        268.81         3.89 o                         
   2   1   2      17281.05      18210.73        86.59 o                         
   3   1   2       6270.27       6686.61        32.40 o                         
   4   1   2      19400.67      19422.27        93.38 o                         
   5   1   2       7746.86       8247.02        40.83 o                         
   6   1   2      26722.65      27056.24       130.66 o                         
   7   1   2       6186.67       6405.25        38.93 o                         
   8   1   2       9420.11       9323.89        52.39 o                         
   9   1   2        413.78        408.56        13.04 o                         
  10   1   2       6674.84       6708.53        52.85 o                         
  11   1   2        745.21        696.35        27.23 o                         
  12   1   2       2711.22       2765.08        73.18 o                         
  13   1   2         34.39         45.99        44.15 o                         
  14   1   2        399.35        409.11        51.93 o                         
   0   2   2       8081.85       9191.07        70.01 o                         
   1   2   2        176.43        179.63         4.76 o                         
   2   2   2     230101.02     204226.00      1067.89 o                         
   3   2   2       1493.73       1628.53        12.27 o                         
   4   2   2      86442.51      85304.34       402.92 o                         
   5   2   2        789.22        890.35        11.48 o                         
   6   2   2      22183.41      22661.52       106.74 o                         
   7   2   2       4013.55       4239.29        26.76 o                         
   8   2   2        487.79        444.96        11.18 o                         
   9   2   2       1158.93       1140.86        20.83 o                         
  10   2   2        863.47        861.84        21.71 o                         
  11   2   2         70.79         52.85        23.98 o                         
  12   2   2       3864.54       4029.82        73.14 o                         
  13   2   2       1779.02       1721.89        80.02 o                         
  14   2   2       2482.02       2750.55        89.08 o                         
   1   3   2          2.60         -2.28         3.16 o                         
   2   3   2      36093.66      36565.37       202.08 o                         
   3   3   2        323.28        402.07         5.99 o                         
   4   3   2       5411.39       5106.17        28.29 o                         
   5   3   2       6644.50       6815.13        35.97 o                         
   6   3   2        359.13        272.29         8.24 o                         
   7   3   2       2666.04       2672.16        20.60 o                         
   8   3   2       3764.10       3835.52        29.00 o                         
   9   3   2       8308.35       8353.21        56.91 o                         
  10   3   2        564.81        598.60        19.23 o                         
  11   3   2         82.67         85.82        24.14 o                         
  12   3   2          3.75        -43.19        31.84 o                         
  13   3   2        940.76        971.89        51.93 o                         
  14   3   2        151.69        113.41        50.66 o                         
   0   4   2      15965.30      16534.84       153.31 o                         
   1   4   2      17758.64      18342.52       120.19 o                         
   2   4   2       7096.52       7251.09        45.00 o                         
   3   4   2       4251.63       4080.58        27.73 o                         
   4   4   2      12211.27      12238.39        64.93 o                         
   5   4   2       8580.82       8706.46        48.10 o                         
   6   4   2       1160.72        961.89        12.47 o                         
   7   4   2       1313.83       1324.44        16.84 o                         
   8   4   2       6212.68       6451.18        41.35 o                         
   9   4   2        124.29        128.72        13.96 o                         
  10   4   2         15.36          7.52        16.56 o                         
  11   4   2       1342.14       1354.61        67.30 o                         
  12   4   2       1584.68       1530.85        51.65 o                         
  13   4   2         22.60        -12.98        44.54 o                         
  14   4   2         13.75          6.06        50.24 o                         
   1   5   2       1328.77       1297.31        13.37 o                         
   2   5   2       2455.59       2476.04        19.83 o                         
   3   5   2       3636.33       3752.50        29.76 o                         
   4   5   2       2353.74       2332.37        18.15 o                         
   5   5   2        603.85        742.24        11.41 o                         
   6   5   2       9526.99      10014.45        55.73 o                         
   7   5   2       2622.67       2772.64        26.33 o                         
   8   5   2       1975.22       1867.99        22.45 o                         
   9   5   2         77.70         90.86        14.27 o                         
  10   5   2       4267.11       4277.40        42.61 o                         
  11   5   2          2.08          3.62        24.66 o                         
  12   5   2       1422.16       1381.89        44.77 o                         
  13   5   2         27.25         -3.93        43.67 o                         
  14   5   2        460.06        492.89        53.21 o                         
   0   6   2      32027.00      32334.50       266.51 o                         
   1   6   2       9043.92       9109.56        59.27 o                         
   2   6   2      31651.31      32846.86       191.82 o                         
   3   6   2       9722.63       9934.49        61.97 o                         
   4   6   2       3699.89       3461.40        26.99 o                         
   5   6   2       2992.53       3187.71        23.87 o                         
   6   6   2      10869.28      11298.83        62.58 o                         
   7   6   2        202.99        236.92        11.28 o                         
   8   6   2        826.99        797.90        16.29 o                         
   9   6   2         14.65        -12.74        14.56 o                         
  10   6   2        378.89        346.58        21.78 o                         
  11   6   2        113.68        136.17        23.93 o                         
  12   6   2         27.04         13.82        31.83 o                         
  13   6   2        103.75         75.28        45.84 o                         
  14   6   2         54.31         75.43        51.85 o                         
   1   7   2        186.95        194.47         7.73 o                         
   2   7   2       7220.74       7468.86        47.95 o                         
   3   7   2        202.36        210.35        10.67 o                         
   4   7   2       3578.37       3284.63        27.32 o                         
   5   7   2         83.46         92.01         8.62 o                         
   6   7   2      14513.02      14547.76        90.73 o                         
   7   7   2       1148.13       1127.59        20.12 o                         
   8   7   2       9640.49       9729.07        64.30 o                         
   9   7   2       1862.23       1824.05        30.26 o                         
  10   7   2       3755.92       3746.26        45.21 o                         
  11   7   2         63.34         79.36        22.73 o                         
  12   7   2       1978.50       1921.25        52.38 o                         
  13   7   2        424.03        418.63        62.01 o                         
  14   7   2        574.29        678.35        62.51 o                         
   0   8   2      36326.13      34927.40       289.44 o                         
   1   8   2        303.24        329.10         9.94 o                         
   2   8   2      80274.63      81892.91       636.17 o                         
   3   8   2        888.59        923.06        16.38 o                         
   4   8   2      18074.74      17698.59       108.33 o                         
   5   8   2       1803.91       1964.35        22.96 o                         
   6   8   2       2862.35       2848.50        25.29 o                         
   7   8   2         63.85         61.60        12.04 o                         
   8   8   2        431.53        418.95        22.17 o                         
   9   8   2        268.50        255.91        19.93 o                         
  10   8   2         89.37         73.41        21.51 o                         
  11   8   2        246.38        233.24        24.28 o                         
  12   8   2       1873.81       1792.85        51.09 o                         
  13   8   2        154.55        102.39        49.35 o                         
  14   8   2        811.78        867.44        58.42 o                         
   1   9   2        664.35        811.59        16.48 o                         
   2   9   2       3226.56       3431.90        26.70 o                         
   3   9   2      10239.94      10331.54        67.00 o                         
   4   9   2         14.96         35.27        10.25 o                         
   5   9   2      10614.90      11106.19        72.55 o                         
   6   9   2         32.78         35.76        10.69 o                         
   7   9   2       2792.47       2733.78        29.02 o                         
   8   9   2        337.15        331.36        18.09 o                         
   9   9   2       1910.41       1907.00        35.60 o                         
  10   9   2        128.75        142.75        24.33 o                         
  11   9   2       1949.61       1850.75        40.42 o                         
  12   9   2        755.40        766.23        39.30 o                         
  13   9   2        156.62        103.57        50.61 o                         
   0  10   2       5160.95       5161.80        53.60 o                         
   1  10   2      12964.70      12927.03        85.57 o                         
   2  10   2       1590.31       1486.19        22.17 o                         
   3  10   2      11793.40      12769.94        85.68 o                         
   4  10   2        101.04         75.50        11.74 o                         
   5  10   2       2086.92       2146.77        30.86 o                         
   6  10   2        410.46        453.33        18.56 o                         
   7  10   2         21.55         13.17        13.56 o                         
   8  10   2       3727.43       3738.86        42.75 o                         
   9  10   2         10.38         21.85        21.16 o                         
  10  10   2         58.15         70.47        24.74 o                         
  11  10   2        427.80        437.46        28.20 o                         
  12  10   2       2680.79       2665.81        61.44 o                         
  13  10   2        751.30        767.94        45.91 o                         
   1  11   2       3712.58       4121.44        35.64 o                         
   2  11   2       6145.09       5958.68        46.02 o                         
   3  11   2         56.85         42.24        11.74 o                         
   4  11   2      20742.69      21102.08       129.90 o                         
   5  11   2       2734.78       2851.36        32.73 o                         
   6  11   2      41408.97      41803.54       248.90 o                         
   7  11   2        776.36        755.27        18.25 o                         
   8  11   2      21875.29      21842.22       145.55 o                         
   9  11   2         75.32         91.19        25.56 o                         
  10  11   2      11540.78      11830.75        98.57 o                         
  11  11   2         67.94         33.30        28.74 o                         
  12  11   2       3847.20       3913.92        66.32 o                         
  13  11   2          4.32          9.52        40.33 o                         
   0  12   2      37821.42      37000.16       310.51 o                         
   1  12   2       1347.22       1349.28        24.01 o                         
   2  12   2      41389.65      41964.54       277.44 o                         
   3  12   2        852.04        886.00        19.56 o                         
   4  12   2       5137.64       4849.03        41.27 o                         
   5  12   2         73.76         73.04        15.05 o                         
   6  12   2       6868.76       6911.20        53.90 o                         
   7  12   2         60.63         52.48        17.52 o                         
   8  12   2        181.76        213.15        21.16 o                         
   9  12   2       1126.73       1095.57        37.10 o                         
  10  12   2        851.64        845.64        31.44 o                         
  11  12   2          8.09        -14.21        32.23 o                         
  12  12   2       1838.77       1843.26        46.00 o                         
  13  12   2         27.33         -7.77        41.04 o                         
   1  13   2       1540.26       1557.28        28.00 o                         
   2  13   2        724.34        648.93        23.57 o                         
   3  13   2        123.26        104.12        15.38 o                         
   4  13   2       1356.65       1258.81        25.01 o                         
   5  13   2       6726.33       6922.54        54.19 o                         
   6  13   2        242.41        264.41        18.03 o                         
   7  13   2       2273.05       2283.01        37.29 o                         
   8  13   2        767.43        749.31        27.03 o                         
   9  13   2       6025.71       5817.80        68.12 o                         
  10  13   2        385.69        405.11        31.91 o                         
  11  13   2        202.91        124.40        34.08 o                         
  12  13   2        579.79        579.49        36.79 o                         
   0  14   2       4169.60       4176.27        54.21 o                         
   1  14   2       1996.51       2055.24        32.33 o                         
   2  14   2       3595.72       3505.76        40.15 o                         
   3  14   2        993.38        885.38        35.34 o                         
   4  14   2       1250.89       1294.91        25.70 o                         
   5  14   2       3086.31       3214.47        37.84 o                         
   6  14   2         65.81         73.90        18.20 o                         
   7  14   2        174.44        187.89        21.38 o                         
   8  14   2        879.31        841.64        31.29 o                         
   9  14   2         80.66         96.56        29.38 o                         
  10  14   2         24.35        -15.79        30.51 o                         
  11  14   2         98.00         76.44        34.59 o                         
  12  14   2       1221.73       1142.49        41.24 o                         
   1  15   2       1272.26       1078.91        29.17 o                         
   2  15   2       3791.24       3722.29        43.37 o                         
   3  15   2        932.65        930.40        27.83 o                         
   4  15   2       2669.03       2634.92        46.20 o                         
   5  15   2         41.32         54.19        16.91 o                         
   6  15   2      13106.05      13245.04        93.85 o                         
   7  15   2        168.28        148.91        22.56 o                         
   8  15   2      12031.65      12038.51       113.30 o                         
   9  15   2         53.52         48.13        30.11 o                         
  10  15   2       8314.66       8171.74        96.63 o                         
  11  15   2        302.72        342.08        37.49 o                         
  12  15   2       1045.63       1245.14        43.01 o                         
   0  16   2         82.62         70.98        31.88 o                         
   1  16   2        817.68        912.10        37.40 o                         
   2  16   2       5719.07       5784.78        60.95 o                         
   3  16   2          5.15         -7.39        20.74 o                         
   4  16   2         24.02         16.43        20.43 o                         
   5  16   2          5.63          0.70        25.34 o                         
   6  16   2        260.19        273.57        20.91 o                         
   7  16   2        362.10        373.68        25.12 o                         
   8  16   2        238.85        234.58        35.79 o                         
   9  16   2        225.71        235.51        35.57 o                         
  10  16   2         36.42         31.92        37.43 o                         
  11  16   2        122.16         72.93        37.74 o                         
   1  17   2         69.78         43.84        20.69 o                         
   2  17   2        622.67        560.63        31.89 o                         
   3  17   2          4.43          0.86        22.46 o                         
   4  17   2       1111.97       1166.93        28.38 o                         
   5  17   2         62.88         48.24        23.05 o                         
   6  17   2       2117.21       2099.10        43.81 o                         
   7  17   2       1325.77       1317.76        38.70 o                         
   8  17   2       3095.76       3118.74        59.08 o                         
   9  17   2         40.67         45.77        33.55 o                         
  10  17   2       1374.14       1308.29        46.64 o                         
  11  17   2       1294.86       1214.22        49.49 o                         
   0  18   2        281.37        206.66        37.90 o                         
   1  18   2          5.56         14.13        24.27 o                         
   2  18   2          9.62         31.22        29.71 o                         
   3  18   2        819.38        836.28        28.88 o                         
   4  18   2        621.31        566.82        26.44 o                         
   5  18   2       1097.96       1058.96        30.11 o                         
   6  18   2        588.96        514.79        27.75 o                         
   7  18   2        931.80        881.87        33.03 o                         
   8  18   2          1.98          3.72        30.40 o                         
   9  18   2         37.42         11.71        38.16 o                         
  10  18   2         34.76         52.91        40.77 o                         
   1  19   2        498.41        371.19        30.01 o                         
   2  19   2        241.45        194.38        28.04 o                         
   3  19   2        346.12        330.62        27.35 o                         
   4  19   2         33.63         40.45        25.30 o                         
   5  19   2        476.38        420.21        28.09 o                         
   6  19   2        360.84        395.62        28.12 o                         
   7  19   2       3206.36       3342.05        60.33 o                         
   8  19   2         27.30         65.29        30.21 o                         
   9  19   2         65.61         61.65        37.26 o                         
  10  19   2       1220.49       1305.94        50.60 o                         
   0  20   2       4366.26       4248.43        93.30 o                         
   1  20   2        557.99        596.88        38.02 o                         
   2  20   2       4006.30       4001.42        65.75 o                         
   3  20   2        133.25        176.69        28.52 o                         
   4  20   2       1675.07       1716.77        38.05 o                         
   5  20   2         15.03          6.43        31.05 o                         
   6  20   2        217.22        190.81        31.53 o                         
   7  20   2         43.43         84.62        34.55 o                         
   8  20   2         16.47          7.38        35.90 o                         
   9  20   2         87.36         79.26        39.16 o                         
   1  21   2         40.04         76.60        35.93 o                         
   2  21   2       3215.44       3148.29        71.52 o                         
   3  21   2          2.57         13.03        31.02 o                         
   4  21   2       2941.72       3007.76        53.45 o                         
   5  21   2          1.37        -31.05        28.54 o                         
   6  21   2       7185.81       7189.89        80.11 o                         
   7  21   2         45.96         -0.73        36.07 o                         
   8  21   2       5009.03       5026.79        95.55 o                         
   0  22   2        237.89        180.40        49.15 o                         
   1  22   2       1668.87       1607.87        49.85 o                         
   2  22   2       2300.27       2219.01        68.62 o                         
   3  22   2       1042.38       1015.64        39.98 o                         
   4  22   2        106.07         80.78        32.48 o                         
   5  22   2        319.89        294.45        32.97 o                         
   6  22   2         43.72        121.10        34.05 o                         
   7  22   2        368.57        343.03        41.22 o                         
   1  23   2        254.23        282.13        42.44 o                         
   2  23   2        157.28        188.84        42.37 o                         
   3  23   2        971.62        960.31        41.48 o                         
   4  23   2        170.77        163.22        34.28 o                         
   5  23   2        878.49        880.11        43.13 o                         
   6  23   2        203.51        177.34        39.70 o                         
   0  24   2       6229.37       6278.21       157.89 o                         
   1  24   2        155.70        102.15        43.99 o                         
   2  24   2       4510.39       4237.92        86.69 o                         
   3  24   2          5.47         43.95        37.11 o                         
   4  24   2       2561.70       2335.25        59.16 o                         
   5  24   2         98.48        123.71        40.75 o                         
   1  25   2          0.69        -78.64        50.57 o                         
   2  25   2       1220.16       1269.49        54.76 o                         
   3  25   2         15.68        -75.92        42.48 o                         
   1   1   3       2240.72       2253.80        14.04 o                         
   2   1   3       1183.82       1242.00         9.19 o                         
   3   1   3      22230.23      23610.37       108.81 o                         
   4   1   3        952.60        924.71        10.18 o                         
   5   1   3       9423.83       9643.67        51.91 o                         
   6   1   3        894.55        966.96        12.23 o                         
   7   1   3       5876.83       5843.86        35.01 o                         
   8   1   3       2221.25       2158.62        20.93 o                         
   9   1   3       8491.76       8675.91        55.86 o                         
  10   1   3        893.59        928.77        25.52 o                         
  11   1   3       1759.36       1888.46        37.22 o                         
  12   1   3       1303.20       1256.08        42.22 o                         
  13   1   3       2959.18       3102.00        82.60 o                         
  14   1   3        841.14        744.68        55.44 o                         
   0   2   3      30620.20      29778.26       293.89 o                         
   1   2   3        390.57        435.84         6.01 o                         
   2   2   3      85910.20      84915.03       401.43 o                         
   3   2   3      38560.34      39408.82       193.19 o                         
   4   2   3       7063.94       6811.05        37.85 o                         
   5   2   3       1639.80       1661.52        14.11 o                         
   6   2   3       1023.45       1022.28        12.87 o                         
   7   2   3        547.20        579.30        10.49 o                         
   8   2   3        739.23        719.97        13.86 o                         
   9   2   3        931.58        936.77        18.17 o                         
  10   2   3        555.04        541.10        19.38 o                         
  11   2   3        159.48        193.57        22.69 o                         
  12   2   3        287.26        318.12        31.53 o                         
  13   2   3        628.83        617.01        52.51 o                         
  14   2   3        638.89        682.99        54.99 o                         
   1   3   3        828.16        910.58         8.89 o                         
   2   3   3       2146.37       2206.30        14.04 o                         
   3   3   3      24995.70      25096.75       128.68 o                         
   4   3   3      39365.22      40059.89       197.00 o                         
   5   3   3      15354.97      14767.79        75.56 o                         
   6   3   3      27454.01      27485.85       132.66 o                         
   7   3   3      27116.79      27832.75       130.77 o                         
   8   3   3      14914.79      14732.74        81.89 o                         
   9   3   3      14125.00      14306.27        84.61 o                         
  10   3   3      13255.95      13359.11       101.27 o                         
  11   3   3      10117.59      10060.84        84.05 o                         
  12   3   3        847.77        843.48        35.26 o                         
  13   3   3       2615.70       2740.12        80.49 o                         
  14   3   3       3326.23       3302.83        91.32 o                         
   0   4   3      32742.67      33260.89       304.90 o                         
   1   4   3       1745.89       1942.83        15.57 o                         
   2   4   3        140.80        142.81         4.76 o                         
   3   4   3       1134.89       1036.38        11.42 o                         
   4   4   3       4803.15       4765.06        28.58 o                         
   5   4   3        179.17        188.20         7.50 o                         
   6   4   3        590.39        529.68        11.33 o                         
   7   4   3       1478.95       1452.45        15.07 o                         
   8   4   3       1116.64       1155.11        18.44 o                         
   9   4   3        311.04        349.01        15.70 o                         
  10   4   3        729.07        729.19        28.65 o                         
  11   4   3        535.93        545.30        27.93 o                         
  12   4   3       1220.38       1250.56        41.84 o                         
  13   4   3        332.14        269.29        47.14 o                         
  14   4   3       1432.87       1458.15        69.51 o                         
   1   5   3        800.37        824.03        10.25 o                         
   2   5   3       3820.36       3945.57        28.44 o                         
   3   5   3        833.01        918.19        16.40 o                         
   4   5   3       6211.69       6712.30        41.99 o                         
   5   5   3        550.65        591.33        11.26 o                         
   6   5   3       3015.65       2891.34        24.81 o                         
   7   5   3       1360.06       1403.20        26.00 o                         
   8   5   3        444.06        442.20        14.10 o                         
   9   5   3        907.59        890.60        19.33 o                         
  10   5   3         12.82          0.13        17.25 o                         
  11   5   3         46.79         67.91        25.25 o                         
  12   5   3       1170.23       1101.21        34.37 o                         
  13   5   3        157.52        108.88        46.28 o                         
  14   5   3       1255.68       1244.90        81.21 o                         
   0   6   3     102738.91     101633.26      1628.81 o                         
   1   6   3      62260.38      61731.48       357.45 o                         
   2   6   3      32741.67      32750.63       191.51 o                         
   3   6   3      16325.33      15989.93        96.39 o                         
   4   6   3      33121.08      33694.68       197.97 o                         
   5   6   3      20643.72      21672.62       124.32 o                         
   6   6   3       1508.29       1412.86        17.18 o                         
   7   6   3       2217.58       2176.42        21.24 o                         
   8   6   3         49.13         43.43        12.66 o                         
   9   6   3       2094.84       2094.93        33.35 o                         
  10   6   3       1850.86       1873.50        33.74 o                         
  11   6   3       1959.41       1989.57        50.36 o                         
  12   6   3       2246.34       2175.27        69.62 o                         
  13   6   3        432.03        506.21        49.69 o                         
  14   6   3       2102.50       2193.34       142.03 o                         
   1   7   3        120.67        187.01         7.97 o                         
   2   7   3       8626.04       8811.82        55.83 o                         
   3   7   3      14287.68      14178.77        91.84 o                         
   4   7   3      25174.55      25566.69       152.27 o                         
   5   7   3      44312.96      45683.56       243.98 o                         
   6   7   3      21774.11      21577.41       114.21 o                         
   7   7   3      15789.01      15716.40        90.42 o                         
   8   7   3      13503.47      13436.82        83.88 o                         
   9   7   3      10118.05      10217.27        90.80 o                         
  10   7   3      12507.13      12769.54        88.72 o                         
  11   7   3       6428.28       6517.83        67.57 o                         
  12   7   3       2949.09       2929.51        56.99 o                         
  13   7   3       1363.79       1229.83        55.78 o                         
  14   7   3        475.47        423.99        54.55 o                         
   0   8   3       8244.81       8606.25        86.18 o                         
   1   8   3         61.56         87.24         8.36 o                         
   2   8   3       2987.65       3099.09        24.23 o                         
   3   8   3       3123.19       3293.40        27.53 o                         
   4   8   3        228.14        331.24        10.97 o                         
   5   8   3       1332.74       1338.65        20.24 o                         
   6   8   3        587.53        640.24        24.08 o                         
   7   8   3        446.98        419.01        14.64 o                         
   8   8   3         31.08         35.02        13.89 o                         
   9   8   3         12.05         13.78        18.96 o                         
  10   8   3        419.05        422.85        25.55 o                         
  11   8   3        722.65        705.31        27.71 o                         
  12   8   3       1252.45       1190.29        41.97 o                         
  13   8   3        241.24        248.02        43.55 o                         
  14   8   3        554.61        545.28        56.51 o                         
   1   9   3         13.69         26.96         9.25 o                         
   2   9   3       5817.17       6359.68        45.90 o                         
   3   9   3         19.55         27.84         9.99 o                         
   4   9   3        744.57        819.80        17.71 o                         
   5   9   3        887.46        912.75        26.10 o                         
   6   9   3       2320.10       2491.67        26.41 o                         
   7   9   3        106.32        114.12        13.34 o                         
   8   9   3          5.50         19.79        16.36 o                         
   9   9   3        275.11        243.45        23.17 o                         
  10   9   3         21.15         14.15        23.68 o                         
  11   9   3        215.47        199.35        32.17 o                         
  12   9   3         17.32          8.84        34.72 o                         
  13   9   3        229.60        242.12        40.65 o                         
   0  10   3       9326.00       8819.66        91.79 o                         
   1  10   3      24707.02      24619.71       155.49 o                         
   2  10   3      14077.71      14368.73       100.26 o                         
   3  10   3      13045.83      12649.68        84.90 o                         
   4  10   3      10254.69      10408.99        73.62 o                         
   5  10   3       9304.83       9592.83        64.86 o                         
   6  10   3       4576.59       4458.03        38.57 o                         
   7  10   3        462.14        458.11        17.27 o                         
   8  10   3         27.62         25.18        20.01 o                         
   9  10   3         92.67         99.84        20.86 o                         
  10  10   3         28.91         30.70        24.90 o                         
  11  10   3         25.94         41.83        25.85 o                         
  12  10   3        153.52        132.83        36.72 o                         
  13  10   3        314.94        311.24        41.20 o                         
   1  11   3       3625.24       3771.40        33.68 o                         
   2  11   3       3299.17       3576.81        35.63 o                         
   3  11   3        466.82        401.55        13.78 o                         
   4  11   3         70.43         60.48        12.97 o                         
   5  11   3       2619.73       2672.54        30.28 o                         
   6  11   3       1752.06       1860.05        28.28 o                         
   7  11   3       1401.69       1449.66        28.12 o                         
   8  11   3       1777.21       1782.30        36.80 o                         
   9  11   3       3703.93       3728.55        48.79 o                         
  10  11   3        873.84        829.79        30.79 o                         
  11  11   3        888.69        952.57        38.80 o                         
  12  11   3         37.00         29.92        37.77 o                         
  13  11   3        147.78        121.97        40.77 o                         
   0  12   3       2599.80       2103.59        44.51 o                         
   1  12   3       7303.00       6745.00        51.65 o                         
   2  12   3       8851.96       9086.14        69.17 o                         
   3  12   3      12542.84      13022.13        89.14 o                         
   4  12   3       4138.95       4031.95        37.42 o                         
   5  12   3       6838.55       6734.87        51.91 o                         
   6  12   3       2575.57       2474.61        32.32 o                         
   7  12   3       1158.16       1104.87        27.74 o                         
   8  12   3         89.94         47.79        22.06 o                         
   9  12   3         72.19        101.68        23.93 o                         
  10  12   3        343.51        351.47        29.14 o                         
  11  12   3          2.62        -23.98        29.27 o                         
  12  12   3        463.68        431.03        37.21 o                         
  13  12   3        163.04        184.53        42.50 o                         
   1  13   3        719.13        740.56        19.09 o                         
   2  13   3       4072.95       4053.18        41.08 o                         
   3  13   3         82.78         97.46        16.59 o                         
   4  13   3         37.85         28.59        14.45 o                         
   5  13   3       4739.45       4637.40        51.05 o                         
   6  13   3       6781.08       6632.70        56.98 o                         
   7  13   3       1407.81       1354.66        29.16 o                         
   8  13   3        907.27        961.50        28.84 o                         
   9  13   3       2238.68       2205.36        50.49 o                         
  10  13   3        855.08        887.82        33.62 o                         
  11  13   3       1936.15       1990.51        50.04 o                         
  12  13   3        260.77        286.10        38.06 o                         
   0  14   3        314.11        247.40        33.01 o                         
   1  14   3        265.16        269.38        16.57 o                         
   2  14   3          1.45         27.34        16.71 o                         
   3  14   3       3904.32       3915.48        45.51 o                         
   4  14   3          5.76         10.87        16.37 o                         
   5  14   3        719.63        720.59        20.92 o                         
   6  14   3       1587.58       1562.15        31.26 o                         
   7  14   3       4618.36       4477.06        50.36 o                         
   8  14   3       1193.93       1121.84        31.05 o                         
   9  14   3        385.01        361.11        38.21 o                         
  10  14   3        394.48        404.59        33.50 o                         
  11  14   3        118.42        117.35        35.61 o                         
  12  14   3        318.66        308.58        40.13 o                         
   1  15   3        130.90        110.65        18.08 o                         
   2  15   3         17.02         10.75        18.13 o                         
   3  15   3        376.30        368.78        21.36 o                         
   4  15   3       2139.14       2041.95        36.29 o                         
   5  15   3       2848.28       2778.86        36.29 o                         
   6  15   3       5564.68       5527.85        58.08 o                         
   7  15   3       1147.44       1069.56        30.45 o                         
   8  15   3       2748.25       2769.57        49.35 o                         
   9  15   3       1164.03       1196.79        38.68 o                         
  10  15   3        362.09        424.49        35.20 o                         
  11  15   3         75.64         39.03        36.18 o                         
  12  15   3         60.51        -16.95        38.84 o                         
   0  16   3      16804.68      17096.08       305.56 o                         
   1  16   3      17262.90      17463.01       188.74 o                         
   2  16   3      17395.56      17252.89       125.54 o                         
   3  16   3      11431.25      11168.27        91.96 o                         
   4  16   3       8143.03       8023.57        67.67 o                         
   5  16   3       7420.35       7327.19        64.78 o                         
   6  16   3       4447.88       4389.24        48.31 o                         
   7  16   3       2199.03       2023.66        44.63 o                         
   8  16   3          1.43         -0.95        27.02 o                         
   9  16   3         90.25        127.95        32.51 o                         
  10  16   3        491.58        515.71        37.36 o                         
  11  16   3        515.21        545.72        40.07 o                         
   1  17   3        514.69        519.59        26.87 o                         
   2  17   3         37.81         69.00        21.55 o                         
   3  17   3       1599.26       1461.50        34.47 o                         
   4  17   3       4050.07       4024.34        49.14 o                         
   5  17   3       1534.91       1393.89        38.15 o                         
   6  17   3       2508.49       2425.04        41.87 o                         
   7  17   3       2311.00       2275.60        51.69 o                         
   8  17   3       2944.45       2956.13        65.71 o                         
   9  17   3        867.79        920.71        38.26 o                         
  10  17   3       1556.69       1474.38        56.30 o                         
  11  17   3        478.11        501.57        41.61 o                         
   0  18   3        159.54        195.72        46.15 o                         
   1  18   3        118.23         93.02        24.62 o                         
   2  18   3       1022.10        935.65        46.67 o                         
   3  18   3       1206.99       1143.91        30.43 o                         
   4  18   3          6.82         11.28        23.59 o                         
   5  18   3        925.41        889.99        32.92 o                         
   6  18   3        114.57        106.88        31.87 o                         
   7  18   3        355.65        356.66        28.57 o                         
   8  18   3         64.38         90.19        31.88 o                         
   9  18   3        793.06        811.25        39.39 o                         
  10  18   3       1267.38       1148.23        47.92 o                         
   1  19   3         40.37         72.91        27.97 o                         
   2  19   3       1552.91       1450.68        36.07 o                         
   3  19   3        186.68        200.96        28.32 o                         
   4  19   3       1126.28       1132.44        31.32 o                         
   5  19   3       1789.30       1758.52        39.73 o                         
   6  19   3       3573.07       3671.04        61.22 o                         
   7  19   3       4407.51       4322.84        63.01 o                         
   8  19   3       3568.16       3491.32        71.04 o                         
   9  19   3        770.70        736.17        46.82 o                         
   0  20   3      12679.09      12766.29       229.98 o                         
   1  20   3       7994.10       7889.14        87.31 o                         
   2  20   3       4297.87       4176.74        67.33 o                         
   3  20   3       6286.75       6093.81        67.77 o                         
   4  20   3       2521.57       2608.62        51.98 o                         
   5  20   3       1969.11       2038.56        45.74 o                         
   6  20   3       2495.39       2326.72        54.88 o                         
   7  20   3       1675.10       1650.07        42.20 o                         
   8  20   3         12.41         50.69        36.50 o                         
   9  20   3         30.67          2.23        37.98 o                         
   1  21   3        209.17        175.39        37.11 o                         
   2  21   3          1.71         -6.83        35.68 o                         
   3  21   3          7.25         13.57        29.02 o                         
   4  21   3        146.34        114.02        29.01 o                         
   5  21   3         62.57        141.57        32.53 o                         
   6  21   3         15.27         -9.12        32.56 o                         
   7  21   3         16.25         -2.06        36.48 o                         
   8  21   3        165.13        121.69        38.88 o                         
   0  22   3        414.63        404.88        51.79 o                         
   1  22   3       2419.03       2432.38        68.62 o                         
   2  22   3        261.69        245.46        39.54 o                         
   3  22   3        558.34        568.07        39.50 o                         
   4  22   3         58.04        103.18        30.76 o                         
   5  22   3        288.09        226.42        34.66 o                         
   6  22   3        302.87        316.80        35.86 o                         
   7  22   3        158.64        183.34        39.44 o                         
   1  23   3         26.48         38.50        40.15 o                         
   2  23   3          4.06         44.72        41.41 o                         
   3  23   3        256.43        238.95        39.23 o                         
   4  23   3         20.63         36.61        40.44 o                         
   5  23   3          5.54         11.63        37.70 o                         
   6  23   3        399.94        371.80        40.24 o                         
   0  24   3        120.22        147.71        69.53 o                         
   1  24   3        722.87        759.61        48.24 o                         
   2  24   3         19.17        -39.53        43.32 o                         
   3  24   3        522.23        495.32        43.80 o                         
   4  24   3        114.21        135.53        46.75 o                         
   5  24   3        696.02        695.17        52.50 o                         
   1  25   3          2.50        -36.25        46.04 o                         
   2  25   3        290.84        261.47        66.02 o                         
   3  25   3        553.46        662.37        65.20 o                         
   0   0   4      33153.70      34548.44       416.80 o                         
   1   0   4        605.05        617.78         8.55 o                         
   2   0   4      84247.61      82933.48       536.99 o                         
   3   0   4      28577.57      29984.19       208.39 o                         
   4   0   4      38238.93      38773.60       251.72 o                         
   5   0   4       3223.34       3373.42        25.97 o                         
   6   0   4      19716.65      20119.11       126.46 o                         
   7   0   4       1487.89       1553.05        23.98 o                         
   8   0   4        342.61        339.86        15.42 o                         
   9   0   4       1885.60       1895.20        41.93 o                         
  10   0   4        243.84        259.53        26.10 o                         
  11   0   4       3118.54       3046.85        57.04 o                         
  12   0   4       2103.83       2192.33        67.13 o                         
  13   0   4        998.85       1075.66        74.69 o                         
  14   0   4       2478.32       2877.46       190.56 o                         
   1   1   4       1003.50        947.81         8.11 o                         
   2   1   4      18735.03      19214.06        98.68 o                         
   3   1   4      64597.21      65976.29       322.77 o                         
   4   1   4      11518.99      11851.92        56.49 o                         
   5   1   4       6305.04       5953.00        30.93 o                         
   6   1   4      15224.56      16126.31        77.33 o                         
   7   1   4      11877.67      11686.22        58.20 o                         
   8   1   4       5003.08       4928.24        36.59 o                         
   9   1   4       5015.72       4841.71        42.68 o                         
  10   1   4       1913.27       1867.61        38.92 o                         
  11   1   4       4086.47       4046.28        47.11 o                         
  12   1   4        263.22        294.85        31.70 o                         
  13   1   4        234.57        236.52        38.01 o                         
  14   1   4        129.73        107.53        51.08 o                         
   0   2   4       3270.42       3374.65        25.80 o                         
   1   2   4      77382.16      77529.20       379.01 o                         
   2   2   4         83.21         81.73         3.46 o                         
   3   2   4     137125.36     131609.34       675.05 o                         
   4   2   4       2278.20       2310.99        16.76 o                         
   5   2   4      12715.82      11794.39        61.49 o                         
   6   2   4       4943.17       5320.73        31.51 o                         
   7   2   4       4139.26       4141.73        26.37 o                         
   8   2   4       2613.72       2697.90        24.99 o                         
   9   2   4         72.34         67.93        13.36 o                         
  10   2   4       1067.31       1040.54        22.71 o                         
  11   2   4       1348.20       1302.70        29.35 o                         
  12   2   4        172.48        112.54        30.96 o                         
  13   2   4       1977.07       1884.27        55.78 o                         
  14   2   4       1219.04       1164.83        57.94 o                         
   1   3   4        309.19        340.64         7.28 o                         
   2   3   4       2237.50       2329.73        14.23 o                         
   3   3   4       9798.89      10860.62        58.00 o                         
   4   3   4      12840.11      13039.07        84.97 o                         
   5   3   4         31.85         41.30         6.05 o                         
   6   3   4       8719.23       8456.38        48.52 o                         
   7   3   4       3759.92       3920.08        28.27 o                         
   8   3   4      12751.20      12932.69        76.71 o                         
   9   3   4       1191.93       1114.36        21.06 o                         
  10   3   4       2357.93       2325.88        42.39 o                         
  11   3   4        387.11        356.44        24.54 o                         
  12   3   4        545.30        537.69        37.45 o                         
  13   3   4          0.03         13.38        37.74 o                         
  14   3   4         21.10         20.06        50.66 o                         
   0   4   4      57753.56      57984.68       437.09 o                         
   1   4   4       9183.03       9549.38        52.41 o                         
   2   4   4       8491.06       8247.76        48.22 o                         
   3   4   4       7034.01       7096.87        45.55 o                         
   4   4   4      40209.51      40972.96       209.69 o                         
   5   4   4        234.58        187.94         7.25 o                         
   6   4   4       6215.95       6037.12        37.20 o                         
   7   4   4       2981.27       3326.37        25.81 o                         
   8   4   4       1087.89       1104.79        24.52 o                         
   9   4   4       1017.05       1022.48        26.74 o                         
  10   4   4        194.49        211.92        21.54 o                         
  11   4   4       1618.92       1542.83        37.20 o                         
  12   4   4        809.95        810.27        32.61 o                         
  13   4   4        285.18        289.65        47.52 o                         
  14   4   4        254.51        271.42        52.26 o                         
   1   5   4        457.19        447.80         9.28 o                         
   2   5   4        806.73        869.48        11.55 o                         
   3   5   4        368.03        328.10         8.43 o                         
   4   5   4       7488.90       7735.67        43.58 o                         
   5   5   4       7288.66       7527.44        41.84 o                         
   6   5   4         11.06          6.67         7.47 o                         
   7   5   4       7183.01       6943.65        41.07 o                         
   8   5   4        864.87        905.14        19.82 o                         
   9   5   4         66.12         82.64        15.47 o                         
  10   5   4        227.72        199.10        23.45 o                         
  11   5   4       2989.52       2925.75        48.51 o                         
  12   5   4         18.47         53.45        31.64 o                         
  13   5   4        724.27        715.24        50.57 o                         
  14   5   4         43.49         16.44        52.77 o                         
   0   6   4      52822.77      53516.49       489.83 o                         
   1   6   4       8951.53       8618.02        56.18 o                         
   2   6   4       5145.79       4841.72        32.99 o                         
   3   6   4       2132.88       1857.65        17.70 o                         
   4   6   4      18592.07      19502.15       117.31 o                         
   5   6   4      15942.82      16513.75        91.88 o                         
   6   6   4       1172.59       1084.61        15.48 o                         
   7   6   4       2340.29       2261.11        28.78 o                         
   8   6   4         29.36         47.15        14.54 o                         
   9   6   4        675.64        667.07        22.75 o                         
  10   6   4        101.02        120.93        18.90 o                         
  11   6   4          3.65          9.21        26.31 o                         
  12   6   4         26.41         -3.90        28.84 o                         
  13   6   4        126.06        105.40        40.64 o                         
  14   6   4        613.80        593.80        55.81 o                         
   1   7   4       1540.01       1805.66        22.46 o                         
   2   7   4         56.22         47.60         7.20 o                         
   3   7   4       1856.12       1670.47        17.97 o                         
   4   7   4        225.96        285.60        11.43 o                         
   5   7   4      10345.28      10726.70        68.52 o                         
   6   7   4        548.46        576.64        12.71 o                         
   7   7   4       4005.99       3978.87        33.06 o                         
   8   7   4       1044.15       1032.39        21.53 o                         
   9   7   4       6535.56       6648.16        57.90 o                         
  10   7   4       1811.52       1760.50        34.83 o                         
  11   7   4       1517.26       1524.87        61.65 o                         
  12   7   4        195.52        211.96        31.30 o                         
  13   7   4        717.70        724.19        46.36 o                         
  14   7   4        170.15        227.39        56.38 o                         
   0   8   4       3339.03       3351.84        41.52 o                         
   1   8   4      33371.15      33809.51       209.16 o                         
   2   8   4          9.20         11.47         7.61 o                         
   3   8   4       8824.55       8316.62        54.68 o                         
   4   8   4       3200.75       3342.00        28.59 o                         
   5   8   4      11604.92      11830.68        92.97 o                         
   6   8   4       2887.79       2957.89        26.36 o                         
   7   8   4       2811.52       2746.02        28.34 o                         
   8   8   4         32.81         52.20        16.10 o                         
   9   8   4        159.53        149.72        19.77 o                         
  10   8   4         49.66         30.55        21.28 o                         
  11   8   4        196.72        226.45        29.41 o                         
  12   8   4        456.12        448.77        33.55 o                         
  13   8   4       1251.59       1286.58        45.92 o                         
  14   8   4        162.55        120.48        54.08 o                         
   1   9   4        990.16        961.74        17.55 o                         
   2   9   4         75.04         40.32         8.48 o                         
   3   9   4        163.97        169.62        10.87 o                         
   4   9   4      22300.77      23028.08       139.33 o                         
   5   9   4         20.03         22.51        11.19 o                         
   6   9   4      16265.98      16644.30        99.44 o                         
   7   9   4       5649.25       5731.56        45.97 o                         
   8   9   4       4434.92       4432.73        42.54 o                         
   9   9   4        991.08        995.88        25.78 o                         
  10   9   4       7317.81       7437.36        66.24 o                         
  11   9   4        150.28        137.55        27.39 o                         
  12   9   4       1435.37       1430.66        68.28 o                         
  13   9   4        668.25        628.52        42.93 o                         
   0  10   4      37934.91      38466.07       357.73 o                         
   1  10   4       2193.14       2252.36        24.67 o                         
   2  10   4      27074.90      27242.86       171.43 o                         
   3  10   4        664.48        668.75        20.83 o                         
   4  10   4      10197.35      10442.58        69.03 o                         
   5  10   4       1220.53       1284.46        23.97 o                         
   6  10   4       6170.71       6198.96        45.28 o                         
   7  10   4       3531.95       3569.59        45.16 o                         
   8  10   4        793.56        789.41        22.66 o                         
   9  10   4        202.92        210.95        21.63 o                         
  10  10   4        306.73        320.07        29.43 o                         
  11  10   4       2881.71       2905.68        52.25 o                         
  12  10   4        934.62        959.74        42.89 o                         
  13  10   4        217.28        181.09        41.06 o                         
   1  11   4        435.98        392.24        13.47 o                         
   2  11   4       4121.15       4379.82        37.88 o                         
   3  11   4       8638.61       8664.87        67.45 o                         
   4  11   4        897.73        937.08        29.34 o                         
   5  11   4      14654.74      14517.59        93.46 o                         
   6  11   4       1741.58       1634.03        26.90 o                         
   7  11   4      21214.25      21183.21       140.73 o                         
   8  11   4       1530.35       1454.90        33.44 o                         
   9  11   4      12100.47      12395.55        93.68 o                         
  10  11   4        205.76        187.19        27.66 o                         
  11  11   4       6781.89       6778.81        80.54 o                         
  12  11   4        174.63        157.25        38.02 o                         
  13  11   4       1176.42       1230.00        61.72 o                         
   0  12   4       2723.79       2639.60        44.94 o                         
   1  12   4      29435.28      29231.30       185.16 o                         
   2  12   4        566.05        523.62        15.81 o                         
   3  12   4      12620.56      12561.67        81.67 o                         
   4  12   4       1382.65       1451.84        27.47 o                         
   5  12   4       1739.26       1723.71        32.57 o                         
   6  12   4        574.43        568.31        18.13 o                         
   7  12   4        883.73        821.32        23.40 o                         
   8  12   4         21.95          4.54        23.84 o                         
   9  12   4         17.53         24.50        22.99 o                         
  10  12   4       2613.49       2474.17        50.78 o                         
  11  12   4        940.88        992.18        35.17 o                         
  12  12   4         41.39         23.41        39.09 o                         
  13  12   4        689.94        693.38        46.23 o                         
   1  13   4         96.48         67.34        15.01 o                         
   2  13   4       2957.40       2989.03        35.67 o                         
   3  13   4        499.59        487.21        17.23 o                         
   4  13   4       9782.14       9851.00        69.47 o                         
   5  13   4          4.36         17.95        17.07 o                         
   6  13   4       5713.75       5721.87        52.32 o                         
   7  13   4        436.91        451.71        22.23 o                         
   8  13   4      12961.60      12948.01       102.16 o                         
   9  13   4          5.46        -17.26        24.82 o                         
  10  13   4       4128.88       4148.86        66.28 o                         
  11  13   4         24.25         -3.66        30.66 o                         
  12  13   4       2706.42       2676.61        65.15 o                         
   0  14   4      17277.77      17375.89       174.07 o                         
   1  14   4       1782.57       1759.97        31.18 o                         
   2  14   4       1820.11       1868.62        32.96 o                         
   3  14   4       3084.20       3039.19        47.99 o                         
   4  14   4       8794.05       8735.22        64.68 o                         
   5  14   4        102.26        110.18        18.05 o                         
   6  14   4        544.58        527.36        22.12 o                         
   7  14   4        184.87        213.27        24.30 o                         
   8  14   4          0.71         -2.54        24.73 o                         
   9  14   4        130.44        113.72        29.94 o                         
  10  14   4        161.73        175.12        30.47 o                         
  11  14   4        548.16        499.78        37.08 o                         
  12  14   4        289.34        355.72        39.65 o                         
   1  15   4       1223.86       1230.41        31.92 o                         
   2  15   4       1169.58       1077.39        25.39 o                         
   3  15   4       6315.17       6500.85        59.96 o                         
   4  15   4        456.58        446.30        21.54 o                         
   5  15   4       3484.92       3559.96        39.77 o                         
   6  15   4       1311.93       1278.77        29.39 o                         
   7  15   4      11750.52      11563.45        97.54 o                         
   8  15   4        256.55        240.76        27.10 o                         
   9  15   4       3495.55       3642.42        60.44 o                         
  10  15   4        221.85        214.97        31.81 o                         
  11  15   4       3048.07       3144.57        77.14 o                         
   0  16   4        129.67        192.58        28.69 o                         
   1  16   4       1541.92       1608.26        37.92 o                         
   2  16   4       2184.92       2286.69        38.43 o                         
   3  16   4        276.55        269.86        22.57 o                         
   4  16   4        469.76        422.24        22.72 o                         
   5  16   4        198.24        201.24        22.15 o                         
   6  16   4        479.22        502.55        27.10 o                         
   7  16   4        144.42        113.73        26.52 o                         
   8  16   4         27.66         18.65        27.48 o                         
   9  16   4          8.47          5.22        31.68 o                         
  10  16   4        249.70        184.09        34.28 o                         
  11  16   4          9.72        -34.94        37.15 o                         
   1  17   4      13138.91      12569.73       104.47 o                         
   2  17   4        136.00        141.39        23.77 o                         
   3  17   4         97.18        101.67        23.16 o                         
   4  17   4        358.07        361.85        23.86 o                         
   5  17   4       1849.30       1780.89        38.65 o                         
   6  17   4       1707.41       1633.71        56.82 o                         
   7  17   4       1117.93       1129.59        33.90 o                         
   8  17   4       1892.22       1897.81        45.22 o                         
   9  17   4       1466.01       1445.91        48.49 o                         
  10  17   4        892.07        900.14        40.24 o                         
  11  17   4        377.09        353.96        41.15 o                         
   0  18   4          4.89         49.87        32.78 o                         
   1  18   4          1.44         21.28        23.97 o                         
   2  18   4        121.05        140.55        25.27 o                         
   3  18   4        122.59        103.14        24.69 o                         
   4  18   4       1880.25       1832.88        42.04 o                         
   5  18   4         11.16          8.54        24.39 o                         
   6  18   4        212.52        182.36        28.75 o                         
   7  18   4         47.38         93.96        27.34 o                         
   8  18   4        123.95        106.64        31.76 o                         
   9  18   4         14.30          0.12        34.53 o                         
  10  18   4        179.65        246.18        41.66 o                         
   1  19   4          2.91         11.22        25.88 o                         
   2  19   4        207.30        250.45        27.50 o                         
   3  19   4         15.46         47.82        31.86 o                         
   4  19   4       1947.48       1952.17        57.09 o                         
   5  19   4          3.90        -10.73        27.87 o                         
   6  19   4       2874.47       2881.54        60.24 o                         
   7  19   4        381.19        418.47        33.05 o                         
   8  19   4       2866.27       2986.17        59.41 o                         
   9  19   4        115.00        120.97        34.55 o                         
   0  20   4        220.50        246.79        44.47 o                         
   1  20   4       4464.60       4354.30        66.30 o                         
   2  20   4        827.06        709.07        36.20 o                         
   3  20   4       2152.21       2226.35        53.09 o                         
   4  20   4         89.16         71.85        27.73 o                         
   5  20   4         76.83         82.65        30.30 o                         
   6  20   4        212.10        186.12        31.47 o                         
   7  20   4        162.99        165.59        33.07 o                         
   8  20   4         83.69         83.10        44.65 o                         
   9  20   4         91.77         69.51        35.38 o                         
   1  21   4         36.84         20.20        31.71 o                         
   2  21   4         27.40          8.53        33.57 o                         
   3  21   4       2179.98       2188.97        64.01 o                         
   4  21   4         39.17         27.89        29.26 o                         
   5  21   4       4137.84       4114.55        64.15 o                         
   6  21   4        113.49        118.24        32.57 o                         
   7  21   4       2795.33       2714.81        60.94 o                         
   8  21   4        262.03        260.39        45.97 o                         
   0  22   4       4354.90       4219.74       114.41 o                         
   1  22   4        292.97        266.97        35.71 o                         
   2  22   4       2589.07       2502.14        69.77 o                         
   3  22   4        709.24        726.04        40.46 o                         
   4  22   4        686.08        635.33        42.32 o                         
   5  22   4         73.23        128.93        36.33 o                         
   6  22   4       1609.17       1662.93        64.86 o                         
   7  22   4         28.21         46.95        41.59 o                         
   1  23   4         29.49          2.83        40.37 o                         
   2  23   4        265.87        262.27        42.82 o                         
   3  23   4        594.88        651.90        46.01 o                         
   4  23   4       3945.51       3910.98        78.15 o                         
   5  23   4        395.90        393.55        42.84 o                         
   6  23   4       1704.48       1797.09        49.73 o                         
   0  24   4       1171.13       1172.33        65.84 o                         
   1  24   4       4462.94       4549.45        89.37 o                         
   2  24   4         56.15         52.91        45.64 o                         
   3  24   4       1054.24       1038.24        53.38 o                         
   4  24   4          2.38         42.48        47.05 o                         
   5  24   4       2323.21       2338.35       102.94 o                         
   1  25   4        247.92        230.72        46.90 o                         
   2  25   4         97.45         21.51        48.57 o                         
   3  25   4        361.64        291.74        50.61 o                         
   1   1   5       1557.83       1497.00        10.10 o                         
   2   1   5      90766.51      89949.46       412.05 o                         
   3   1   5      29480.88      30757.64       157.59 o                         
   4   1   5       2859.41       2532.73        16.52 o                         
   5   1   5       1025.89        859.46         9.96 o                         
   6   1   5      16493.37      16675.34        74.99 o                         
   7   1   5       9021.21       9264.53        47.70 o                         
   8   1   5      14068.44      13863.75        81.01 o                         
   9   1   5      11672.45      11864.49        80.38 o                         
  10   1   5       5408.80       5334.93        48.30 o                         
  11   1   5        551.37        563.70        22.57 o                         
  12   1   5       5052.14       5040.96        59.72 o                         
  13   1   5       1518.58       1437.08        48.68 o                         
  14   1   5        848.32        953.51        70.72 o                         
   0   2   5      15150.91      16132.73       105.49 o                         
   1   2   5       6606.25       6969.07        35.82 o                         
   2   2   5      20793.14      21095.96       100.78 o                         
   3   2   5        968.86       1003.99        10.82 o                         
   4   2   5        279.40        284.87         6.60 o                         
   5   2   5        628.16        640.73        11.60 o                         
   6   2   5          0.86          4.00         6.48 o                         
   7   2   5         51.60         54.06         7.73 o                         
   8   2   5       2033.97       2054.13        24.46 o                         
   9   2   5         17.75         -1.01        15.81 o                         
  10   2   5        800.69        864.12        22.34 o                         
  11   2   5        470.75        474.05        23.76 o                         
  12   2   5       1626.52       1603.75        41.13 o                         
  13   2   5       1243.23       1215.60        46.55 o                         
  14   2   5        384.09        383.50        52.34 o                         
   1   3   5       4522.29       4826.31        25.60 o                         
   2   3   5        895.07        932.13         8.50 o                         
   3   3   5       1193.09       1029.58        10.39 o                         
   4   3   5       5128.54       5366.37        31.93 o                         
   5   3   5         89.86         87.85         6.79 o                         
   6   3   5       1695.12       1605.57        18.75 o                         
   7   3   5       2093.02       2148.56        20.54 o                         
   8   3   5       1115.42        983.90        19.42 o                         
   9   3   5       1044.98       1034.07        19.51 o                         
  10   3   5       2777.02       2805.07        37.04 o                         
  11   3   5        669.44        706.16        25.14 o                         
  12   3   5       1709.98       1601.95        41.36 o                         
  13   3   5         65.03         53.04        38.27 o                         
  14   3   5       1588.36       1517.33        62.79 o                         
   0   4   5      25648.21      26969.23       202.97 o                         
   1   4   5      62366.58      62938.39       347.19 o                         
   2   4   5      28308.29      28573.53       158.86 o                         
   3   4   5      35651.24      35147.31       167.86 o                         
   4   4   5       4810.45       4798.82        31.35 o                         
   5   4   5        712.66        570.26        11.52 o                         
   6   4   5         76.13         58.60         9.48 o                         
   7   4   5        662.13        734.03        14.68 o                         
   8   4   5       1032.69       1039.82        30.09 o                         
   9   4   5         37.54         39.19        14.30 o                         
  10   4   5         82.50         70.63        18.74 o                         
  11   4   5       5040.24       4968.92        56.86 o                         
  12   4   5        365.04        382.67        30.97 o                         
  13   4   5       1412.08       1436.98        44.46 o                         
  14   4   5        870.62        909.31       107.02 o                         
   1   5   5       3195.43       3231.18        20.84 o                         
   2   5   5       2298.99       2107.74        20.60 o                         
   3   5   5       8215.10       7860.58        47.98 o                         
   4   5   5      22895.92      22304.87       122.01 o                         
   5   5   5      27116.58      26633.11       139.16 o                         
   6   5   5      21843.05      22241.28       123.24 o                         
   7   5   5      34564.48      34881.64       192.13 o                         
   8   5   5      18434.47      18623.93       111.72 o                         
   9   5   5      19481.43      19921.05       125.82 o                         
  10   5   5       7069.39       7309.28        66.74 o                         
  11   5   5       6186.50       6239.23        64.06 o                         
  12   5   5       9871.28       9854.69        94.68 o                         
  13   5   5        622.29        676.65        39.51 o                         
  14   5   5        339.58        377.23        55.40 o                         
   0   6   5       2743.13       2832.65        34.13 o                         
   1   6   5      13448.71      13268.84        79.96 o                         
   2   6   5       1479.01       1600.69        16.29 o                         
   3   6   5       3978.95       3790.16        25.50 o                         
   4   6   5       2349.65       2824.51        25.03 o                         
   5   6   5       2132.03       2170.96        19.82 o                         
   6   6   5       1632.83       1753.73        19.27 o                         
   7   6   5        101.10        101.36        12.27 o                         
   8   6   5       1070.60       1018.46        24.48 o                         
   9   6   5       3422.22       3421.41        38.34 o                         
  10   6   5       1685.49       1717.95        35.77 o                         
  11   6   5        388.68        429.78        26.79 o                         
  12   6   5        441.12        487.58        32.46 o                         
  13   6   5       2475.68       2338.22        86.25 o                         
  14   6   5         69.84        122.75        52.34 o                         
   1   7   5      10377.41      11596.28        79.61 o                         
   2   7   5       2425.99       2596.27        20.75 o                         
   3   7   5         56.21         30.41         7.46 o                         
   4   7   5       1895.07       2171.69        22.97 o                         
   5   7   5       8137.55       8321.78        66.22 o                         
   6   7   5         29.29         53.26        10.20 o                         
   7   7   5       3098.20       3206.54        30.96 o                         
   8   7   5         98.38        107.99        16.03 o                         
   9   7   5       2075.01       2120.81        33.50 o                         
  10   7   5       1252.91       1257.19        28.53 o                         
  11   7   5        108.70         96.16        28.99 o                         
  12   7   5       1795.62       1827.68        45.83 o                         
  13   7   5         30.79         32.92        37.19 o                         
  14   7   5        254.78        195.03        53.17 o                         
   0   8   5      41433.96      41274.42       381.12 o                         
   1   8   5      24687.41      24412.88       162.00 o                         
   2   8   5      22890.19      22577.98       184.33 o                         
   3   8   5      26115.03      26669.37       158.19 o                         
   4   8   5       6492.74       5962.57        47.67 o                         
   5   8   5       9792.85       9963.31        69.27 o                         
   6   8   5       5832.71       6260.82        41.28 o                         
   7   8   5        619.08        597.45        16.05 o                         
   8   8   5        985.08        975.23        25.75 o                         
   9   8   5         65.81         88.86        19.04 o                         
  10   8   5         17.21          1.68        22.19 o                         
  11   8   5       2592.37       2608.31        53.45 o                         
  12   8   5        443.12        445.76        33.96 o                         
  13   8   5       1309.05       1257.45        45.29 o                         
   1   9   5       1835.34       1872.45        26.19 o                         
   2   9   5       2472.52       2602.69        22.81 o                         
   3   9   5       5283.97       4999.77        36.96 o                         
   4   9   5       4293.04       3814.81        36.33 o                         
   5   9   5       6213.29       5820.03        46.50 o                         
   6   9   5       4910.10       4903.63        40.62 o                         
   7   9   5      13885.60      14151.92        88.51 o                         
   8   9   5       4528.75       4638.51        50.47 o                         
   9   9   5       6215.48       6340.79        58.36 o                         
  10   9   5       6597.67       6488.54        61.73 o                         
  11   9   5       1974.48       1936.87        49.67 o                         
  12   9   5       1755.06       1788.02        71.92 o                         
  13   9   5       1929.91       1861.32        51.00 o                         
   0  10   5       6726.31       6751.00        74.02 o                         
   1  10   5        194.20        216.54        12.28 o                         
   2  10   5       5294.23       5276.74        43.55 o                         
   3  10   5        152.07        186.34        11.17 o                         
   4  10   5       2069.08       1934.27        26.30 o                         
   5  10   5          8.66         15.22        13.35 o                         
   6  10   5       3407.16       3439.46        34.27 o                         
   7  10   5       2830.20       2757.55        36.06 o                         
   8  10   5       1694.52       1725.52        32.80 o                         
   9  10   5          9.49         13.93        21.15 o                         
  10  10   5         15.49          6.98        23.63 o                         
  11  10   5         32.77         35.92        27.98 o                         
  12  10   5          0.04         41.75        33.32 o                         
  13  10   5        133.01         79.72        40.39 o                         
   1  11   5         64.25         63.52        12.73 o                         
   2  11   5        782.20        796.42        17.17 o                         
   3  11   5        271.07        255.66        13.49 o                         
   4  11   5        535.76        500.21        17.51 o                         
   5  11   5         25.73         34.39        14.39 o                         
   6  11   5       2757.50       2774.12        35.23 o                         
   7  11   5       2454.81       2579.36        38.48 o                         
   8  11   5         39.13         35.70        19.28 o                         
   9  11   5          7.49         -7.40        22.50 o                         
  10  11   5        104.31        110.35        25.56 o                         
  11  11   5        134.26        132.34        29.48 o                         
  12  11   5       1235.89       1260.56        41.90 o                         
  13  11   5        530.51        554.02        53.20 o                         
   0  12   5      23070.28      24275.27       232.98 o                         
   1  12   5        447.42        378.25        15.74 o                         
   2  12   5      10445.22      10120.08        71.66 o                         
   3  12   5       2267.91       2391.16        29.16 o                         
   4  12   5       2851.92       2798.81        31.84 o                         
   5  12   5       1309.78       1294.07        27.59 o                         
   6  12   5       1509.96       1530.39        36.99 o                         
   7  12   5       1336.42       1298.09        29.17 o                         
   8  12   5       1579.11       1586.14        42.86 o                         
   9  12   5        114.75        133.99        23.83 o                         
  10  12   5        410.86        390.99        34.21 o                         
  11  12   5         87.11        112.18        30.45 o                         
  12  12   5         40.19         37.27        37.47 o                         
   1  13   5        610.90        595.65        19.15 o                         
   2  13   5         27.28         24.18        14.60 o                         
   3  13   5       1107.81       1089.55        24.82 o                         
   4  13   5         58.10         40.38        16.00 o                         
   5  13   5         62.43         68.45        17.41 o                         
   6  13   5        145.84        142.75        21.55 o                         
   7  13   5        173.29        183.75        21.02 o                         
   8  13   5         82.15         58.14        26.03 o                         
   9  13   5        741.95        733.83        28.00 o                         
  10  13   5        115.49         63.15        29.32 o                         
  11  13   5          0.66         -2.29        31.01 o                         
  12  13   5       1066.17       1048.65        46.95 o                         
   0  14   5      20841.13      20583.78       203.53 o                         
   1  14   5      16184.05      16101.19       125.72 o                         
   2  14   5      17851.96      17946.77       127.21 o                         
   3  14   5       8876.27       8948.08        67.79 o                         
   4  14   5      16468.85      16320.30       126.06 o                         
   5  14   5       6478.48       6261.60        52.98 o                         
   6  14   5        181.29        189.44        22.90 o                         
   7  14   5         25.17         39.79        21.77 o                         
   8  14   5        905.63        947.54        30.24 o                         
   9  14   5         98.74         72.42        27.25 o                         
  10  14   5         99.50        136.66        30.59 o                         
  11  14   5       1207.24       1232.83        47.58 o                         
  12  14   5        263.04        285.08        42.94 o                         
   1  15   5       2668.82       2709.68        40.53 o                         
   2  15   5        911.36        891.52        24.60 o                         
   3  15   5       6310.54       6237.14        54.58 o                         
   4  15   5       1499.12       1405.84        33.15 o                         
   5  15   5       2078.02       2057.07        35.07 o                         
   6  15   5       1884.34       2068.28        44.50 o                         
   7  15   5       6443.94       6531.07        77.10 o                         
   8  15   5        798.05        786.27        32.27 o                         
   9  15   5       1023.04       1032.94        34.74 o                         
  10  15   5        855.28        887.67        42.23 o                         
  11  15   5       1642.47       1568.99        52.92 o                         
   0  16   5        870.92        748.62        33.61 o                         
   1  16   5       1004.13        972.63        29.63 o                         
   2  16   5       6749.11       6730.96        65.81 o                         
   3  16   5       1772.08       1815.75        34.73 o                         
   4  16   5        575.90        584.38        23.99 o                         
   5  16   5        820.77        775.07        27.51 o                         
   6  16   5         34.74         92.09        23.78 o                         
   7  16   5        160.36        147.01        26.70 o                         
   8  16   5       1223.41       1162.03        34.06 o                         
   9  16   5       1092.92       1059.18        38.34 o                         
  10  16   5        382.85        394.78        34.39 o                         
  11  16   5        778.36        873.28        44.85 o                         
   1  17   5       1441.67       1496.47        36.36 o                         
   2  17   5        703.01        662.26        26.61 o                         
   3  17   5       3531.82       3433.81        48.92 o                         
   4  17   5       1587.91       1513.84        34.49 o                         
   5  17   5       5210.61       5405.99        61.45 o                         
   6  17   5        931.36        904.68        29.50 o                         
   7  17   5       1616.89       1599.37        43.09 o                         
   8  17   5        595.92        585.89        32.24 o                         
   9  17   5       2568.67       2560.70        61.43 o                         
  10  17   5        557.73        529.48        36.45 o                         
   0  18   5      12385.03      12819.27       142.82 o                         
   1  18   5      13195.24      12921.87       108.82 o                         
   2  18   5      14782.09      14623.33       120.02 o                         
   3  18   5      11511.67      11458.69       100.96 o                         
   4  18   5       6287.12       6106.35        68.77 o                         
   5  18   5       5277.69       5032.17        61.52 o                         
   6  18   5       1962.47       1984.51        50.33 o                         
   7  18   5         38.61         38.29        31.58 o                         
   8  18   5        221.50        259.54        35.51 o                         
   9  18   5         66.99         63.75        42.15 o                         
  10  18   5        136.74        114.45        35.71 o                         
   1  19   5         29.63         20.06        25.86 o                         
   2  19   5         44.54         19.34        26.38 o                         
   3  19   5       1243.88       1214.71        35.06 o                         
   4  19   5         48.14         63.60        25.50 o                         
   5  19   5       2602.11       2489.55        60.73 o                         
   6  19   5        627.43        578.94        32.40 o                         
   7  19   5        616.00        586.86        35.81 o                         
   8  19   5       1050.11       1061.53        46.16 o                         
   9  19   5       1609.22       1649.10        46.49 o                         
   0  20   5       1211.89       1274.69        53.80 o                         
   1  20   5         49.18         39.91        28.29 o                         
   2  20   5       1560.03       1414.30        36.88 o                         
   3  20   5        460.80        398.41        31.85 o                         
   4  20   5        240.40        246.44        32.73 o                         
   5  20   5         93.86        101.09        30.69 o                         
   6  20   5        212.89        209.45        33.74 o                         
   7  20   5        190.71        164.96        35.92 o                         
   8  20   5        270.79        259.57        42.07 o                         
   9  20   5         13.12        -18.72        38.57 o                         
   1  21   5        143.95        165.13        32.93 o                         
   2  21   5        248.42        254.01        40.80 o                         
   3  21   5        252.09        200.90        45.18 o                         
   4  21   5        653.01        608.69        40.22 o                         
   5  21   5       1403.62       1422.61        46.25 o                         
   6  21   5        322.68        330.54        37.53 o                         
   7  21   5       1312.23       1349.21        44.47 o                         
   8  21   5        735.36        824.18        52.68 o                         
   0  22   5        991.53        824.23        69.51 o                         
   1  22   5       1894.79       1778.91        49.31 o                         
   2  22   5       2098.98       1898.15        51.60 o                         
   3  22   5        972.41        990.31        47.31 o                         
   4  22   5       2032.66       2016.74        55.82 o                         
   5  22   5       1105.26       1179.25        47.20 o                         
   6  22   5        747.17        789.19        45.59 o                         
   7  22   5        221.62        157.77        39.00 o                         
   1  23   5          4.28          0.19        36.38 o                         
   2  23   5         19.11         34.54        40.91 o                         
   3  23   5         29.81         23.43        42.30 o                         
   4  23   5        417.97        350.01        42.73 o                         
   5  23   5         11.25         59.58        41.83 o                         
   6  23   5        391.40        415.28        47.19 o                         
   0  24   5       1257.08       1309.38        66.10 o                         
   1  24   5        588.19        587.86        47.22 o                         
   2  24   5        640.81        645.10        54.74 o                         
   3  24   5       1224.61       1273.62        61.19 o                         
   4  24   5        882.23        950.30        49.22 o                         
   1  25   5          5.19        -72.13        44.60 o                         
   2  25   5         18.40         30.04        51.39 o                         
   0   0   6        104.74         27.68        14.51 o                         
   2   0   6      17157.83      17630.56       116.67 o                         
   3   0   6      37588.61      35762.72       275.86 o                         
   4   0   6       2769.65       2804.67        26.61 o                         
   5   0   6      29577.07      29375.31       207.05 o                         
   6   0   6        353.60        339.00        10.39 o                         
   7   0   6       6359.26       6380.90        46.69 o                         
   8   0   6       2106.67       2117.80        41.32 o                         
   9   0   6        275.33        321.59        25.57 o                         
  10   0   6        263.07        230.46        27.63 o                         
  11   0   6       4436.48       4413.39        66.43 o                         
  12   0   6       1160.66       1106.29        46.18 o                         
  13   0   6       4452.97       4803.11       104.35 o                         
  14   0   6        356.32        398.73        74.69 o                         
   1   1   6      21850.81      22736.11       108.36 o                         
   2   1   6      26982.94      28209.31       129.87 o                         
   3   1   6         97.41        108.19         4.99 o                         
   4   1   6        887.21        850.99        11.38 o                         
   5   1   6      33041.88      34055.90       169.04 o                         
   6   1   6         86.57        159.48         7.50 o                         
   7   1   6      11576.21      11303.87        67.60 o                         
   8   1   6       3234.43       3111.37        29.10 o                         
   9   1   6      10195.66      10323.34        72.84 o                         
  10   1   6         36.21         42.59        18.55 o                         
  11   1   6        518.04        548.87        23.14 o                         
  12   1   6        853.59        762.85        30.29 o                         
  13   1   6        505.19        518.72        37.00 o                         
  14   1   6          2.06        -46.53        41.68 o                         
   0   2   6      20436.02      20367.28       172.40 o                         
   1   2   6       1099.75       1094.28         8.87 o                         
   2   2   6      26604.06      26979.60       128.58 o                         
   3   2   6         99.08         56.51         4.65 o                         
   4   2   6       8481.03       8281.18        46.51 o                         
   5   2   6      10890.38      11336.04        68.78 o                         
   6   2   6         40.14         91.67         7.61 o                         
   7   2   6        870.54        762.36        14.15 o                         
   8   2   6       1136.61       1113.62        22.27 o                         
   9   2   6       4658.88       4551.37        43.02 o                         
  10   2   6       1026.95       1079.73        24.12 o                         
  11   2   6        469.55        490.57        23.08 o                         
  12   2   6         67.00         61.26        24.53 o                         
  13   2   6        678.79        682.21        38.39 o                         
  14   2   6        149.39        160.00        45.78 o                         
   1   3   6       5112.90       5245.46        27.19 o                         
   2   3   6        188.17        224.58         7.07 o                         
   3   3   6      15150.70      14905.32        78.78 o                         
   4   3   6         71.47         67.88         6.97 o                         
   5   3   6       4689.21       4590.32        28.60 o                         
   6   3   6       1363.13       1432.00        16.88 o                         
   7   3   6      11352.49      11525.96        68.63 o                         
   8   3   6         11.31          2.41        12.66 o                         
   9   3   6      11597.77      11719.76        80.61 o                         
  10   3   6        738.52        707.27        25.96 o                         
  11   3   6       3703.40       3688.67        47.47 o                         
  12   3   6          3.18          9.17        26.20 o                         
  13   3   6        482.33        478.82        37.44 o                         
  14   3   6          4.46         -4.88        49.74 o                         
   0   4   6       1668.04       1734.46        17.28 o                         
   1   4   6     124721.34     121564.04       775.70 o                         
   2   4   6       2862.50       2886.58        19.37 o                         
   3   4   6      48372.87      47828.95       219.39 o                         
   4   4   6         12.56         14.38         6.72 o                         
   5   4   6       7172.19       6970.22        43.53 o                         
   6   4   6        988.80       1118.22        18.11 o                         
   7   4   6       3551.74       3641.02        30.28 o                         
   8   4   6        177.23        220.51        14.91 o                         
   9   4   6       1103.01       1082.64        21.44 o                         
  10   4   6        463.54        485.28        21.35 o                         
  11   4   6         24.70         32.02        24.31 o                         
  12   4   6          2.39          9.44        29.28 o                         
  13   4   6       2354.12       2319.09        73.17 o                         
  14   4   6         19.50         53.70        51.88 o                         
   1   5   6        756.28        716.22         9.20 o                         
   2   5   6         92.02        108.72         6.91 o                         
   3   5   6         13.69          3.19         5.42 o                         
   4   5   6        373.69        352.89         9.63 o                         
   5   5   6        755.68        831.36        19.60 o                         
   6   5   6       1717.35       1649.48        20.56 o                         
   7   5   6        789.49        811.55        17.45 o                         
   8   5   6        234.27        199.04        15.41 o                         
   9   5   6        222.55        246.58        17.75 o                         
  10   5   6          5.59         15.09        20.50 o                         
  11   5   6        965.20       1023.30        30.13 o                         
  12   5   6         17.38        -33.09        29.44 o                         
  13   5   6        411.16        405.99        39.35 o                         
  14   5   6       1162.98       1158.23        64.01 o                         
   0   6   6       2415.41       2286.75        36.51 o                         
   1   6   6      21145.55      20482.68       115.37 o                         
   2   6   6       1963.45       1809.09        17.99 o                         
   3   6   6      22222.34      22391.26       133.42 o                         
   4   6   6       1151.51        921.26        16.94 o                         
   5   6   6       8405.43       8311.40        51.28 o                         
   6   6   6        883.19        921.03        17.59 o                         
   7   6   6       4060.55       3929.39        34.74 o                         
   8   6   6       1618.90       1596.64        27.65 o                         
   9   6   6        401.21        399.98        19.63 o                         
  10   6   6         29.88         12.79        22.49 o                         
  11   6   6        577.66        577.58        28.30 o                         
  12   6   6         21.68        -32.15        30.10 o                         
  13   6   6          8.09        -36.22        33.34 o                         
  14   6   6        200.75        219.43        52.78 o                         
   1   7   6         98.70         96.34         7.84 o                         
   2   7   6       5736.41       5884.65        46.77 o                         
   3   7   6        357.25        388.77        13.84 o                         
   4   7   6         65.39        112.70        11.08 o                         
   5   7   6        453.02        457.68        12.47 o                         
   6   7   6        320.11        373.82        13.63 o                         
   7   7   6        259.00        311.30        14.49 o                         
   8   7   6       1133.54       1143.79        28.96 o                         
   9   7   6        577.71        595.16        21.19 o                         
  10   7   6        351.33        361.82        23.36 o                         
  11   7   6       1143.90       1157.87        32.17 o                         
  12   7   6        208.55        260.76        32.99 o                         
  13   7   6       1488.84       1432.04        42.09 o                         
   0   8   6        307.70        495.82        17.19 o                         
   1   8   6       1049.29       1166.90        18.30 o                         
   2   8   6       7500.11       7936.67        54.32 o                         
   3   8   6        623.01        690.76        13.77 o                         
   4   8   6       1728.02       1632.46        25.32 o                         
   5   8   6        668.41        641.52        15.94 o                         
   6   8   6       1855.39       1920.98        26.81 o                         
   7   8   6        386.01        393.46        15.92 o                         
   8   8   6        256.97        254.54        18.00 o                         
   9   8   6       3992.26       4032.83        43.74 o                         
  10   8   6         98.05        117.71        22.76 o                         
  11   8   6       1953.56       2042.29        47.85 o                         
  12   8   6        133.31        118.53        32.06 o                         
  13   8   6        655.63        714.17        45.84 o                         
   1   9   6      10790.49      11853.86        83.26 o                         
   2   9   6          5.18          8.56         8.73 o                         
   3   9   6      21222.79      21115.68       127.50 o                         
   4   9   6         23.09          6.09        10.25 o                         
   5   9   6      17998.95      17626.41       123.66 o                         
   6   9   6        837.92        862.82        18.81 o                         
   7   9   6      18303.56      18463.61       111.70 o                         
   8   9   6         97.44         68.93        20.33 o                         
   9   9   6      18063.99      18180.99       119.32 o                         
  10   9   6        396.01        409.10        25.16 o                         
  11   9   6       6214.84       6358.46        74.57 o                         
  12   9   6        292.36        344.08        34.24 o                         
  13   9   6       1932.07       1936.37        48.81 o                         
   0  10   6        194.41        209.39        16.72 o                         
   1  10   6      41522.80      40890.02       268.88 o                         
   2  10   6          3.95         13.48        10.81 o                         
   3  10   6      22077.88      21693.25       125.41 o                         
   4  10   6          0.44         21.95        12.10 o                         
   5  10   6      19289.17      19173.43       125.36 o                         
   6  10   6         10.17         -1.47        14.49 o                         
   7  10   6       1867.29       1844.19        29.53 o                         
   8  10   6        176.85        176.46        19.48 o                         
   9  10   6        186.48        170.82        22.74 o                         
  10  10   6       1218.90       1258.43        30.48 o                         
  11  10   6       1965.13       1985.80        56.00 o                         
  12  10   6         45.60         33.53        33.21 o                         
  13  10   6       1262.83       1273.61        84.23 o                         
   1  11   6        460.10        462.39        15.32 o                         
   2  11   6        203.09        204.69        12.63 o                         
   3  11   6        168.43        155.73        12.12 o                         
   4  11   6       2094.33       2142.91        28.61 o                         
   5  11   6       3233.59       3338.30        35.71 o                         
   6  11   6       1919.62       1946.76        34.48 o                         
   7  11   6         23.50         24.97        18.65 o                         
   8  11   6       3001.45       2991.57        40.06 o                         
   9  11   6       1391.02       1457.13        32.12 o                         
  10  11   6       1759.54       1661.01        39.53 o                         
  11  11   6        428.35        409.00        31.27 o                         
  12  11   6        181.44        188.49        35.65 o                         
  13  11   6        148.08        144.30        42.68 o                         
   0  12   6       7682.59       7742.75        86.10 o                         
   1  12   6       7658.44       7566.39        60.25 o                         
   2  12   6       1553.26       1584.56        25.53 o                         
   3  12   6       2197.85       2170.87        26.74 o                         
   4  12   6       4760.08       4774.78        42.18 o                         
   5  12   6        558.17        522.97        18.76 o                         
   6  12   6       1393.60       1328.20        38.52 o                         
   7  12   6        365.68        381.32        21.67 o                         
   8  12   6       1073.98       1028.26        25.45 o                         
   9  12   6       5673.46       5830.41        60.65 o                         
  10  12   6          2.36          9.09        25.42 o                         
  11  12   6       1489.09       1564.70        53.86 o                         
  12  12   6        303.69        343.63        36.76 o                         
   1  13   6       1216.20       1105.18        26.55 o                         
   2  13   6         57.15         56.75        14.54 o                         
   3  13   6      14870.60      14878.55       101.18 o                         
   4  13   6        184.19        184.45        16.76 o                         
   5  13   6      27108.60      26878.78       195.29 o                         
   6  13   6          9.10         23.49        20.60 o                         
   7  13   6      17406.38      17974.76       124.40 o                         
   8  13   6        334.86        355.51        25.59 o                         
   9  13   6      14093.38      14030.14       105.46 o                         
  10  13   6          0.24         30.40        28.68 o                         
  11  13   6       7942.10       8105.50        83.07 o                         
  12  13   6        472.04        473.27        38.87 o                         
   0  14   6        761.94        814.81        36.51 o                         
   1  14   6       6045.09       5742.38        52.31 o                         
   2  14   6         67.83         74.34        16.29 o                         
   3  14   6      13385.79      13522.85       136.85 o                         
   4  14   6         90.88         82.23        17.96 o                         
   5  14   6       5579.35       5372.94        52.13 o                         
   6  14   6        112.26        128.64        22.75 o                         
   7  14   6        418.00        437.24        23.80 o                         
   8  14   6         29.55         28.95        25.06 o                         
   9  14   6        469.03        437.92        28.28 o                         
  10  14   6          2.56          1.42        29.64 o                         
  11  14   6        158.61        168.81        36.01 o                         
  12  14   6         61.87         33.00        41.81 o                         
   1  15   6       2870.87       2768.23        38.38 o                         
   2  15   6       1658.20       1667.05        31.91 o                         
   3  15   6       4395.62       4191.30        50.25 o                         
   4  15   6        404.58        416.95        21.30 o                         
   5  15   6         50.13         60.97        20.78 o                         
   6  15   6       3168.25       3189.69        44.85 o                         
   7  15   6        846.41        806.44        29.04 o                         
   8  15   6        639.66        640.92        29.89 o                         
   9  15   6        263.03        321.47        28.51 o                         
  10  15   6         93.73         95.37        31.99 o                         
  11  15   6        424.37        410.22        36.02 o                         
   0  16   6        307.12        293.92        29.98 o                         
   1  16   6        109.54        120.41        20.78 o                         
   2  16   6        519.79        534.24        22.65 o                         
   3  16   6       1253.37       1185.07        35.52 o                         
   4  16   6        107.13         89.08        20.90 o                         
   5  16   6        220.78        192.78        24.88 o                         
   6  16   6        291.83        280.20        34.54 o                         
   7  16   6          1.03          7.19        24.58 o                         
   8  16   6         34.37         38.80        27.99 o                         
   9  16   6          2.02        -44.89        28.99 o                         
  10  16   6          3.35         73.99        33.65 o                         
  11  16   6         31.27         68.31        35.21 o                         
   1  17   6         16.53         43.07        21.45 o                         
   2  17   6       2299.39       2124.08        43.54 o                         
   3  17   6       1656.68       1699.59        38.96 o                         
   4  17   6         63.23         59.43        24.33 o                         
   5  17   6       4004.32       3783.68        53.11 o                         
   6  17   6        489.89        571.73        27.72 o                         
   7  17   6       1961.86       1973.67        45.31 o                         
   8  17   6         99.85        118.83        28.12 o                         
   9  17   6       2826.99       3002.71        63.04 o                         
  10  17   6        126.43        129.61        35.04 o                         
   0  18   6          6.26         16.15        32.57 o                         
   1  18   6       1238.70       1277.52        32.25 o                         
   2  18   6        284.58        302.83        24.69 o                         
   3  18   6         63.39         66.43        25.65 o                         
   4  18   6          0.82         14.64        27.45 o                         
   5  18   6         14.10         10.61        27.04 o                         
   6  18   6          2.42          6.47        28.33 o                         
   7  18   6         39.05         25.32        27.42 o                         
   8  18   6         17.68         47.56        29.99 o                         
   9  18   6        156.88        237.92        36.99 o                         
  10  18   6          0.11         19.12        38.96 o                         
   1  19   6        177.87        219.23        27.41 o                         
   2  19   6          0.23         -2.80        25.35 o                         
   3  19   6       3419.38       3081.57        58.83 o                         
   4  19   6        195.23        158.80        33.72 o                         
   5  19   6       5195.29       5308.89        77.47 o                         
   6  19   6        144.44        187.20        33.61 o                         
   7  19   6       4291.04       4501.04       100.21 o                         
   8  19   6          6.66         33.64        32.61 o                         
   9  19   6       3644.23       3903.02        76.20 o                         
   0  20   6        410.51        407.61        40.24 o                         
   1  20   6       1518.55       1457.52        37.15 o                         
   2  20   6        542.08        559.51        31.65 o                         
   3  20   6        289.63        355.59        37.06 o                         
   4  20   6         40.39         29.03        34.57 o                         
   5  20   6        187.64        159.62        36.38 o                         
   6  20   6         33.84         16.44        36.54 o                         
   7  20   6        236.65        292.16        36.67 o                         
   8  20   6        101.83         21.48        38.03 o                         
   1  21   6          3.26         -7.68        29.86 o                         
   2  21   6         32.22         40.11        31.54 o                         
   3  21   6        347.77        251.50        39.54 o                         
   4  21   6         85.88         38.09        36.67 o                         
   5  21   6        159.94        141.25        37.82 o                         
   6  21   6       1731.33       1782.71        50.89 o                         
   7  21   6        179.43        130.02        40.53 o                         
   8  21   6        397.18        429.60        48.73 o                         
   0  22   6         82.16         78.73        49.49 o                         
   1  22   6       6830.69       6742.89       108.98 o                         
   2  22   6        270.40        286.04        38.01 o                         
   3  22   6       4704.68       4783.96        86.51 o                         
   4  22   6         11.09         20.78        38.98 o                         
   5  22   6       1192.75       1173.61        47.33 o                         
   6  22   6        158.42        211.08        42.01 o                         
   7  22   6         23.70         19.53        41.59 o                         
   1  23   6        116.29        121.46        37.28 o                         
   2  23   6          3.82          8.33        42.51 o                         
   3  23   6       2377.64       2521.04        77.05 o                         
   4  23   6        273.11        343.15        43.02 o                         
   5  23   6       3657.31       3772.31        80.43 o                         
   6  23   6         13.58         29.55        42.68 o                         
   0  24   6         49.25         74.53        54.31 o                         
   1  24   6        214.12        222.85        50.73 o                         
   2  24   6        502.39        575.88        55.61 o                         
   3  24   6        365.04        234.58        47.45 o                         
   4  24   6        233.15        149.44        43.87 o                         
   1  25   6        657.73        633.83        57.71 o                         
   2  25   6        295.61        343.41        66.51 o                         
   1   1   7         47.03         37.09         3.99 o                         
   2   1   7        190.86        232.14         5.76 o                         
   3   1   7        117.60        115.61         5.13 o                         
   4   1   7      14046.86      13704.72        73.18 o                         
   5   1   7         26.20         52.18         7.38 o                         
   6   1   7      13633.99      13597.20        71.76 o                         
   7   1   7        810.99        796.28        16.16 o                         
   8   1   7       8523.67       8388.70        54.06 o                         
   9   1   7       1200.28       1200.22        42.27 o                         
  10   1   7      10095.76      10313.06        75.45 o                         
  11   1   7         73.33         65.70        21.17 o                         
  12   1   7       5534.04       5507.41        59.30 o                         
  13   1   7          0.38         42.95        31.69 o                         
  14   1   7       1215.92       1221.24        51.58 o                         
   0   2   7       5955.43       6213.22        47.23 o                         
   1   2   7       4043.25       4025.23        22.34 o                         
   2   2   7        982.70       1123.17         9.28 o                         
   3   2   7       6097.98       6360.51        33.69 o                         
   4   2   7       2100.24       2215.48        19.08 o                         
   5   2   7       6406.81       6306.97        37.08 o                         
   6   2   7       3366.90       3522.42        24.96 o                         
   7   2   7        112.03        145.18        10.21 o                         
   8   2   7        250.23        280.20        14.17 o                         
   9   2   7        453.25        444.93        19.09 o                         
  10   2   7        639.82        584.88        24.02 o                         
  11   2   7       1032.61       1041.44        26.51 o                         
  12   2   7        490.12        448.17        27.21 o                         
  13   2   7        128.10        130.03        32.54 o                         
  14   2   7         70.36         97.11        43.26 o                         
   1   3   7       3096.50       3225.87        18.76 o                         
   2   3   7       5679.66       5661.94        29.22 o                         
   3   3   7       9659.74       9455.35        48.21 o                         
   4   3   7      19393.68      19468.92       129.97 o                         
   5   3   7      25119.47      26130.35       136.58 o                         
   6   3   7       4035.04       3624.59        25.78 o                         
   7   3   7       8578.88       8180.17        52.35 o                         
   8   3   7      13540.99      13690.83        85.52 o                         
   9   3   7       4407.58       4343.35        42.85 o                         
  10   3   7       9929.58      10073.16        74.46 o                         
  11   3   7       3845.37       3836.14        46.36 o                         
  12   3   7       2984.85       3095.76        56.01 o                         
  13   3   7        445.83        451.47        37.44 o                         
  14   3   7       1669.85       1610.26        55.47 o                         
   0   4   7      11687.67      11607.19        83.78 o                         
   1   4   7      53264.06      53570.28       261.78 o                         
   2   4   7        352.19        427.51         9.54 o                         
   3   4   7       1928.82       1554.61        13.66 o                         
   4   4   7      12395.12      13305.22        72.33 o                         
   5   4   7      22843.11      23456.07       123.35 o                         
   6   4   7         46.18         85.36        10.63 o                         
   7   4   7         28.64         11.28        11.63 o                         
   8   4   7        804.59        759.50        18.00 o                         
   9   4   7       4128.79       4065.08        42.17 o                         
  10   4   7       1403.94       1388.33        30.48 o                         
  11   4   7       4083.99       3958.16        49.92 o                         
  12   4   7        334.38        314.36        29.13 o                         
  13   4   7       1029.81       1090.30        43.14 o                         
  14   4   7        290.34        271.12        45.59 o                         
   1   5   7        136.61         92.31         5.11 o                         
   2   5   7       2711.06       2620.36        18.61 o                         
   3   5   7      15754.01      16192.28        79.88 o                         
   4   5   7       8863.10       9698.57        54.86 o                         
   5   5   7       8119.01       8134.13        50.12 o                         
   6   5   7       5289.70       5047.40        36.45 o                         
   7   5   7      17015.51      16867.72        97.06 o                         
   8   5   7       9115.19       9051.76        62.21 o                         
   9   5   7       3696.53       3727.85        38.48 o                         
  10   5   7       1921.88       1980.43        36.36 o                         
  11   5   7       4209.12       4160.12        54.66 o                         
  12   5   7       3972.54       3943.17        57.92 o                         
  13   5   7         59.62         22.55        33.46 o                         
  14   5   7       1029.47       1184.54        57.13 o                         
   0   6   7      15888.24      15934.35       127.06 o                         
   1   6   7      29330.67      28700.89       153.68 o                         
   2   6   7      10513.79      10245.18        58.29 o                         
   3   6   7      23951.39      23838.26       129.91 o                         
   4   6   7       2319.13       2186.78        22.20 o                         
   5   6   7       1641.95       1460.36        19.56 o                         
   6   6   7       7226.14       7531.63        48.99 o                         
   7   6   7       1176.60       1149.21        20.71 o                         
   8   6   7        155.69        141.23        16.03 o                         
   9   6   7       1061.73       1063.74        22.76 o                         
  10   6   7         11.09         -8.07        21.44 o                         
  11   6   7       1007.47       1031.34        31.76 o                         
  12   6   7        217.78        213.70        32.35 o                         
  13   6   7       2619.09       2634.44        63.38 o                         
  14   6   7        103.35         59.98        48.05 o                         
   1   7   7       1081.59       1112.12        15.60 o                         
   2   7   7       5337.99       5719.38        58.22 o                         
   3   7   7      13969.97      14615.99       106.38 o                         
   4   7   7       6696.73       6754.22        44.88 o                         
   5   7   7      15408.24      15277.84        87.89 o                         
   6   7   7       8078.70       8056.73        52.06 o                         
   7   7   7       6165.07       6096.00        44.13 o                         
   8   7   7       4986.73       5105.22        45.66 o                         
   9   7   7      14942.20      15060.85       100.72 o                         
  10   7   7       3338.36       3396.72        49.60 o                         
  11   7   7       3645.58       3738.22        54.48 o                         
  12   7   7       1804.37       1726.41        43.33 o                         
  13   7   7        500.31        548.92        37.34 o                         
   0   8   7      16372.48      16742.15       178.53 o                         
   1   8   7      18415.59      18469.05       117.27 o                         
   2   8   7      14089.04      14264.88        91.95 o                         
   3   8   7      13049.37      13066.55       122.61 o                         
   4   8   7       3112.25       2774.14        27.66 o                         
   5   8   7        564.38        484.59        17.29 o                         
   6   8   7       2075.28       2064.17        25.98 o                         
   7   8   7       1251.12       1206.97        23.71 o                         
   8   8   7        240.98        280.82        19.99 o                         
   9   8   7       1337.24       1295.42        27.75 o                         
  10   8   7        693.50        673.09        26.36 o                         
  11   8   7       2342.13       2353.72        49.12 o                         
  12   8   7          0.41         40.72        32.31 o                         
  13   8   7       1201.76       1196.52        42.50 o                         
   1   9   7       2118.25       2561.09        26.89 o                         
   2   9   7        811.14        734.31        14.74 o                         
   3   9   7       3567.40       3773.12        30.25 o                         
   4   9   7       3909.89       3956.88        39.89 o                         
   5   9   7       4931.84       5011.57        54.64 o                         
   6   9   7       1042.22        982.45        26.54 o                         
   7   9   7       7771.18       7772.58        63.25 o                         
   8   9   7       2975.19       3042.53        38.43 o                         
   9   9   7       1195.97       1255.24        38.81 o                         
  10   9   7       2207.71       2199.71        43.71 o                         
  11   9   7        154.17        205.97        29.27 o                         
  12   9   7        743.04        828.22        38.30 o                         
  13   9   7         70.30         39.80        35.84 o                         
   0  10   7       8769.72       8512.36        90.03 o                         
   1  10   7       5523.27       5698.96        46.45 o                         
   2  10   7      21611.75      22130.88       141.00 o                         
   3  10   7       3075.88       2868.41        28.05 o                         
   4  10   7      11508.50      11364.34        78.75 o                         
   5  10   7        857.00        789.71        21.32 o                         
   6  10   7        909.63        852.89        19.35 o                         
   7  10   7         68.08         58.35        16.05 o                         
   8  10   7        326.29        366.21        20.89 o                         
   9  10   7          1.46         12.51        20.74 o                         
  10  10   7        418.19        418.45        26.38 o                         
  11  10   7         12.27         -7.24        30.96 o                         
  12  10   7        265.42        236.80        35.58 o                         
  13  10   7        640.41        622.63        40.59 o                         
   1  11   7        207.95        220.98        13.75 o                         
   2  11   7        116.57        150.55        12.67 o                         
   3  11   7          5.13         13.93        11.24 o                         
   4  11   7       1751.25       1811.66        23.36 o                         
   5  11   7        102.74         83.66        17.21 o                         
   6  11   7        965.40        929.46        20.96 o                         
   7  11   7       3640.34       3515.69        37.98 o                         
   8  11   7       2303.95       2361.98        38.38 o                         
   9  11   7        131.22        145.65        23.56 o                         
  10  11   7       1805.97       1796.30        39.78 o                         
  11  11   7        720.33        710.31        36.78 o                         
  12  11   7        154.43        153.30        35.79 o                         
   0  12   7      38990.80      38500.27       361.19 o                         
   1  12   7       3081.21       3179.00        34.98 o                         
   2  12   7       7696.77       7657.91        57.50 o                         
   3  12   7        835.41        864.36        22.79 o                         
   4  12   7       7715.70       7715.71        55.91 o                         
   5  12   7        626.21        520.65        20.94 o                         
   6  12   7       1824.05       1706.76        36.50 o                         
   7  12   7         57.11         29.68        20.32 o                         
   8  12   7       1128.06       1182.55        27.19 o                         
   9  12   7        109.24        155.74        24.53 o                         
  10  12   7          4.50         23.64        26.28 o                         
  11  12   7          3.61         13.27        31.02 o                         
  12  12   7         33.84        -22.37        35.34 o                         
   1  13   7       1582.63       1444.92        28.41 o                         
   2  13   7          5.78          6.99        14.44 o                         
   3  13   7       2251.71       2254.71        30.77 o                         
   4  13   7        951.51        906.95        30.66 o                         
   5  13   7        562.44        613.29        21.46 o                         
   6  13   7        315.76        311.66        32.54 o                         
   7  13   7       1773.98       1668.82        35.77 o                         
   8  13   7       3361.51       3366.30        44.49 o                         
   9  13   7       1411.48       1469.37        41.80 o                         
  10  13   7        650.26        579.00        29.84 o                         
  11  13   7        223.21        224.86        32.72 o                         
  12  13   7         20.78         20.35        37.20 o                         
   0  14   7      18254.85      18502.84       185.30 o                         
   1  14   7       2599.69       2633.36        35.88 o                         
   2  14   7       4585.87       4558.46        43.34 o                         
   3  14   7       1432.07       1329.53        29.99 o                         
   4  14   7       8149.00       7969.81        73.95 o                         
   5  14   7        873.34        907.26        25.88 o                         
   6  14   7       5191.01       5340.16        57.27 o                         
   7  14   7          4.06         17.60        21.98 o                         
   8  14   7        374.71        340.38        25.86 o                         
   9  14   7        365.49        396.72        28.51 o                         
  10  14   7         33.51         18.43        29.04 o                         
  11  14   7        834.37        888.07        37.68 o                         
   1  15   7       1752.52       1757.46        34.62 o                         
   2  15   7       1225.86       1224.05        31.75 o                         
   3  15   7       4066.48       4039.38        64.22 o                         
   4  15   7       1089.82       1015.40        29.24 o                         
   5  15   7       4634.19       4676.28        50.54 o                         
   6  15   7        553.12        615.82        29.23 o                         
   7  15   7       5044.15       5089.11        55.72 o                         
   8  15   7        455.61        426.91        29.09 o                         
   9  15   7        519.56        553.27        30.50 o                         
  10  15   7          2.90         16.07        32.16 o                         
  11  15   7        903.30        947.45        39.17 o                         
   0  16   7      12709.10      12796.18       162.27 o                         
   1  16   7      20642.34      20547.10       146.33 o                         
   2  16   7      10049.53      10108.26        77.24 o                         
   3  16   7       3998.08       3876.39        50.25 o                         
   4  16   7       2789.46       2916.74        49.61 o                         
   5  16   7        541.65        542.26        29.18 o                         
   6  16   7       3972.19       3890.89        62.34 o                         
   7  16   7        766.09        756.76        29.21 o                         
   8  16   7        634.88        569.92        31.44 o                         
   9  16   7       1234.47       1150.09        34.79 o                         
  10  16   7        148.67        146.83        36.26 o                         
  11  16   7        957.14       1018.72        43.73 o                         
   1  17   7        352.04        347.42        23.08 o                         
   2  17   7         56.00         50.50        20.87 o                         
   3  17   7       1321.35       1352.37        53.82 o                         
   4  17   7         21.86         21.51        26.14 o                         
   5  17   7      11348.01      11172.92       101.63 o                         
   6  17   7        244.77        226.96        27.18 o                         
   7  17   7       4783.94       4985.94        67.46 o                         
   8  17   7        122.78         79.59        30.06 o                         
   9  17   7       3616.38       3639.37        62.61 o                         
  10  17   7         34.30         26.33        38.11 o                         
   0  18   7       4197.01       4234.53        80.02 o                         
   1  18   7       4576.82       4585.12        54.17 o                         
   2  18   7       3379.48       3403.27        52.31 o                         
   3  18   7       2602.09       2628.72        61.64 o                         
   4  18   7       4962.31       4801.29        69.75 o                         
   5  18   7       1984.72       1896.57        52.43 o                         
   6  18   7       2624.33       2581.73        62.76 o                         
   7  18   7        156.56        218.32        31.58 o                         
   8  18   7        601.59        623.56        41.14 o                         
   9  18   7         90.36        164.25        38.71 o                         
  10  18   7          3.35        -15.49        43.31 o                         
   1  19   7       2849.47       2564.89        47.43 o                         
   2  19   7        353.73        288.73        28.39 o                         
   3  19   7        832.69        933.04        40.98 o                         
   4  19   7        750.16        746.57        41.05 o                         
   5  19   7       1540.61       1471.00        43.61 o                         
   6  19   7         16.17          9.92        34.90 o                         
   7  19   7       1345.49       1439.89        46.05 o                         
   8  19   7        411.59        373.27        40.32 o                         
   9  19   7       1340.76       1346.35        50.01 o                         
   0  20   7       7020.81       6786.68       103.02 o                         
   1  20   7       5530.16       5511.75        68.26 o                         
   2  20   7       4226.39       4500.86        63.45 o                         
   3  20   7       1652.68       1633.69        48.13 o                         
   4  20   7       2106.86       2020.66        59.13 o                         
   5  20   7        769.78        697.90        40.32 o                         
   6  20   7        909.48        871.52        42.25 o                         
   7  20   7         24.44        -27.96        38.41 o                         
   8  20   7        116.17         96.76        41.00 o                         
   1  21   7         28.55          9.79        30.03 o                         
   2  21   7        156.06        128.86        38.91 o                         
   3  21   7        794.77        782.20        50.50 o                         
   4  21   7          4.75        -16.52        36.51 o                         
   5  21   7        966.19       1001.94        44.54 o                         
   6  21   7         49.62         20.55        39.17 o                         
   7  21   7        790.07        797.44        45.96 o                         
   0  22   7       3861.76       3836.16       129.19 o                         
   1  22   7         15.01         58.53        31.90 o                         
   2  22   7       1102.05       1116.16        54.10 o                         
   3  22   7        427.64        420.29        44.80 o                         
   4  22   7       1898.23       1956.54        60.43 o                         
   5  22   7         23.35          0.13        39.89 o                         
   6  22   7        356.19        316.34        43.15 o                         
   1  23   7         88.36         66.62        47.05 o                         
   2  23   7        481.43        422.11        45.10 o                         
   3  23   7        175.67        206.79        44.64 o                         
   4  23   7         48.37         61.24        41.52 o                         
   5  23   7        127.00        217.93        44.63 o                         
   0  24   7       1080.61       1078.76       102.61 o                         
   1  24   7        207.88        202.52        57.96 o                         
   2  24   7       1745.00       1787.08        64.53 o                         
   3  24   7          2.31         24.45        46.20 o                         
   4  24   7        567.50        597.97        46.85 o                         
   0   0   8        418.09        283.56        18.66 o                         
   1   0   8        205.56        170.27         7.52 o                         
   2   0   8        434.36        338.26         9.56 o                         
   3   0   8        244.74        257.66         8.83 o                         
   4   0   8       5485.37       6129.14        70.32 o                         
   5   0   8       2206.76       2050.91        27.08 o                         
   6   0   8         98.06         97.96        10.10 o                         
   7   0   8       4506.66       4419.59        42.73 o                         
   8   0   8         92.75         78.70        18.56 o                         
   9   0   8       3816.92       3891.79        57.50 o                         
  10   0   8          0.38        -22.11        27.13 o                         
  11   0   8       7764.02       7734.04        91.94 o                         
  12   0   8         97.32        105.61        40.02 o                         
  13   0   8        295.58        254.06        43.49 o                         
  14   0   8          4.60        -62.24        52.86 o                         
   1   1   8       5501.71       5587.35        29.34 o                         
   2   1   8        111.33        119.72         4.93 o                         
   3   1   8       4469.68       4201.62        25.44 o                         
   4   1   8        502.26        472.67         8.67 o                         
   5   1   8      44092.29      43725.84       216.41 o                         
   6   1   8        891.79        952.34        15.54 o                         
   7   1   8      11178.64      11358.50        62.45 o                         
   8   1   8         13.66         31.47        12.97 o                         
   9   1   8       7465.54       7570.11        62.57 o                         
  10   1   8        300.53        328.55        21.29 o                         
  11   1   8       5098.41       5040.46        51.72 o                         
  12   1   8        348.04        326.52        27.22 o                         
  13   1   8        894.05        826.41        34.35 o                         
  14   1   8         62.29         27.67        51.91 o                         
   0   2   8         20.46         -1.27         7.00 o                         
   1   2   8      93987.38      91644.25       421.61 o                         
   2   2   8        203.04        216.35         5.25 o                         
   3   2   8      77129.95      76345.88       338.51 o                         
   4   2   8       4382.76       4413.34        25.28 o                         
   5   2   8      67325.06      68770.05       438.19 o                         
   6   2   8       1224.23       1353.32        16.85 o                         
   7   2   8       4654.87       4591.91        33.31 o                         
   8   2   8         17.59         13.75        13.04 o                         
   9   2   8        471.88        525.80        27.83 o                         
  10   2   8          1.32        -38.51        19.26 o                         
  11   2   8       1353.93       1356.79        31.32 o                         
  12   2   8        110.11        110.36        26.00 o                         
  13   2   8       3439.96       3446.73        59.97 o                         
  14   2   8        606.65        611.54        47.65 o                         
   1   3   8         18.94         13.83         3.64 o                         
   2   3   8       1062.65       1094.96        11.26 o                         
   3   3   8      24065.31      25720.37       116.49 o                         
   4   3   8       4012.34       4264.20        31.45 o                         
   5   3   8        121.25        228.06         9.21 o                         
   6   3   8         47.18         30.98         9.12 o                         
   7   3   8       2796.29       2874.41        28.44 o                         
   8   3   8       3191.79       3203.95        32.77 o                         
   9   3   8       1097.80       1113.73        23.70 o                         
  10   3   8        327.46        368.89        21.63 o                         
  11   3   8        304.04        275.93        23.31 o                         
  12   3   8          5.33         12.52        26.15 o                         
  13   3   8         21.16         -9.91        35.96 o                         
  14   3   8          0.30        -40.56        48.61 o                         
   0   4   8         85.58        104.18         9.70 o                         
   1   4   8      13535.67      13674.23        69.55 o                         
   2   4   8       1269.29       1545.09        13.76 o                         
   3   4   8       2874.48       2680.76        17.52 o                         
   4   4   8      11814.86      12678.47        66.90 o                         
   5   4   8       4367.71       4287.23        29.86 o                         
   6   4   8        618.87        689.10        17.90 o                         
   7   4   8       6737.53       6819.86        48.67 o                         
   8   4   8       1928.53       1920.78        27.28 o                         
   9   4   8         57.79         40.55        18.17 o                         
  10   4   8       2275.85       2162.05        37.42 o                         
  11   4   8       1812.55       1735.73        37.81 o                         
  12   4   8        143.08         93.37        26.28 o                         
  13   4   8         70.69         36.04        33.15 o                         
  14   4   8         15.96        -32.62        40.50 o                         
   1   5   8        903.14        872.51        10.57 o                         
   2   5   8       4384.12       4667.20        26.29 o                         
   3   5   8       7060.38       7336.74        41.82 o                         
   4   5   8       1253.95       1161.10        15.14 o                         
   5   5   8        414.16        387.38        10.81 o                         
   6   5   8          3.01          7.10        11.62 o                         
   7   5   8      10661.85      11053.75        67.76 o                         
   8   5   8         79.40         84.06        15.51 o                         
   9   5   8       3009.73       2927.92        38.42 o                         
  10   5   8         39.13         72.33        20.90 o                         
  11   5   8       1531.19       1584.53        43.29 o                         
  12   5   8         13.23        -35.05        28.66 o                         
  13   5   8       1111.13       1093.80        51.26 o                         
  14   5   8          3.28        -75.37        41.19 o                         
   0   6   8        695.89        683.81        16.05 o                         
   1   6   8      13119.77      12758.22        68.27 o                         
   2   6   8         53.96         69.15         6.89 o                         
   3   6   8      27718.40      28980.80       140.05 o                         
   4   6   8       2705.24       3036.72        21.75 o                         
   5   6   8       2644.68       2574.18        26.10 o                         
   6   6   8        105.29        142.20        12.93 o                         
   7   6   8       6439.03       6530.15        46.09 o                         
   8   6   8        150.07        132.88        16.36 o                         
   9   6   8        102.93        115.56        17.88 o                         
  10   6   8         65.91         38.94        20.87 o                         
  11   6   8          2.98         18.10        25.74 o                         
  12   6   8          6.96         -9.77        28.52 o                         
  13   6   8         16.34          8.24        34.22 o                         
   1   7   8       2002.83       2047.49        17.77 o                         
   2   7   8         43.73         32.55         7.56 o                         
   3   7   8       6004.44       6089.77        49.45 o                         
   4   7   8       2302.29       2587.55        23.01 o                         
   5   7   8       6270.94       6141.67        51.86 o                         
   6   7   8        930.84        987.97        18.78 o                         
   7   7   8      18840.39      19141.47       110.14 o                         
   8   7   8        716.65        748.90        19.96 o                         
   9   7   8       5636.70       5632.45        51.22 o                         
  10   7   8         85.55         43.66        22.69 o                         
  11   7   8       1734.53       1735.11        38.25 o                         
  12   7   8        533.44        471.87        34.66 o                         
  13   7   8       1043.99       1078.21        41.58 o                         
   0   8   8        598.31        650.75        22.50 o                         
   1   8   8      44715.55      43684.68       268.95 o                         
   2   8   8        139.88        144.77        10.04 o                         
   3   8   8      47233.45      46476.91       439.25 o                         
   4   8   8        750.29        851.93        16.75 o                         
   5   8   8       7564.09       7426.34        51.51 o                         
   6   8   8        244.32        259.28        13.94 o                         
   7   8   8        101.04         82.27        14.85 o                         
   8   8   8        469.25        461.37        20.37 o                         
   9   8   8        524.92        469.55        21.76 o                         
  10   8   8        336.83        327.30        26.36 o                         
  11   8   8       1151.69       1208.48        49.60 o                         
  12   8   8          0.58        -21.99        32.70 o                         
  13   8   8       1680.26       1733.07        50.76 o                         
   1   9   8        336.42        399.99        14.78 o                         
   2   9   8          1.98          2.69         8.37 o                         
   3   9   8       2887.42       2899.77        28.40 o                         
   4   9   8          5.11         20.15        13.04 o                         
   5   9   8          9.63          3.41        13.44 o                         
   6   9   8       1536.79       1612.10        26.54 o                         
   7   9   8         15.52        -13.61        15.29 o                         
   8   9   8        721.08        703.99        22.25 o                         
   9   9   8        498.09        446.67        22.38 o                         
  10   9   8         19.56         22.26        23.68 o                         
  11   9   8         23.18         54.33        28.25 o                         
  12   9   8        293.30        281.32        35.18 o                         
  13   9   8        847.62        745.60        40.68 o                         
   0  10   8       1493.59       1627.31        34.67 o                         
   1  10   8       1811.23       1861.87        24.69 o                         
   2  10   8       3058.20       3198.70        30.44 o                         
   3  10   8        722.37        724.41        17.93 o                         
   4  10   8       1617.17       1567.87        28.93 o                         
   5  10   8        239.10        235.22        17.25 o                         
   6  10   8        992.64        947.93        20.73 o                         
   7  10   8       1170.24       1129.96        28.23 o                         
   8  10   8         10.10        -14.27        19.46 o                         
   9  10   8        942.21        964.95        28.30 o                         
  10  10   8         47.02         21.69        28.14 o                         
  11  10   8        737.21        753.42        33.09 o                         
  12  10   8         48.77         97.07        34.75 o                         
  13  10   8       1083.08       1098.62        43.80 o                         
   1  11   8       1563.24       1444.51        25.00 o                         
   2  11   8       1085.31       1233.48        22.45 o                         
   3  11   8      10722.88      10397.68        68.28 o                         
   4  11   8       1039.06        999.02        35.11 o                         
   5  11   8      30331.26      30553.48       221.99 o                         
   6  11   8          3.38         23.58        16.05 o                         
   7  11   8      35269.34      35062.49       203.39 o                         
   8  11   8         17.95         22.94        20.25 o                         
   9  11   8      12827.83      13084.97        93.98 o                         
  10  11   8          6.69          3.98        25.75 o                         
  11  11   8       7752.39       8089.34        82.12 o                         
  12  11   8         58.73         88.49        35.67 o                         
   0  12   8        190.15        172.11        21.19 o                         
   1  12   8      37577.48      37437.27       248.96 o                         
   2  12   8        403.30        405.21        19.46 o                         
   3  12   8      26390.85      25726.95       164.43 o                         
   4  12   8         26.23         43.33        17.75 o                         
   5  12   8       2579.22       2730.86        41.16 o                         
   6  12   8        164.47        160.15        19.10 o                         
   7  12   8       3963.55       3737.58        41.29 o                         
   8  12   8       1516.62       1500.13        32.47 o                         
   9  12   8        291.78        240.76        25.58 o                         
  10  12   8        117.66         80.05        26.73 o                         
  11  12   8       1911.51       2001.34        63.52 o                         
  12  12   8          0.96        -18.83        35.70 o                         
   1  13   8        139.93        115.45        15.66 o                         
   2  13   8         82.63         85.56        15.23 o                         
   3  13   8       1142.41       1141.51        24.45 o                         
   4  13   8         19.69          3.32        21.92 o                         
   5  13   8         71.15         52.85        20.87 o                         
   6  13   8        156.75        174.71        23.50 o                         
   7  13   8       1836.43       1730.61        38.11 o                         
   8  13   8        833.03        792.40        26.07 o                         
   9  13   8        241.27        218.11        26.69 o                         
  10  13   8          5.23         35.38        27.53 o                         
  11  13   8        265.49        278.99        35.95 o                         
  12  13   8        338.23        391.20        38.89 o                         
   0  14   8       5843.79       5825.77        75.96 o                         
   1  14   8       4671.03       4679.17        46.69 o                         
   2  14   8        420.73        367.36        17.85 o                         
   3  14   8        773.42        760.31        25.22 o                         
   4  14   8        114.69        145.06        22.03 o                         
   5  14   8        835.01        806.31        30.97 o                         
   6  14   8       1103.70       1014.21        30.05 o                         
   7  14   8        897.77        801.27        26.35 o                         
   8  14   8        157.63        139.35        23.61 o                         
   9  14   8         93.44        114.81        27.53 o                         
  10  14   8          5.10         10.82        28.42 o                         
  11  14   8        619.98        650.77        38.24 o                         
   1  15   8        419.49        404.64        20.60 o                         
   2  15   8       1029.82        902.18        22.51 o                         
   3  15   8       2943.47       2905.00        43.23 o                         
   4  15   8         11.97        -21.80        22.85 o                         
   5  15   8       8551.83       8663.67        75.64 o                         
   6  15   8         43.23         36.11        23.78 o                         
   7  15   8       9834.54       9639.32        92.00 o                         
   8  15   8         12.82          7.31        27.25 o                         
   9  15   8      12387.48      12653.95       149.56 o                         
  10  15   8          6.23         42.28        32.36 o                         
  11  15   8       3674.60       3917.28        71.45 o                         
   0  16   8       1999.46       1995.24        54.03 o                         
   1  16   8       2293.12       2271.78        46.92 o                         
   2  16   8         44.11         71.82        20.66 o                         
   3  16   8        593.05        671.09        33.03 o                         
   4  16   8         67.08         69.42        29.70 o                         
   5  16   8        482.57        506.89        32.49 o                         
   6  16   8        351.33        387.99        29.43 o                         
   7  16   8          8.57         16.50        29.11 o                         
   8  16   8         74.45         81.94        31.63 o                         
   9  16   8        507.45        452.76        34.25 o                         
  10  16   8          0.16          5.26        40.06 o                         
   1  17   8        117.78        102.95        22.42 o                         
   2  17   8          1.46         10.62        21.73 o                         
   3  17   8        725.49        677.37        35.15 o                         
   4  17   8         33.30         58.45        29.30 o                         
   5  17   8       2698.67       2824.86        59.42 o                         
   6  17   8         11.18        -47.85        32.02 o                         
   7  17   8       1484.84       1438.36        42.88 o                         
   8  17   8         19.39         55.62        36.45 o                         
   9  17   8       2532.87       2736.81       120.29 o                         
  10  17   8         38.09         39.10        46.47 o                         
   0  18   8        340.94        360.81        35.89 o                         
   1  18   8         10.47          6.54        23.17 o                         
   2  18   8        572.45        565.08        27.53 o                         
   3  18   8        519.14        491.06        36.30 o                         
   4  18   8         16.36         40.69        38.74 o                         
   5  18   8        151.17        137.41        41.58 o                         
   6  18   8         35.90         83.20        34.09 o                         
   7  18   8         10.68        -10.39        35.33 o                         
   8  18   8        234.91        231.31        38.72 o                         
   9  18   8         29.57         62.18        38.09 o                         
   1  19   8        184.32        127.54        25.48 o                         
   2  19   8          0.33         15.58        30.02 o                         
   3  19   8         35.38         47.99        42.32 o                         
   4  19   8        102.88        102.81        33.24 o                         
   5  19   8        279.31        276.21        36.02 o                         
   6  19   8        656.38        628.65        39.41 o                         
   7  19   8         11.21         17.67        37.64 o                         
   8  19   8         52.87         76.26        40.01 o                         
   9  19   8        994.31        980.64        46.91 o                         
   0  20   8        406.51        386.10        40.88 o                         
   1  20   8       3865.40       3812.34        55.55 o                         
   2  20   8         68.06         13.18        36.58 o                         
   3  20   8       3851.25       3789.81        84.13 o                         
   4  20   8        412.66        449.08        37.90 o                         
   5  20   8       1311.75       1267.37        44.36 o                         
   6  20   8          2.60         33.84        40.80 o                         
   7  20   8          0.65         48.25        39.17 o                         
   8  20   8         35.77         53.72        40.94 o                         
   1  21   8       1099.27       1129.29        40.88 o                         
   2  21   8          8.17        -19.59        37.37 o                         
   3  21   8       3140.17       3186.41        75.31 o                         
   4  21   8         21.01         73.80        37.60 o                         
   5  21   8       5077.16       5400.39       103.56 o                         
   6  21   8          8.26         17.24        39.44 o                         
   7  21   8       5995.10       6168.33        92.09 o                         
   0  22   8        257.15        249.21        44.05 o                         
   1  22   8       1615.55       1547.69        56.30 o                         
   2  22   8        226.55        277.13        42.04 o                         
   3  22   8         49.06         71.95        41.20 o                         
   4  22   8        627.38        691.63        43.43 o                         
   5  22   8        263.03        244.28        57.59 o                         
   6  22   8         16.83        -16.03        41.30 o                         
   1  23   8        104.88        102.36        43.01 o                         
   2  23   8         91.62        105.18        42.84 o                         
   3  23   8        392.63        464.24        63.75 o                         
   4  23   8        100.52         89.20        42.02 o                         
   5  23   8        103.82         61.51        43.35 o                         
   0  24   8        339.96        341.90        71.50 o                         
   1  24   8       5590.10       5614.39       114.02 o                         
   2  24   8         70.93        118.15        45.76 o                         
   3  24   8       3490.57       3510.46        87.56 o                         
   1   1   9       3018.02       3057.78        19.32 o                         
   2   1   9         85.04         35.78         5.08 o                         
   3   1   9         35.20         54.77         5.47 o                         
   4   1   9        124.77         85.93         5.95 o                         
   5   1   9       1622.19       1714.56        18.17 o                         
   6   1   9      22117.58      22423.71       159.58 o                         
   7   1   9       1134.28       1155.52        19.84 o                         
   8   1   9       5438.62       5416.60        41.11 o                         
   9   1   9         21.87         39.19        18.01 o                         
  10   1   9       4854.88       4898.90        49.24 o                         
  11   1   9          2.74        -33.90        22.38 o                         
  12   1   9       2179.28       2202.61        44.49 o                         
  13   1   9         95.36         81.54        30.86 o                         
  14   1   9       1769.09       1731.96        55.46 o                         
   0   2   9       4920.28       4947.24        36.49 o                         
   1   2   9       9661.25       9471.03        49.51 o                         
   2   2   9       9338.24       9314.25        44.51 o                         
   3   2   9      21081.38      21861.26       102.68 o                         
   4   2   9        109.48         62.36         6.62 o                         
   5   2   9        407.49        524.13        10.05 o                         
   6   2   9       4561.27       4898.78        32.31 o                         
   7   2   9         49.63         43.45        11.59 o                         
   8   2   9       1950.28       1882.88        26.14 o                         
   9   2   9        117.37         73.59        18.57 o                         
  10   2   9        171.97        126.36        20.85 o                         
  11   2   9       1139.10       1085.94        27.76 o                         
  12   2   9        286.87        314.41        28.02 o                         
  13   2   9        584.11        567.20        33.87 o                         
  14   2   9        295.86        325.23        42.75 o                         
   1   3   9        170.49        129.21         5.01 o                         
   2   3   9       4883.76       4899.01        25.83 o                         
   3   3   9       4008.02       3972.46        26.12 o                         
   4   3   9       6952.29       6528.90        35.15 o                         
   5   3   9      26086.44      26635.46       134.70 o                         
   6   3   9      22338.24      22419.86       136.27 o                         
   7   3   9      11402.47      11298.75        65.95 o                         
   8   3   9       9606.22       9632.30        71.04 o                         
   9   3   9       5297.83       5466.61        49.63 o                         
  10   3   9      10175.02      10433.23        90.03 o                         
  11   3   9       2955.96       2848.30        43.73 o                         
  12   3   9       5955.87       6142.15        64.82 o                         
  13   3   9        929.21        906.27        33.77 o                         
  14   3   9        759.36        781.39        45.20 o                         
   0   4   9         85.10         86.31         9.48 o                         
   1   4   9      19685.93      19313.02        97.48 o                         
   2   4   9       1839.65       1995.56        15.62 o                         
   3   4   9       5581.11       5342.67        29.32 o                         
   4   4   9        554.55        409.29         8.80 o                         
   5   4   9       2173.61       2236.27        21.65 o                         
   6   4   9         45.15         28.81        10.23 o                         
   7   4   9          0.94        -16.96        12.24 o                         
   8   4   9         49.94         49.13        15.67 o                         
   9   4   9         17.09         -5.92        18.63 o                         
  10   4   9          7.51          0.44        20.90 o                         
  11   4   9       3355.82       3388.86        51.26 o                         
  12   4   9        394.21        390.52        28.61 o                         
  13   4   9       1811.27       1807.86        44.84 o                         
   1   5   9         94.56         66.67         6.10 o                         
   2   5   9        361.69        355.63         7.45 o                         
   3   5   9       8440.11       8591.00        45.57 o                         
   4   5   9        840.26        864.40        12.60 o                         
   5   5   9       9220.38       9469.95        55.43 o                         
   6   5   9       4225.89       4250.25        31.67 o                         
   7   5   9       9162.99       9417.03        63.02 o                         
   8   5   9       5244.15       5093.78        46.28 o                         
   9   5   9       2191.21       2161.53        35.56 o                         
  10   5   9       1211.79       1218.50        27.04 o                         
  11   5   9        250.10        251.36        24.61 o                         
  12   5   9       1163.41       1198.94        35.67 o                         
  13   5   9        334.05        317.12        35.62 o                         
   0   6   9      11779.39      11074.09        82.44 o                         
   1   6   9      23679.88      22328.10       116.70 o                         
   2   6   9      26980.38      26955.73       134.91 o                         
   3   6   9      39583.68      41477.40       198.55 o                         
   4   6   9      13052.30      13488.14        66.56 o                         
   5   6   9       7352.87       6935.68        43.60 o                         
   6   6   9       5746.41       5951.75        44.33 o                         
   7   6   9        525.47        532.09        16.65 o                         
   8   6   9        265.02        283.82        19.06 o                         
   9   6   9         58.75         69.73        19.78 o                         
  10   6   9        758.71        754.28        25.34 o                         
  11   6   9       1295.79       1341.98        45.45 o                         
  12   6   9        308.18        327.63        30.89 o                         
  13   6   9       2733.20       2819.28        75.19 o                         
   1   7   9       3672.42       3745.03        28.08 o                         
   2   7   9       1459.05       1343.64        15.71 o                         
   3   7   9       5226.79       4967.60        37.33 o                         
   4   7   9       5368.65       5046.71        35.20 o                         
   5   7   9      10899.12      10837.13        69.05 o                         
   6   7   9      20870.29      21512.32       127.11 o                         
   7   7   9      14687.22      14622.42        91.46 o                         
   8   7   9       9773.85       9904.11        72.40 o                         
   9   7   9      10815.62      10684.24        78.87 o                         
  10   7   9       6687.17       6729.07        63.13 o                         
  11   7   9       2877.85       2966.30        52.29 o                         
  12   7   9       1874.96       1985.95        51.73 o                         
  13   7   9        694.82        719.26        41.95 o                         
   0   8   9       7604.45       7722.83        80.89 o                         
   1   8   9       8001.47       7919.94        54.38 o                         
   2   8   9         52.67         44.38         9.19 o                         
   3   8   9       3383.29       3464.81        27.86 o                         
   4   8   9      10296.59      10701.14        71.47 o                         
   5   8   9        903.10        799.23        25.23 o                         
   6   8   9        743.11        679.61        17.20 o                         
   7   8   9         64.81         82.60        15.55 o                         
   8   8   9        537.63        498.46        21.93 o                         
   9   8   9       1571.23       1610.44        35.25 o                         
  10   8   9         48.31         63.30        23.66 o                         
  11   8   9        355.73        316.01        29.45 o                         
  12   8   9         34.65         33.58        30.49 o                         
  13   8   9       1300.07       1357.65        44.51 o                         
   1   9   9        190.18        173.68        10.50 o                         
   2   9   9        189.18        170.51        11.70 o                         
   3   9   9       4352.77       4391.58        38.84 o                         
   4   9   9        370.92        351.61        12.34 o                         
   5   9   9       2174.40       2183.00        28.86 o                         
   6   9   9       2384.24       2297.92        32.34 o                         
   7   9   9       1748.27       1880.85        31.71 o                         
   8   9   9       1845.63       1795.62        36.90 o                         
   9   9   9        722.60        649.99        25.38 o                         
  10   9   9        955.93       1063.46        43.19 o                         
  11   9   9        711.00        735.12        43.05 o                         
  12   9   9        615.32        604.24        39.69 o                         
  13   9   9         14.87        -53.07        36.58 o                         
   0  10   9       6748.93       6439.91        88.02 o                         
   1  10   9       6192.99       6104.13        46.17 o                         
   2  10   9      14060.95      13946.67        91.85 o                         
   3  10   9       5661.29       5695.09        47.56 o                         
   4  10   9      10873.88      11139.45        78.62 o                         
   5  10   9       2390.91       2470.95        33.59 o                         
   6  10   9       3385.89       3443.48        37.64 o                         
   7  10   9       1516.43       1338.74        28.30 o                         
   8  10   9       1201.75       1181.28        30.21 o                         
   9  10   9          5.37         31.48        22.92 o                         
  10  10   9          1.59         -2.14        26.77 o                         
  11  10   9        203.47        220.63        30.54 o                         
  12  10   9        545.01        567.78        37.68 o                         
   1  11   9       1365.23       1484.44        23.49 o                         
   2  11   9       4030.79       4137.62        36.23 o                         
   3  11   9       2023.22       1893.69        26.41 o                         
   4  11   9       1040.27       1055.84        22.98 o                         
   5  11   9         83.84         38.59        18.33 o                         
   6  11   9       2399.61       2355.70        33.98 o                         
   7  11   9         71.09         52.80        22.00 o                         
   8  11   9        946.17        937.02        26.73 o                         
   9  11   9        397.77        436.90        31.84 o                         
  10  11   9       2358.36       2349.04        50.59 o                         
  11  11   9        112.98        141.40        30.71 o                         
  12  11   9        338.97        379.30        38.01 o                         
   0  12   9       2814.52       2729.23        50.51 o                         
   1  12   9        653.78        661.42        16.68 o                         
   2  12   9      12927.08      12513.50        85.97 o                         
   3  12   9       5632.92       5859.62        51.77 o                         
   4  12   9       9039.36       8959.83        72.09 o                         
   5  12   9        442.15        371.26        20.57 o                         
   6  12   9       4355.76       4182.25        43.25 o                         
   7  12   9        123.35        165.91        20.14 o                         
   8  12   9        669.78        675.41        26.45 o                         
   9  12   9        116.96        117.51        25.43 o                         
  10  12   9        211.80        194.85        29.62 o                         
  11  12   9        120.01        137.85        31.54 o                         
  12  12   9          7.64         21.42        39.11 o                         
   1  13   9       1629.75       1612.63        27.63 o                         
   2  13   9        261.83        273.15        16.07 o                         
   3  13   9        624.75        548.21        20.88 o                         
   4  13   9       1760.99       1662.85        34.89 o                         
   5  13   9        618.17        659.37        23.28 o                         
   6  13   9       2488.96       2411.20        40.82 o                         
   7  13   9       3076.62       3066.20        44.64 o                         
   8  13   9        691.91        681.60        27.43 o                         
   9  13   9        139.58        137.32        28.23 o                         
  10  13   9       1715.80       1712.03        42.83 o                         
  11  13   9         47.78        -20.22        38.45 o                         
  12  13   9         11.87        -15.75        41.22 o                         
   0  14   9        613.82        724.54        30.29 o                         
   1  14   9        186.04        209.22        18.35 o                         
   2  14   9       7998.37       8032.47        66.79 o                         
   3  14   9       1736.76       1760.08        37.58 o                         
   4  14   9       1099.98       1073.41        32.32 o                         
   5  14   9         97.75        100.57        25.78 o                         
   6  14   9       6835.87       6822.48        66.07 o                         
   7  14   9        629.30        609.38        28.41 o                         
   8  14   9        237.74        267.17        27.83 o                         
   9  14   9        167.56        179.36        32.32 o                         
  10  14   9        178.17        213.26        34.74 o                         
  11  14   9        620.44        577.25        43.80 o                         
   1  15   9       1172.81       1047.95        36.67 o                         
   2  15   9         16.17         -9.73        19.39 o                         
   3  15   9       4789.05       4696.27        60.53 o                         
   4  15   9         31.24         16.43        26.25 o                         
   5  15   9       3305.94       3324.17        57.22 o                         
   6  15   9        296.63        346.36        32.53 o                         
   7  15   9       4387.75       4388.24        62.94 o                         
   8  15   9        376.27        381.18        32.98 o                         
   9  15   9       1555.29       1559.86        46.34 o                         
  10  15   9          6.25        -29.57        38.26 o                         
  11  15   9       1185.91       1180.38        54.66 o                         
   0  16   9      10214.01      10179.40       116.68 o                         
   1  16   9      16822.76      16865.51       123.48 o                         
   2  16   9      15161.20      15194.56       121.82 o                         
   3  16   9       4083.18       4174.76        75.71 o                         
   4  16   9       5159.22       5205.84        78.51 o                         
   5  16   9       4389.41       4165.41        66.48 o                         
   6  16   9       2917.96       2813.55        59.18 o                         
   7  16   9        115.76         92.43        32.68 o                         
   8  16   9        983.95        957.37        38.55 o                         
   9  16   9        494.88        497.07        40.46 o                         
  10  16   9         68.90         75.38        40.23 o                         
   1  17   9         60.19         45.24        22.14 o                         
   2  17   9        251.46        248.83        25.25 o                         
   3  17   9       2770.52       2881.66        60.20 o                         
   4  17   9          8.96         52.05        30.03 o                         
   5  17   9       2180.75       2199.60        56.71 o                         
   6  17   9        759.38        704.55        37.20 o                         
   7  17   9       2995.06       2996.37        65.85 o                         
   8  17   9        377.15        417.86        36.82 o                         
   9  17   9       2226.29       2227.19        71.77 o                         
  10  17   9        273.09        235.82        49.69 o                         
   0  18   9        797.84        866.83        40.16 o                         
   1  18   9        899.34        995.57        29.06 o                         
   2  18   9       1761.94       1730.46        41.94 o                         
   3  18   9       4419.70       4251.38        71.44 o                         
   4  18   9       3145.96       3213.37        63.01 o                         
   5  18   9        337.93        352.24        35.17 o                         
   6  18   9        215.50        180.00        35.34 o                         
   7  18   9         30.13         22.27        36.54 o                         
   8  18   9       1914.72       2002.11        65.58 o                         
   9  18   9        148.11        201.95        42.17 o                         
   1  19   9       3016.57       2808.06        53.27 o                         
   2  19   9         45.25         70.10        31.71 o                         
   3  19   9       1103.29       1105.82        42.47 o                         
   4  19   9        818.49        753.88        39.04 o                         
   5  19   9       1817.49       1819.85        50.57 o                         
   6  19   9       2004.67       1929.97        71.79 o                         
   7  19   9       3991.04       4197.75        76.35 o                         
   8  19   9        771.40        860.03        42.66 o                         
   0  20   9       3904.78       3977.98        80.69 o                         
   1  20   9       3216.56       3192.11        58.29 o                         
   2  20   9       7196.63       7220.27        96.61 o                         
   3  20   9       3039.96       2916.41        69.03 o                         
   4  20   9       2261.05       2108.62        66.37 o                         
   5  20   9       1033.47        978.06        43.13 o                         
   6  20   9       2304.01       2430.93        75.41 o                         
   7  20   9        451.11        449.82        42.57 o                         
   8  20   9        210.44        242.37        40.08 o                         
   1  21   9         19.71         88.88        32.46 o                         
   2  21   9        105.97         90.84        39.93 o                         
   3  21   9         80.80        114.00        46.46 o                         
   4  21   9        195.04        216.00        38.70 o                         
   5  21   9        225.67        232.33        40.34 o                         
   6  21   9         30.40         11.93        40.21 o                         
   7  21   9        325.85        445.80        44.56 o                         
   0  22   9       1354.44       1474.65        99.32 o                         
   1  22   9        179.04        168.53        40.94 o                         
   2  22   9       2050.71       1951.33        60.69 o                         
   3  22   9         45.79         53.19        42.26 o                         
   4  22   9       1226.13       1316.15        48.64 o                         
   5  22   9         27.05         34.64        41.37 o                         
   6  22   9        250.10        278.08        44.29 o                         
   1  23   9        143.70        143.71        51.04 o                         
   2  23   9          1.17        -67.22        42.63 o                         
   3  23   9         25.37         13.41        44.43 o                         
   4  23   9        200.44        207.53        43.29 o                         
   0  24   9         35.70         38.11       114.34 o                         
   1  24   9          9.56         30.19        51.12 o                         
   2  24   9       2479.84       2609.47        91.77 o                         
   3  24   9        425.34        547.71        49.90 o                         
   0   0  10         83.86        155.15        16.28 o                         
   1   0  10     117474.75     110534.67       674.46 o                         
   2   0  10         32.10         47.00         7.46 o                         
   3   0  10      58523.89      56437.87       396.47 o                         
   4   0  10       1340.40       1411.22        19.25 o                         
   5   0  10      12948.09      12654.70       120.51 o                         
   6   0  10        614.23        653.87        20.55 o                         
   7   0  10       8132.85       8512.36       104.91 o                         
   8   0  10       1978.74       1941.91        37.60 o                         
   9   0  10         93.37         80.31        26.53 o                         
  10   0  10         54.82         89.88        29.68 o                         
  11   0  10       1536.32       1495.07        45.00 o                         
  12   0  10       2020.45       1983.16        57.73 o                         
  13   0  10       2731.51       2633.34        81.24 o                         
  14   0  10         44.41          7.74        79.03 o                         
   1   1  10       1010.58       1133.28        11.28 o                         
   2   1  10       3520.35       3450.93        20.09 o                         
   3   1  10        794.89        713.62        10.18 o                         
   4   1  10       3113.22       3127.13        19.77 o                         
   5   1  10      14461.54      14530.06        80.15 o                         
   6   1  10       4602.06       4362.85        37.33 o                         
   7   1  10       9700.51       9891.56        58.52 o                         
   8   1  10       4208.22       4184.13        49.27 o                         
   9   1  10       3829.23       3840.80        42.44 o                         
  10   1  10       1331.35       1308.24        28.08 o                         
  11   1  10       2337.93       2236.40        43.89 o                         
  12   1  10        462.48        485.78        27.79 o                         
  13   1  10         25.75         15.54        31.15 o                         
   0   2  10      27028.03      24607.62       161.98 o                         
   1   2  10        688.08        657.95        12.48 o                         
   2   2  10      46459.50      47213.90       210.64 o                         
   3   2  10        288.05        272.24         7.11 o                         
   4   2  10       2883.19       2371.19        17.96 o                         
   5   2  10       4561.45       4836.26        30.08 o                         
   6   2  10       7075.32       6824.66        50.86 o                         
   7   2  10       2046.82       2089.22        24.19 o                         
   8   2  10         13.72        -11.37        13.99 o                         
   9   2  10       1606.95       1687.20        31.36 o                         
  10   2  10        238.48        253.46        21.98 o                         
  11   2  10        802.49        790.33        26.98 o                         
  12   2  10        478.44        486.06        27.88 o                         
  13   2  10        814.51        727.04        33.05 o                         
   1   3  10         52.83         80.15         5.14 o                         
   2   3  10       1217.47       1164.68        11.78 o                         
   3   3  10       4706.71       4771.48        26.22 o                         
   4   3  10       2392.32       2221.22        17.41 o                         
   5   3  10      14516.33      14524.31       104.76 o                         
   6   3  10       1544.78       1490.58        19.65 o                         
   7   3  10      12570.91      12265.51        71.12 o                         
   8   3  10         49.95         66.04        14.78 o                         
   9   3  10       6408.03       6339.67        54.83 o                         
  10   3  10        743.35        668.56        24.67 o                         
  11   3  10        843.63        864.48        27.53 o                         
  12   3  10          1.71         -8.31        27.22 o                         
  13   3  10         13.83         22.47        29.94 o                         
   0   4  10       1310.90       1357.13        26.41 o                         
   1   4  10      27328.87      26276.65       131.28 o                         
   2   4  10       2599.00       2677.55        21.12 o                         
   3   4  10      33772.09      33399.61       151.89 o                         
   4   4  10        623.08        594.20        10.68 o                         
   5   4  10      29467.71      29102.99       147.24 o                         
   6   4  10        128.80        131.48        10.89 o                         
   7   4  10        678.02        710.84        15.73 o                         
   8   4  10         74.76         80.18        19.98 o                         
   9   4  10        401.71        404.82        21.87 o                         
  10   4  10       1790.76       1766.06        36.04 o                         
  11   4  10        485.29        463.11        26.05 o                         
  12   4  10          2.78         14.28        27.28 o                         
  13   4  10       1000.03       1056.52        40.42 o                         
   1   5  10        423.91        437.44         8.68 o                         
   2   5  10        231.49        237.18         6.55 o                         
   3   5  10        564.09        598.33        13.06 o                         
   4   5  10       2297.54       2252.74        18.91 o                         
   5   5  10       4617.52       4366.56        31.85 o                         
   6   5  10       1169.48       1122.91        19.69 o                         
   7   5  10       1003.85       1001.02        20.10 o                         
   8   5  10         96.96        113.81        15.59 o                         
   9   5  10        524.43        534.44        22.13 o                         
  10   5  10       2013.79       1967.03        38.99 o                         
  11   5  10        406.38        417.65        25.66 o                         
  12   5  10        431.50        443.44        29.77 o                         
  13   5  10        132.16        123.58        33.69 o                         
   0   6  10       7888.71       8210.93        62.94 o                         
   1   6  10      12429.11      11755.02        64.20 o                         
   2   6  10        598.26        535.45        10.90 o                         
   3   6  10      18143.59      18863.23        93.46 o                         
   4   6  10       3009.74       2979.29        21.21 o                         
   5   6  10       5570.57       5394.04        36.98 o                         
   6   6  10       3160.73       3140.72        31.42 o                         
   7   6  10       1991.40       2019.54        28.96 o                         
   8   6  10        349.39        315.39        19.64 o                         
   9   6  10       1168.83       1165.64        26.81 o                         
  10   6  10       1396.39       1352.57        31.41 o                         
  11   6  10        453.79        429.76        26.67 o                         
  12   6  10        109.56         83.72        30.13 o                         
  13   6  10        253.37        280.25        49.73 o                         
   1   7  10        287.27        343.54         9.50 o                         
   2   7  10         13.79          8.94         6.99 o                         
   3   7  10          0.43         11.29         7.42 o                         
   4   7  10       2044.51       1971.00        21.51 o                         
   5   7  10         17.59         36.20        12.44 o                         
   6   7  10       2264.59       2233.16        28.55 o                         
   7   7  10       1339.06       1354.28        26.73 o                         
   8   7  10       2307.79       2362.08        36.19 o                         
   9   7  10        666.01        636.97        23.43 o                         
  10   7  10       1324.27       1362.50        29.42 o                         
  11   7  10       1190.13       1206.65        43.38 o                         
  12   7  10        193.91        188.30        31.35 o                         
  13   7  10         39.56        -12.41        35.87 o                         
   0   8  10      25510.97      26277.60       202.24 o                         
   1   8  10       1186.53       1176.21        15.58 o                         
   2   8  10       5540.19       5492.78        33.43 o                         
   3   8  10        102.61         79.76         9.30 o                         
   4   8  10         70.36         81.92         9.88 o                         
   5   8  10       1506.28       1532.61        24.70 o                         
   6   8  10       4362.90       4633.74        40.03 o                         
   7   8  10       5145.31       5124.55        43.88 o                         
   8   8  10         33.50         13.15        19.19 o                         
   9   8  10        325.87        377.61        31.03 o                         
  10   8  10         12.09         16.29        24.01 o                         
  11   8  10        136.50        112.19        29.33 o                         
  12   8  10        331.11        282.39        32.62 o                         
  13   8  10        292.88        356.62        38.17 o                         
   1   9  10         13.58         23.39         9.29 o                         
   2   9  10          3.21         -3.53        10.74 o                         
   3   9  10       8096.57       7999.46        52.64 o                         
   4   9  10        199.56        203.36        13.40 o                         
   5   9  10      11957.25      12106.92        77.63 o                         
   6   9  10       2085.21       2160.32        30.09 o                         
   7   9  10      20573.37      20537.42       130.51 o                         
   8   9  10         42.40         47.48        20.80 o                         
   9   9  10       6342.23       6523.55        62.06 o                         
  10   9  10          5.84         18.46        24.56 o                         
  11   9  10       6074.39       6059.69        70.08 o                         
  12   9  10         49.38         20.73        31.58 o                         
  13   9  10        853.64        894.99        42.70 o                         
   0  10  10       6185.19       5992.36        69.36 o                         
   1  10  10      34803.90      34470.71       214.87 o                         
   2  10  10        580.63        594.25        16.28 o                         
   3  10  10      18643.88      18740.91       122.16 o                         
   4  10  10        288.59        314.31        14.55 o                         
   5  10  10      12959.86      12671.94        85.08 o                         
   6  10  10         97.25         69.34        17.04 o                         
   7  10  10        496.97        531.54        20.68 o                         
   8  10  10        641.83        624.45        25.32 o                         
   9  10  10       1224.58       1236.61        30.30 o                         
  10  10  10       1081.83       1118.11        40.01 o                         
  11  10  10        353.20        384.42        31.78 o                         
  12  10  10        460.47        482.57        37.79 o                         
   1  11  10        339.94        388.58        14.98 o                         
   2  11  10       1000.19        971.93        27.18 o                         
   3  11  10       1838.36       1852.69        25.96 o                         
   4  11  10      11512.49      11540.04        82.69 o                         
   5  11  10       3901.72       3795.34        50.14 o                         
   6  11  10       4646.02       4574.81        44.51 o                         
   7  11  10         16.70         36.53        19.13 o                         
   8  11  10       4248.03       4302.29        50.61 o                         
   9  11  10        496.90        542.64        27.06 o                         
  10  11  10       6591.13       6691.84        71.94 o                         
  11  11  10        189.00        163.22        35.19 o                         
  12  11  10        266.47        304.11        41.59 o                         
   0  12  10       5729.91       5799.32        88.02 o                         
   1  12  10       2385.51       2400.44        32.02 o                         
   2  12  10       3686.19       3795.66        43.75 o                         
   3  12  10        412.30        408.74        19.55 o                         
   4  12  10       2605.50       2685.54        40.74 o                         
   5  12  10         32.98        -20.16        18.50 o                         
   6  12  10       1444.88       1377.23        29.88 o                         
   7  12  10        116.17        126.14        21.77 o                         
   8  12  10        163.30        146.79        29.96 o                         
   9  12  10        880.69        814.02        31.50 o                         
  10  12  10          5.49         19.44        31.71 o                         
  11  12  10       1051.82        972.49        42.57 o                         
  12  12  10        327.25        288.76        47.52 o                         
   1  13  10       1856.35       1850.47        32.74 o                         
   2  13  10         27.84         -8.46        18.38 o                         
   3  13  10       7260.59       7371.61        79.37 o                         
   4  13  10         17.38         43.81        22.16 o                         
   5  13  10      13697.71      13957.63       127.03 o                         
   6  13  10        168.45        209.61        20.82 o                         
   7  13  10       8486.08       8591.22        73.62 o                         
   8  13  10         29.56         33.92        26.52 o                         
   9  13  10      10847.10      11119.55       119.06 o                         
  10  13  10         75.43         84.78        34.61 o                         
  11  13  10       4838.91       4981.33        81.35 o                         
   0  14  10        203.52        249.47        31.01 o                         
   1  14  10      13249.01      13371.21        99.09 o                         
   2  14  10       3258.55       3299.85        45.02 o                         
   3  14  10       5616.81       5689.34        84.96 o                         
   4  14  10        651.23        692.63        29.79 o                         
   5  14  10       1877.25       1824.93        52.45 o                         
   6  14  10        157.41        184.08        25.66 o                         
   7  14  10        261.55        298.50        30.38 o                         
   8  14  10        163.94        190.12        31.85 o                         
   9  14  10        188.30        186.60        36.52 o                         
  10  14  10        107.48         89.99        38.63 o                         
  11  14  10        188.14        183.57        48.50 o                         
   1  15  10         26.67         21.22        19.19 o                         
   2  15  10       1649.43       1588.16        37.50 o                         
   3  15  10       1015.45        979.73        46.37 o                         
   4  15  10        976.75        893.17        32.49 o                         
   5  15  10       1433.82       1377.77        40.45 o                         
   6  15  10       5329.10       5303.83        70.89 o                         
   7  15  10        540.29        583.10        30.68 o                         
   8  15  10        717.35        809.99        36.84 o                         
   9  15  10        133.67        153.77        38.12 o                         
  10  15  10       2588.52       2720.27        71.39 o                         
  11  15  10        113.05         88.89        58.43 o                         
   0  16  10         84.32         24.60        28.73 o                         
   1  16  10         54.83         77.00        21.61 o                         
   2  16  10        969.71        865.01        28.08 o                         
   3  16  10        527.59        530.57        30.19 o                         
   4  16  10        367.90        383.41        31.32 o                         
   5  16  10          2.40          5.11        30.05 o                         
   6  16  10        786.17        738.43        36.10 o                         
   7  16  10         13.90         -5.21        30.86 o                         
   8  16  10        313.72        297.21        32.43 o                         
   9  16  10         42.28          1.57        38.94 o                         
  10  16  10        125.77        166.07        41.46 o                         
   1  17  10          4.88          5.68        24.36 o                         
   2  17  10       1972.12       1871.24        45.24 o                         
   3  17  10       2126.25       2104.90        59.66 o                         
   4  17  10        183.12        149.75        30.98 o                         
   5  17  10        682.24        690.29        35.78 o                         
   6  17  10        631.26        664.42        37.67 o                         
   7  17  10       4009.28       4081.81        61.73 o                         
   8  17  10         60.32        118.25        38.53 o                         
   9  17  10       1145.03       1184.09        43.83 o                         
   0  18  10        252.73        277.81        37.01 o                         
   1  18  10        567.30        565.04        29.45 o                         
   2  18  10        304.08        399.52        40.71 o                         
   3  18  10        113.91        152.13        33.73 o                         
   4  18  10         56.99        123.06        33.24 o                         
   5  18  10          7.55        -21.22        33.97 o                         
   6  18  10         41.06         21.50        35.10 o                         
   7  18  10         98.45         85.11        31.89 o                         
   8  18  10        636.22        686.46        40.45 o                         
   9  18  10        256.88        292.27        43.01 o                         
   1  19  10         16.70         12.25        28.23 o                         
   2  19  10         14.17         -2.96        31.90 o                         
   3  19  10       2384.10       2401.61        69.94 o                         
   4  19  10         46.79        -10.67        34.06 o                         
   5  19  10       3030.57       3105.64        67.63 o                         
   6  19  10         27.19         42.84        37.27 o                         
   7  19  10       3557.59       3715.19        75.29 o                         
   8  19  10         78.72        109.12        38.91 o                         
   0  20  10       1911.70       2053.61        78.37 o                         
   1  20  10        215.51        177.96        30.67 o                         
   2  20  10       1275.55       1204.42        45.76 o                         
   3  20  10        668.91        644.86        42.21 o                         
   4  20  10        385.56        379.56        38.77 o                         
   5  20  10         12.88        -72.45        36.95 o                         
   6  20  10        262.23        323.15        40.87 o                         
   7  20  10          3.72         -5.16        39.61 o                         
   1  21  10         18.73        115.87        40.74 o                         
   2  21  10         85.68         58.11        40.46 o                         
   3  21  10         85.22         76.04        39.72 o                         
   4  21  10       2590.38       2558.74        70.90 o                         
   5  21  10        251.24        294.39        41.27 o                         
   6  21  10        552.86        645.36        44.92 o                         
   7  21  10         75.02         62.48        43.29 o                         
   0  22  10         79.45        -35.56        52.50 o                         
   1  22  10       3713.57       3944.26        94.51 o                         
   2  22  10        183.81        144.57        45.29 o                         
   3  22  10       2757.70       2784.28        76.66 o                         
   4  22  10         53.40         42.98        43.90 o                         
   5  22  10       1282.81       1244.92        49.92 o                         
   1  23  10        274.31        186.17        52.79 o                         
   2  23  10        124.89        182.58        52.06 o                         
   3  23  10        904.62        838.46        51.21 o                         
   4  23  10        154.89        144.34        43.64 o                         
   0  24  10       1752.47       1943.73       148.98 o                         
   1  24  10        702.62        752.24        58.75 o                         
   2  24  10       1920.98       1881.47        83.02 o                         
   1   1  11        671.86        736.51        10.01 o                         
   2   1  11       2449.78       2364.12        16.71 o                         
   3   1  11      15173.94      15803.17        73.77 o                         
   4   1  11      17491.28      18020.01        83.85 o                         
   5   1  11       1243.49       1032.14        15.48 o                         
   6   1  11        779.75        680.57        13.69 o                         
   7   1  11       8774.31       8891.65        57.48 o                         
   8   1  11      24043.45      24245.54       137.18 o                         
   9   1  11       5880.61       5728.25        59.39 o                         
  10   1  11       2889.41       2842.10        42.15 o                         
  11   1  11       4550.92       4342.00        51.66 o                         
  12   1  11        884.71        882.86        30.21 o                         
  13   1  11        921.48        954.69        34.99 o                         
   0   2  11        401.71        592.48        15.52 o                         
   1   2  11       3524.73       3570.55        21.32 o                         
   2   2  11       3943.41       3951.93        22.08 o                         
   3   2  11        141.05        111.11         7.60 o                         
   4   2  11       2693.62       2714.16        19.69 o                         
   5   2  11       2080.91       2107.33        20.01 o                         
   6   2  11        356.62        330.75        11.78 o                         
   7   2  11       1982.25       1963.86        24.89 o                         
   8   2  11         44.69         23.91        15.07 o                         
   9   2  11        610.60        577.57        20.65 o                         
  10   2  11        257.82        264.09        22.70 o                         
  11   2  11         50.74         31.81        23.96 o                         
  12   2  11        277.50        328.81        27.57 o                         
  13   2  11        389.23        370.86        31.99 o                         
   1   3  11       2356.46       2547.35        17.23 o                         
   2   3  11         19.60         37.71         5.76 o                         
   3   3  11        190.01        190.17         7.09 o                         
   4   3  11        919.45        962.59        13.77 o                         
   5   3  11         62.31         61.65         8.19 o                         
   6   3  11         51.35         61.67        11.07 o                         
   7   3  11        139.67        132.86        13.20 o                         
   8   3  11        333.63        391.68        16.80 o                         
   9   3  11         40.54         77.72        19.76 o                         
  10   3  11       1593.64       1496.44        31.07 o                         
  11   3  11        170.39        172.36        24.94 o                         
  12   3  11       1161.94       1130.81        31.82 o                         
  13   3  11        614.24        578.85        33.04 o                         
   0   4  11      35689.01      36768.47       262.26 o                         
   1   4  11      15666.53      15431.13        76.48 o                         
   2   4  11      16121.11      15914.98        77.53 o                         
   3   4  11      11946.51      11955.72        57.56 o                         
   4   4  11       3929.11       3712.50        26.00 o                         
   5   4  11       1877.92       1969.41        19.98 o                         
   6   4  11       2025.87       1965.84        22.34 o                         
   7   4  11       4252.64       4278.65        34.87 o                         
   8   4  11        234.53        222.23        16.38 o                         
   9   4  11        373.51        333.22        21.41 o                         
  10   4  11       1595.63       1556.84        31.64 o                         
  11   4  11        720.91        759.22        27.86 o                         
  12   4  11        720.39        728.27        32.13 o                         
  13   4  11        826.81        815.06        45.56 o                         
   1   5  11       2525.62       2583.20        19.47 o                         
   2   5  11       7096.36       7400.31        38.36 o                         
   3   5  11       7870.80       7623.07        47.90 o                         
   4   5  11      12431.05      12055.19        61.89 o                         
   5   5  11      38597.89      38360.24       185.66 o                         
   6   5  11      19340.72      19180.18       101.14 o                         
   7   5  11       4104.69       4163.24        41.28 o                         
   8   5  11      22076.13      22309.40       128.24 o                         
   9   5  11      13226.75      13314.70        92.63 o                         
  10   5  11       9496.77       9771.17        76.60 o                         
  11   5  11       4550.64       4492.58        52.93 o                         
  12   5  11       3009.34       3121.74        59.89 o                         
  13   5  11       1873.01       1976.62        59.91 o                         
   0   6  11       4561.17       4975.31        44.04 o                         
   1   6  11       3914.72       3910.87        34.49 o                         
   2   6  11       2802.43       2818.22        21.47 o                         
   3   6  11       1106.73       1095.64        13.54 o                         
   4   6  11        116.73         80.63         8.95 o                         
   5   6  11        631.94        683.66        13.84 o                         
   6   6  11        196.85        180.05        12.93 o                         
   7   6  11        342.53        397.90        16.56 o                         
   8   6  11         16.09         -3.10        16.31 o                         
   9   6  11       4348.40       4209.81        46.75 o                         
  10   6  11       1239.31       1277.23        29.26 o                         
  11   6  11        281.88        303.60        26.19 o                         
  12   6  11        777.34        821.92        38.38 o                         
  13   6  11       1094.30       1066.78        39.15 o                         
   1   7  11       1517.50       1618.76        17.41 o                         
   2   7  11       1605.83       1772.89        17.19 o                         
   3   7  11        627.04        679.93        11.84 o                         
   4   7  11         20.08          1.35         9.01 o                         
   5   7  11       2846.73       2914.28        27.02 o                         
   6   7  11       1128.26       1239.14        23.87 o                         
   7   7  11       1842.87       1769.33        29.59 o                         
   8   7  11          6.95         19.16        19.15 o                         
   9   7  11        228.97        273.45        22.26 o                         
  10   7  11          7.16         11.87        23.44 o                         
  11   7  11         13.18         31.47        27.19 o                         
  12   7  11        279.31        290.12        32.53 o                         
  13   7  11        209.35        163.41        37.59 o                         
   0   8  11      54814.50      56269.64       392.10 o                         
   1   8  11      30508.13      31445.23       170.68 o                         
   2   8  11       6732.84       6288.00        38.11 o                         
   3   8  11       9983.89       9643.77        56.15 o                         
   4   8  11      13714.61      13823.65        81.41 o                         
   5   8  11       3066.65       3178.08        30.61 o                         
   6   8  11       1957.58       1884.97        28.75 o                         
   7   8  11        939.64        931.73        21.59 o                         
   8   8  11       1153.78       1152.63        26.03 o                         
   9   8  11         42.69         50.38        21.60 o                         
  10   8  11        582.55        570.06        27.88 o                         
  11   8  11        287.77        294.52        30.79 o                         
  12   8  11        936.00        999.71        37.15 o                         
  13   8  11        745.25        775.31        49.96 o                         
   1   9  11       1093.88       1138.71        21.87 o                         
   2   9  11        204.76        171.67        12.34 o                         
   3   9  11       1850.50       1939.34        21.86 o                         
   4   9  11       7934.37       7990.99        52.65 o                         
   5   9  11       3688.08       3596.65        35.18 o                         
   6   9  11       6352.87       6219.53        49.32 o                         
   7   9  11       6587.73       6786.48        53.63 o                         
   8   9  11       7479.32       7443.82        65.49 o                         
   9   9  11       2029.91       2090.09        49.24 o                         
  10   9  11       3162.76       3287.68        50.01 o                         
  11   9  11       1978.59       2005.98        48.59 o                         
  12   9  11       2550.17       2652.21        62.75 o                         
   0  10  11       2714.44       2494.41        42.06 o                         
   1  10  11       3023.05       2954.64        33.79 o                         
   2  10  11       3399.10       3371.23        36.74 o                         
   3  10  11        215.88        215.49        13.15 o                         
   4  10  11        470.01        453.74        17.91 o                         
   5  10  11       1251.53       1300.35        27.38 o                         
   6  10  11       2333.34       2277.56        37.19 o                         
   7  10  11        267.24        259.80        19.69 o                         
   8  10  11       1408.96       1373.53        31.12 o                         
   9  10  11          4.73          2.73        25.18 o                         
  10  10  11         12.65          2.88        28.17 o                         
  11  10  11        290.85        250.68        34.84 o                         
  12  10  11         18.49         -6.94        35.72 o                         
   1  11  11         22.78         16.60        15.79 o                         
   2  11  11         47.30         46.00        16.48 o                         
   3  11  11         17.81         18.73        16.02 o                         
   4  11  11       1934.51       1743.19        32.74 o                         
   5  11  11          7.39         25.85        18.09 o                         
   6  11  11        103.41        136.57        20.10 o                         
   7  11  11        511.47        461.76        23.37 o                         
   8  11  11        409.37        386.15        26.82 o                         
   9  11  11        248.47        235.39        27.86 o                         
  10  11  11        149.91        160.03        32.50 o                         
  11  11  11        990.01       1083.27        41.23 o                         
  12  11  11        805.11        873.14        48.80 o                         
   0  12  11        747.74        790.43        29.54 o                         
   1  12  11       8082.50       8195.90        73.86 o                         
   2  12  11       4387.90       4422.68        47.86 o                         
   3  12  11       1974.18       1987.94        39.75 o                         
   4  12  11       6216.56       6389.28        60.96 o                         
   5  12  11        307.21        412.82        25.67 o                         
   6  12  11        720.35        689.74        27.05 o                         
   7  12  11        695.23        643.27        27.66 o                         
   8  12  11        411.39        419.50        31.24 o                         
   9  12  11        522.21        502.04        34.17 o                         
  10  12  11         40.78         38.70        36.26 o                         
  11  12  11        116.91        150.25        53.01 o                         
   1  13  11          5.41         51.08        18.60 o                         
   2  13  11       2915.49       2871.21        41.00 o                         
   3  13  11       1387.38       1303.81        43.74 o                         
   4  13  11        581.17        475.75        25.29 o                         
   5  13  11        598.84        637.84        28.54 o                         
   6  13  11          2.99         35.68        23.07 o                         
   7  13  11         59.35         58.11        25.59 o                         
   8  13  11         32.42         41.87        30.04 o                         
   9  13  11        361.15        365.47        34.06 o                         
  10  13  11          3.48         22.86        37.50 o                         
  11  13  11        204.82        256.90        41.63 o                         
   0  14  11      23294.11      23072.61       238.77 o                         
   1  14  11      13403.37      13226.52       106.26 o                         
   2  14  11       7053.72       7002.58        88.73 o                         
   3  14  11      10836.73      10840.06       138.50 o                         
   4  14  11      12092.63      12321.84       104.63 o                         
   5  14  11       2429.20       2455.70        45.72 o                         
   6  14  11       1155.06       1171.01        31.79 o                         
   7  14  11        291.47        346.54        28.80 o                         
   8  14  11         39.41         52.47        31.52 o                         
   9  14  11         52.49         54.75        36.52 o                         
  10  14  11         32.17          9.61        44.42 o                         
  11  14  11        565.67        602.96        45.31 o                         
   1  15  11        566.40        539.36        33.07 o                         
   2  15  11       1600.72       1575.53        38.25 o                         
   3  15  11         31.77         36.21        26.10 o                         
   4  15  11       2485.71       2499.80        56.29 o                         
   5  15  11       2841.66       2878.02        56.93 o                         
   6  15  11       3008.99       3104.26        56.40 o                         
   7  15  11       2404.76       2514.41        55.93 o                         
   8  15  11       1835.55       1850.36        58.93 o                         
   9  15  11        447.31        524.66        41.40 o                         
  10  15  11       1143.19       1200.62        59.64 o                         
   0  16  11       2220.82       2083.67        68.12 o                         
   1  16  11         76.94        114.52        24.10 o                         
   2  16  11        275.75        277.20        25.47 o                         
   3  16  11        585.46        568.77        31.01 o                         
   4  16  11        490.51        495.39        32.09 o                         
   5  16  11         43.84         38.19        30.27 o                         
   6  16  11        172.75        143.88        28.58 o                         
   7  16  11         73.44        109.94        32.80 o                         
   8  16  11        117.39        161.48        42.23 o                         
   9  16  11       1072.51       1188.75        43.66 o                         
  10  16  11       1607.10       1679.93        52.64 o                         
   1  17  11         12.51         26.53        25.06 o                         
   2  17  11        831.07        813.22        36.41 o                         
   3  17  11       1071.76       1039.05        36.06 o                         
   4  17  11       2297.56       2376.66        58.18 o                         
   5  17  11       2953.38       2980.11        61.46 o                         
   6  17  11       1371.09       1337.60        37.03 o                         
   7  17  11       1847.99       1847.91        43.70 o                         
   8  17  11        669.70        689.06        43.23 o                         
   9  17  11       1170.40       1145.43        44.06 o                         
   0  18  11      12745.86      12840.59       263.00 o                         
   1  18  11      10167.55      10429.77       103.91 o                         
   2  18  11       9441.13       9084.24       150.04 o                         
   3  18  11       6723.44       6288.35        78.44 o                         
   4  18  11       8547.04       8701.69        96.22 o                         
   5  18  11       2558.96       2633.84        62.46 o                         
   6  18  11        948.61        923.38        38.55 o                         
   7  18  11        787.35        807.87        36.76 o                         
   8  18  11         27.44         58.55        36.86 o                         
   9  18  11         30.92         93.27        41.92 o                         
   1  19  11          1.41         -4.16        30.68 o                         
   2  19  11        276.69        269.20        42.20 o                         
   3  19  11        562.40        553.59        40.61 o                         
   4  19  11       1950.03       1970.60        80.06 o                         
   5  19  11       1661.70       1743.33        54.75 o                         
   6  19  11        182.89        203.26        38.38 o                         
   7  19  11        246.90        270.37        35.14 o                         
   8  19  11        910.56        986.14        55.49 o                         
   0  20  11        218.28        217.45        52.46 o                         
   1  20  11        168.45        195.83        42.78 o                         
   2  20  11         45.85         75.20        34.34 o                         
   3  20  11         54.19         22.39        38.63 o                         
   4  20  11        543.93        573.02        40.26 o                         
   5  20  11         38.22         76.82        38.03 o                         
   6  20  11        325.13        328.21        41.74 o                         
   7  20  11          3.10          4.85        41.71 o                         
   1  21  11        613.10        672.83        45.26 o                         
   2  21  11        102.70         74.58        54.48 o                         
   3  21  11         19.21         29.09        46.49 o                         
   4  21  11        894.57        887.02        44.47 o                         
   5  21  11        937.42        899.68        63.79 o                         
   6  21  11        515.04        624.28        45.82 o                         
   0  22  11       2606.17       2724.78       224.93 o                         
   1  22  11       1282.58       1268.44        73.77 o                         
   2  22  11       1186.99       1246.00        69.01 o                         
   3  22  11        507.61        557.94        46.96 o                         
   4  22  11       2137.46       2247.40        68.95 o                         
   5  22  11       1219.36       1306.94        50.67 o                         
   1  23  11          1.41         19.34        50.39 o                         
   2  23  11         16.58         10.67        51.81 o                         
   3  23  11        109.42        142.68        54.83 o                         
   0   0  12      84194.48      82213.62       751.85 o                         
   1   0  12       1567.07       1630.92        19.84 o                         
   2   0  12      60250.85      58316.90       481.20 o                         
   3   0  12        948.75        906.08        17.10 o                         
   4   0  12      41215.36      42424.15       404.65 o                         
   5   0  12         94.31        121.23        14.98 o                         
   6   0  12       1285.78       1263.69        32.09 o                         
   7   0  12        524.13        510.82        25.17 o                         
   8   0  12       5166.34       5187.61       118.28 o                         
   9   0  12       4177.69       3809.42        62.54 o                         
  10   0  12       1226.71       1194.87        39.82 o                         
  11   0  12        158.38        164.89        34.91 o                         
  12   0  12       2673.47       2802.95        70.25 o                         
  13   0  12        141.84         64.35        42.10 o                         
   1   1  12       1589.45       1549.15        17.15 o                         
   2   1  12       3625.58       3695.98        21.36 o                         
   3   1  12       4576.19       4501.08        34.85 o                         
   4   1  12      10235.64      10268.11        63.02 o                         
   5   1  12       2425.55       2304.23        19.46 o                         
   6   1  12       3449.73       3425.44        29.93 o                         
   7   1  12       2883.27       2712.45        31.37 o                         
   8   1  12      10760.26      10704.37        68.96 o                         
   9   1  12       2842.54       2721.02        41.24 o                         
  10   1  12       1268.00       1270.95        30.61 o                         
  11   1  12        438.94        446.11        26.36 o                         
  12   1  12         95.76        100.36        27.31 o                         
  13   1  12        575.29        538.01        39.31 o                         
   0   2  12        194.04        241.72         9.19 o                         
   1   2  12      33167.93      31317.96       145.88 o                         
   2   2  12        348.98        367.98         7.75 o                         
   3   2  12      26643.07      26926.06       140.80 o                         
   4   2  12       1891.71       1862.40        16.16 o                         
   5   2  12       5948.95       5742.64        36.10 o                         
   6   2  12        329.90        332.57        12.44 o                         
   7   2  12       1602.08       1457.99        24.91 o                         
   8   2  12       5329.13       5207.98        49.19 o                         
   9   2  12          0.64        -35.01        18.40 o                         
  10   2  12        498.78        510.63        24.62 o                         
  11   2  12        802.08        760.52        28.09 o                         
  12   2  12        149.05        126.64        27.55 o                         
  13   2  12       1024.93       1053.27        36.10 o                         
   1   3  12      10314.18      10963.23        54.35 o                         
   2   3  12       5107.56       5063.92        27.67 o                         
   3   3  12         31.88         13.36         6.85 o                         
   4   3  12       2795.14       2594.92        19.21 o                         
   5   3  12       3011.34       2942.37        24.52 o                         
   6   3  12       4845.04       4901.12        34.52 o                         
   7   3  12        214.85        207.36        14.34 o                         
   8   3  12       7154.55       7296.67        52.87 o                         
   9   3  12        385.94        376.23        20.71 o                         
  10   3  12       3594.05       3570.80        45.98 o                         
  11   3  12          1.55          0.69        24.92 o                         
  12   3  12       1960.34       1838.88        37.98 o                         
  13   3  12          0.84        -34.56        30.50 o                         
   0   4  12      52264.62      53787.46       374.34 o                         
   1   4  12       3818.73       3994.67        24.94 o                         
   2   4  12      33102.40      33374.91       150.65 o                         
   3   4  12       2149.78       2050.20        22.43 o                         
   4   4  12       5721.59       5488.90        33.99 o                         
   5   4  12       1721.64       1711.88        24.08 o                         
   6   4  12       1175.39       1190.19        19.85 o                         
   7   4  12        412.95        380.23        15.46 o                         
   8   4  12       3546.62       3531.42        36.41 o                         
   9   4  12        306.82        319.76        21.93 o                         
  10   4  12         29.62         37.01        22.61 o                         
  11   4  12        218.58        229.78        25.85 o                         
  12   4  12        801.91        805.49        31.26 o                         
  13   4  12         63.39         65.74        31.36 o                         
   1   5  12        117.34        132.06         7.69 o                         
   2   5  12          9.41          6.77         6.63 o                         
   3   5  12       1144.59       1101.61        12.18 o                         
   4   5  12        658.24        632.31        11.90 o                         
   5   5  12        986.82        954.66        21.08 o                         
   6   5  12        614.93        604.79        14.38 o                         
   7   5  12         27.02         18.47        14.23 o                         
   8   5  12        742.65        843.96        24.78 o                         
   9   5  12       1522.35       1494.29        32.27 o                         
  10   5  12        944.90        894.69        27.48 o                         
  11   5  12        489.10        471.97        27.55 o                         
  12   5  12        141.56        110.42        29.59 o                         
  13   5  12        937.56        881.75        40.09 o                         
   0   6  12       7052.29       6690.44        56.02 o                         
   1   6  12      10241.76      10469.15        54.86 o                         
   2   6  12      13168.91      13448.87        68.57 o                         
   3   6  12       3340.28       3183.29        23.27 o                         
   4   6  12       5205.04       5064.39        31.55 o                         
   5   6  12       1052.48       1093.28        19.53 o                         
   6   6  12       4547.23       4521.98        34.37 o                         
   7   6  12        422.27        428.66        18.41 o                         
   8   6  12         26.87         16.99        16.70 o                         
   9   6  12       1156.75       1169.25        27.22 o                         
  10   6  12        232.87        225.98        24.37 o                         
  11   6  12         16.73         -4.85        25.34 o                         
  12   6  12         16.18         -2.61        29.23 o                         
  13   6  12         50.56         48.83        34.09 o                         
   1   7  12       1896.31       1886.49        18.41 o                         
   2   7  12        159.69        163.04         8.23 o                         
   3   7  12        959.57        915.39        14.41 o                         
   4   7  12        291.28        306.41        11.97 o                         
   5   7  12       1210.41       1217.28        20.08 o                         
   6   7  12        110.40        111.32        15.49 o                         
   7   7  12       1193.79       1142.08        22.96 o                         
   8   7  12          6.91         44.35        18.21 o                         
   9   7  12       1766.22       1838.58        38.65 o                         
  10   7  12        490.76        497.24        26.14 o                         
  11   7  12        773.78        841.05        30.14 o                         
  12   7  12        725.85        791.83        36.21 o                         
   0   8  12       1156.37       1107.94        26.95 o                         
   1   8  12      13198.63      13694.02        76.24 o                         
   2   8  12         87.16        101.14        10.60 o                         
   3   8  12       6460.28       6258.66        40.30 o                         
   4   8  12        213.17        191.08        12.22 o                         
   5   8  12       1461.48       1534.12        25.04 o                         
   6   8  12         11.13         26.59        15.17 o                         
   7   8  12       1436.40       1315.99        25.28 o                         
   8   8  12        536.02        500.29        23.31 o                         
   9   8  12         37.92         50.25        22.40 o                         
  10   8  12       1624.96       1614.96        34.23 o                         
  11   8  12        222.46        180.49        33.13 o                         
  12   8  12       1328.47       1297.36        48.99 o                         
   1   9  12        207.02        200.18        11.88 o                         
   2   9  12       8572.34       8765.27        53.04 o                         
   3   9  12        442.36        477.62        16.55 o                         
   4   9  12      12038.14      11939.27        80.49 o                         
   5   9  12        378.45        336.55        17.21 o                         
   6   9  12       8897.89       8992.31        67.57 o                         
   7   9  12        653.13        612.52        27.62 o                         
   8   9  12       8266.38       8328.06        71.50 o                         
   9   9  12        116.59         74.08        26.43 o                         
  10   9  12       5868.14       5929.85        68.15 o                         
  11   9  12        105.56        108.37        33.10 o                         
  12   9  12       2953.81       3154.23        67.54 o                         
   0  10  12      33658.41      32923.08       277.29 o                         
   1  10  12        527.90        529.40        16.41 o                         
   2  10  12       8683.54       8481.55        59.87 o                         
   3  10  12          3.85          7.32        13.49 o                         
   4  10  12      16483.87      16607.60       128.01 o                         
   5  10  12        245.96        253.21        17.66 o                         
   6  10  12       1495.48       1531.76        34.41 o                         
   7  10  12        367.98        345.45        23.44 o                         
   8  10  12        651.46        636.96        28.88 o                         
   9  10  12        352.52        351.70        30.64 o                         
  10  10  12       1331.32       1377.97        39.77 o                         
  11  10  12       1671.86       1648.52        50.45 o                         
  12  10  12        957.32        959.79        46.76 o                         
   1  11  12        695.49        718.32        18.58 o                         
   2  11  12        573.79        552.72        18.01 o                         
   3  11  12       4716.35       4762.08        45.02 o                         
   4  11  12        100.34         97.16        20.24 o                         
   5  11  12       8563.12       8583.01        75.76 o                         
   6  11  12       1168.61       1139.81        45.52 o                         
   7  11  12       4545.46       4668.84        56.37 o                         
   8  11  12       1016.32        960.19        36.25 o                         
   9  11  12       5312.73       5114.26        68.84 o                         
  10  11  12         41.76         81.86        32.92 o                         
  11  11  12       1052.87       1224.35        68.63 o                         
  12  11  12         36.51         49.11        41.39 o                         
   0  12  12       3305.79       3209.07        53.32 o                         
   1  12  12       7676.61       7779.76        68.98 o                         
   2  12  12       3889.55       3892.62        43.25 o                         
   3  12  12       4222.61       4277.60        50.55 o                         
   4  12  12       1794.25       1732.27        35.42 o                         
   5  12  12       4259.38       4352.21        56.09 o                         
   6  12  12         26.30         12.73        24.68 o                         
   7  12  12        130.14        135.85        25.59 o                         
   8  12  12        434.31        430.07        32.36 o                         
   9  12  12        114.40        107.62        32.10 o                         
  10  12  12        732.40        696.81        41.22 o                         
  11  12  12        283.29        307.70        41.82 o                         
   1  13  12        948.50        872.87        24.20 o                         
   2  13  12       5552.91       5409.32        56.26 o                         
   3  13  12       2842.74       2784.41        44.59 o                         
   4  13  12       6026.16       5976.51        66.97 o                         
   5  13  12        760.74        697.36        30.06 o                         
   6  13  12      12771.02      12720.58       102.80 o                         
   7  13  12          0.39          0.47        26.43 o                         
   8  13  12      13693.03      13802.19       121.42 o                         
   9  13  12        332.91        358.80        34.61 o                         
  10  13  12       3160.80       3409.90        73.30 o                         
  11  13  12        764.08        716.79        44.93 o                         
   0  14  12       1163.66       1144.28        82.70 o                         
   1  14  12         58.44         84.75        20.91 o                         
   2  14  12       5184.79       5209.21        56.50 o                         
   3  14  12       1854.58       1914.88        46.33 o                         
   4  14  12       6219.97       6133.60        63.03 o                         
   5  14  12        392.89        329.66        26.55 o                         
   6  14  12        322.44        346.47        27.70 o                         
   7  14  12         74.84         77.81        26.64 o                         
   8  14  12         92.70         62.78        32.21 o                         
   9  14  12        395.80        408.43        46.81 o                         
  10  14  12        302.14        267.50        45.97 o                         
   1  15  12        710.52        683.46        26.15 o                         
   2  15  12       1169.24       1137.16        30.07 o                         
   3  15  12       1093.11       1046.07        42.05 o                         
   4  15  12        241.28        301.63        26.37 o                         
   5  15  12       2631.12       2692.31        48.95 o                         
   6  15  12        222.22        197.45        26.38 o                         
   7  15  12       4476.77       4472.09        67.53 o                         
   8  15  12        398.93        333.08        32.35 o                         
   9  15  12       2007.33       2044.04        56.39 o                         
  10  15  12         32.27        133.46        41.96 o                         
   0  16  12        757.18        733.24        44.77 o                         
   1  16  12        944.09        899.24        29.05 o                         
   2  16  12        317.91        350.37        29.44 o                         
   3  16  12        542.80        480.24        38.02 o                         
   4  16  12        396.24        367.33        31.96 o                         
   5  16  12        491.51        528.13        29.76 o                         
   6  16  12        122.38        168.88        28.89 o                         
   7  16  12         52.94         40.34        32.91 o                         
   8  16  12         25.51         12.99        35.16 o                         
   9  16  12          9.32         91.98        41.37 o                         
   1  17  12       1712.30       1640.34        44.16 o                         
   2  17  12         41.68         21.94        28.93 o                         
   3  17  12        249.42        202.55        31.49 o                         
   4  17  12       1601.72       1635.30        62.50 o                         
   5  17  12        462.41        433.09        33.47 o                         
   6  17  12        923.21        898.19        34.58 o                         
   7  17  12        723.02        813.59        36.06 o                         
   8  17  12       1641.26       1650.75        45.39 o                         
   9  17  12        991.56       1035.14        48.04 o                         
   0  18  12        425.56        467.80        45.83 o                         
   1  18  12         65.40         22.91        30.58 o                         
   2  18  12        865.31        887.08        37.70 o                         
   3  18  12        946.49        995.96        38.18 o                         
   4  18  12        221.60        186.65        35.17 o                         
   5  18  12          8.67          2.35        32.30 o                         
   6  18  12         27.26         26.52        40.43 o                         
   7  18  12          6.97         11.04        32.54 o                         
   8  18  12         72.77         57.17        40.92 o                         
   1  19  12         78.59         87.71        37.31 o                         
   2  19  12       1128.76       1045.88        41.76 o                         
   3  19  12          5.36         20.78        36.77 o                         
   4  19  12        691.72        685.52        39.90 o                         
   5  19  12        407.58        396.34        39.12 o                         
   6  19  12       4080.32       4078.81        66.66 o                         
   7  19  12          5.59         -6.32        34.37 o                         
   8  19  12       3168.12       3539.64        74.03 o                         
   0  20  12        847.60        895.29        89.34 o                         
   1  20  12        823.47        763.04        44.70 o                         
   2  20  12        425.39        400.31        42.54 o                         
   3  20  12         12.61         -2.54        38.89 o                         
   4  20  12         34.55         55.66        37.68 o                         
   5  20  12        166.35        175.64        39.86 o                         
   6  20  12        377.60        429.65        40.08 o                         
   7  20  12         43.91         46.01        36.09 o                         
   1  21  12          7.36        -18.41        41.51 o                         
   2  21  12         44.87         35.65        42.69 o                         
   3  21  12       1608.35       1686.37        62.76 o                         
   4  21  12        538.72        562.93        42.86 o                         
   5  21  12        827.84        966.98        46.98 o                         
   6  21  12         43.96         66.63        46.93 o                         
   0  22  12       5752.53       5813.39       174.97 o                         
   1  22  12        721.03        776.61        48.94 o                         
   2  22  12       3664.39       3836.80        95.34 o                         
   3  22  12        235.85        212.10        53.09 o                         
   4  22  12        979.97       1104.42       102.47 o                         
   1  23  12         92.44        112.12        54.15 o                         
   2  23  12        407.86        361.72        55.31 o                         
   1   1  13        306.45        269.58         7.77 o                         
   2   1  13        289.79        299.50         8.05 o                         
   3   1  13        843.80        778.58        13.16 o                         
   4   1  13        381.76        379.49         9.92 o                         
   5   1  13       8055.96       7909.04        46.72 o                         
   6   1  13        970.57        893.18        17.34 o                         
   7   1  13       1861.34       1878.71        32.09 o                         
   8   1  13         18.67         19.50        16.11 o                         
   9   1  13       5141.95       5061.70        47.55 o                         
  10   1  13        558.35        538.25        28.95 o                         
  11   1  13       2823.11       2802.24        47.16 o                         
  12   1  13        732.64        693.77        30.86 o                         
  13   1  13       2314.04       2340.28        49.84 o                         
   0   2  13        946.61        762.55        14.69 o                         
   1   2  13       2199.17       1999.59        16.58 o                         
   2   2  13       6484.16       6479.62        35.40 o                         
   3   2  13       3244.39       3377.32        29.16 o                         
   4   2  13       5645.17       5760.38        32.16 o                         
   5   2  13       2902.40       2948.16        22.94 o                         
   6   2  13         43.06         48.03        11.86 o                         
   7   2  13        876.27        836.63        18.81 o                         
   8   2  13        353.19        349.32        17.89 o                         
   9   2  13        286.61        215.13        20.12 o                         
  10   2  13        507.86        492.81        27.37 o                         
  11   2  13        368.06        310.85        26.66 o                         
  12   2  13        336.06        383.78        29.09 o                         
  13   2  13        110.07         53.83        31.75 o                         
   1   3  13        168.33        171.11         8.14 o                         
   2   3  13       9183.46       9197.72        47.54 o                         
   3   3  13      10956.97      11246.02        59.59 o                         
   4   3  13      12533.26      12379.00        65.96 o                         
   5   3  13        841.80        770.50        14.13 o                         
   6   3  13      15926.31      15939.72        85.99 o                         
   7   3  13      28624.54      28023.64       155.09 o                         
   8   3  13       4545.83       4578.20        40.73 o                         
   9   3  13       5744.05       5819.48        65.23 o                         
  10   3  13       7743.74       7553.45        65.68 o                         
  11   3  13       2359.73       2501.08        45.90 o                         
  12   3  13       2745.12       2811.59        50.93 o                         
  13   3  13       1483.49       1394.05        45.06 o                         
   0   4  13      25721.69      26504.87       204.87 o                         
   1   4  13        179.87        157.17         8.45 o                         
   2   4  13       7013.77       6798.52        36.79 o                         
   3   4  13         74.90        107.46         7.48 o                         
   4   4  13       1857.14       1678.79        21.25 o                         
   5   4  13       1028.33       1057.47        17.16 o                         
   6   4  13       3361.11       3170.09        28.70 o                         
   7   4  13         21.05         16.82        14.31 o                         
   8   4  13       3166.07       3167.15        35.50 o                         
   9   4  13        308.95        364.80        22.62 o                         
  10   4  13       1878.75       1856.44        46.66 o                         
  11   4  13        212.36        185.12        26.15 o                         
  12   4  13       1341.42       1376.73        34.84 o                         
  13   4  13        121.66         87.14        34.24 o                         
   1   5  13        345.63        461.21         9.71 o                         
   2   5  13         18.67          5.40         6.97 o                         
   3   5  13        253.31        233.15         8.40 o                         
   4   5  13       4147.68       3914.06        26.74 o                         
   5   5  13       1693.83       1685.49        20.86 o                         
   6   5  13       3079.31       3278.44        29.27 o                         
   7   5  13        229.70        251.46        15.50 o                         
   8   5  13       4149.87       3940.03        39.17 o                         
   9   5  13       2127.32       2089.48        38.57 o                         
  10   5  13        528.24        548.69        26.10 o                         
  11   5  13        988.39        976.76        34.99 o                         
  12   5  13        163.48        135.58        29.27 o                         
  13   5  13        871.14        885.98        38.24 o                         
   0   6  13      14419.60      13439.59       101.36 o                         
   1   6  13      20986.27      21343.74       107.83 o                         
   2   6  13      24741.73      25170.56       179.42 o                         
   3   6  13       5784.65       5494.11        32.90 o                         
   4   6  13       8843.45       8785.83        51.91 o                         
   5   6  13       2528.69       2529.86        26.78 o                         
   6   6  13       1762.73       1595.64        25.41 o                         
   7   6  13       3307.58       3160.59        32.95 o                         
   8   6  13         10.16         15.92        17.58 o                         
   9   6  13        151.10        111.51        22.33 o                         
  10   6  13        832.01        814.62        27.53 o                         
  11   6  13       1042.21       1057.36        36.61 o                         
  12   6  13       1420.93       1448.28        39.99 o                         
   1   7  13         46.46         60.75         8.97 o                         
   2   7  13       6382.88       6532.93        38.36 o                         
   3   7  13       6772.39       6830.91        40.99 o                         
   4   7  13      12766.98      12750.16        68.44 o                         
   5   7  13       6898.89       6925.43        49.56 o                         
   6   7  13      14704.84      14672.08       126.92 o                         
   7   7  13       5006.88       5007.51        45.54 o                         
   8   7  13       7278.06       7217.63        57.44 o                         
   9   7  13       6015.54       6073.18        61.63 o                         
  10   7  13       5616.83       5586.50        61.38 o                         
  11   7  13       4096.04       3991.65        63.94 o                         
  12   7  13       1932.66       1930.79        55.82 o                         
   0   8  13       9580.49       9135.92        74.34 o                         
   1   8  13       3134.20       3055.64        24.46 o                         
   2   8  13        868.92        844.51        16.10 o                         
   3   8  13       1510.44       1542.54        22.61 o                         
   4   8  13       2952.59       2929.91        30.87 o                         
   5   8  13        656.02        653.42        17.88 o                         
   6   8  13        737.36        700.75        21.32 o                         
   7   8  13       2252.28       2244.70        34.74 o                         
   8   8  13         87.31         48.47        21.46 o                         
   9   8  13         42.87         28.14        24.35 o                         
  10   8  13       2140.49       2029.73        45.24 o                         
  11   8  13        846.86        842.58        38.54 o                         
  12   8  13        709.32        713.02        43.64 o                         
   1   9  13        374.30        337.32        12.56 o                         
   2   9  13        212.49        224.73        12.37 o                         
   3   9  13        279.97        307.00        14.57 o                         
   4   9  13       2520.55       2503.16        33.47 o                         
   5   9  13       1873.12       1927.63        33.25 o                         
   6   9  13        807.99        798.48        24.60 o                         
   7   9  13        417.78        417.98        23.67 o                         
   8   9  13       1105.83       1158.14        33.07 o                         
   9   9  13        329.48        347.59        29.21 o                         
  10   9  13        147.23        182.70        32.65 o                         
  11   9  13        561.35        533.64        41.04 o                         
  12   9  13         45.37         26.60        40.34 o                         
   0  10  13       5941.50       6061.27        75.22 o                         
   1  10  13       5840.54       5880.47        46.05 o                         
   2  10  13      11127.37      11169.85        89.23 o                         
   3  10  13      11114.39      11184.39        76.35 o                         
   4  10  13        869.38        806.44        22.69 o                         
   5  10  13      10871.21      10432.41        87.65 o                         
   6  10  13        313.02        377.68        23.15 o                         
   7  10  13         32.40         24.05        24.50 o                         
   8  10  13          1.58         14.48        28.79 o                         
   9  10  13        152.84        147.15        31.40 o                         
  10  10  13         57.26         20.53        32.60 o                         
  11  10  13         55.26         36.44        38.74 o                         
  12  10  13        156.60        113.27        58.11 o                         
   1  11  13        610.64        635.78        18.55 o                         
   2  11  13       1920.79       1887.12        29.04 o                         
   3  11  13       1673.84       1756.66        34.79 o                         
   4  11  13        735.08        691.94        26.52 o                         
   5  11  13        549.50        582.07        23.46 o                         
   6  11  13       1102.19        962.85        26.78 o                         
   7  11  13       2170.37       2272.35        46.06 o                         
   8  11  13       1169.84       1102.39        50.35 o                         
   9  11  13        403.51        412.43        33.35 o                         
  10  11  13        700.11        683.36        37.57 o                         
  11  11  13        635.33        584.81        43.22 o                         
   0  12  13       5472.59       5415.25        74.27 o                         
   1  12  13      11077.68      11227.35        86.90 o                         
   2  12  13       3607.10       3561.91        39.67 o                         
   3  12  13       3947.28       4085.82        47.30 o                         
   4  12  13        585.98        593.75        23.39 o                         
   5  12  13       1902.26       1891.80        39.00 o                         
   6  12  13          6.02          5.76        22.62 o                         
   7  12  13       1245.47       1256.19        36.50 o                         
   8  12  13         63.75         83.08        31.08 o                         
   9  12  13        739.37        716.94        37.03 o                         
  10  12  13        278.23        302.36        37.81 o                         
  11  12  13        128.36        142.76        41.42 o                         
   1  13  13         74.69         68.69        17.90 o                         
   2  13  13       2485.46       2480.28        36.72 o                         
   3  13  13       1619.57       1563.94        44.32 o                         
   4  13  13         45.46         53.71        21.57 o                         
   5  13  13        108.80        161.32        27.27 o                         
   6  13  13       2348.64       2304.02        46.63 o                         
   7  13  13        169.66        188.78        26.44 o                         
   8  13  13       1915.79       1936.53        51.49 o                         
   9  13  13       2154.61       2256.32        55.80 o                         
  10  13  13       1316.80       1392.95        56.83 o                         
  11  13  13         66.92         58.36        41.86 o                         
   0  14  13         74.99         54.25        35.15 o                         
   1  14  13       3204.38       3279.86        51.88 o                         
   2  14  13        153.53        165.27        21.79 o                         
   3  14  13       2599.36       2639.53        48.12 o                         
   4  14  13         83.97         85.86        23.19 o                         
   5  14  13       2341.34       2293.69        47.97 o                         
   6  14  13          8.88         18.15        26.46 o                         
   7  14  13       1635.87       1543.96        38.26 o                         
   8  14  13        839.39        865.18        38.05 o                         
   9  14  13        290.06        285.97        36.73 o                         
  10  14  13         58.32         57.12        41.20 o                         
   1  15  13        556.12        528.08        28.75 o                         
   2  15  13        114.61        116.66        26.50 o                         
   3  15  13        128.90        137.84        26.11 o                         
   4  15  13       4977.46       4971.85        56.21 o                         
   5  15  13         81.30         35.73        26.86 o                         
   6  15  13        940.62       1026.20        41.95 o                         
   7  15  13        238.55        217.18        33.18 o                         
   8  15  13       1010.75        987.81        43.58 o                         
   9  15  13        333.24        469.72        39.94 o                         
  10  15  13        502.53        538.23        44.78 o                         
   0  16  13      21289.85      20973.12       247.90 o                         
   1  16  13       8543.79       8710.22        89.98 o                         
   2  16  13      10157.79      10523.88       102.49 o                         
   3  16  13       7315.01       7329.98        77.19 o                         
   4  16  13       1867.56       1782.13        42.98 o                         
   5  16  13       4322.76       4273.44        59.09 o                         
   6  16  13       1546.88       1482.07        35.52 o                         
   7  16  13        122.38        126.58        31.56 o                         
   8  16  13        127.55        153.19        36.75 o                         
   9  16  13        210.92        211.10        46.91 o                         
   1  17  13          5.40         -3.67        28.60 o                         
   2  17  13        744.15        812.34        40.44 o                         
   3  17  13        141.95        195.58        31.18 o                         
   4  17  13       3179.14       3204.26        59.15 o                         
   5  17  13        205.19        192.24        35.03 o                         
   6  17  13       5487.32       5401.92        68.15 o                         
   7  17  13        330.33        407.53        33.88 o                         
   8  17  13       2841.69       2957.74        64.00 o                         
   9  17  13          5.97         76.66        46.95 o                         
   0  18  13       2333.28       2069.28        77.93 o                         
   1  18  13        653.31        642.10        39.70 o                         
   2  18  13        294.24        363.10        42.34 o                         
   3  18  13       1535.17       1565.17        44.36 o                         
   4  18  13        995.76       1022.82        38.15 o                         
   5  18  13       1027.59       1022.41        36.89 o                         
   6  18  13        304.23        282.23        33.54 o                         
   7  18  13        632.24        609.00        36.86 o                         
   8  18  13         62.33         48.14        35.55 o                         
   1  19  13         11.35        -10.27        37.44 o                         
   2  19  13        482.04        485.70        41.58 o                         
   3  19  13       1051.92       1095.23        46.72 o                         
   4  19  13        325.38        382.14        43.95 o                         
   5  19  13        402.43        376.68        34.88 o                         
   6  19  13       1221.25       1127.72        49.60 o                         
   7  19  13       1536.87       1586.63        48.94 o                         
   0  20  13       5189.00       5026.35       107.21 o                         
   1  20  13       4467.64       4436.26        81.38 o                         
   2  20  13       5498.42       5892.49       137.66 o                         
   3  20  13       3355.78       3544.51        91.40 o                         
   4  20  13        639.83        588.96        42.01 o                         
   5  20  13        668.51        588.17        40.48 o                         
   6  20  13       1016.98       1072.87        45.00 o                         
   1  21  13        111.30        159.75        44.99 o                         
   2  21  13          2.13        -26.12        43.21 o                         
   3  21  13         48.26         29.54        49.83 o                         
   4  21  13        682.95        721.42        51.32 o                         
   5  21  13        331.04        347.02        40.94 o                         
   0  22  13        277.60        321.81        76.91 o                         
   1  22  13        887.68        813.47        50.83 o                         
   2  22  13        100.69        113.24        50.97 o                         
   3  22  13        250.54        261.71        53.73 o                         
   4  22  13          2.66         60.15        49.17 o                         
   1  23  13         85.66        162.70        56.57 o                         
   0   0  14       1123.52       1331.65        31.29 o                         
   1   0  14       6209.42       6339.08        49.31 o                         
   2   0  14        188.77        226.80        10.25 o                         
   3   0  14       1291.81       1394.02        22.91 o                         
   4   0  14        289.45        314.34        12.97 o                         
   5   0  14         41.16         68.45        16.45 o                         
   6   0  14       3939.54       3917.65        54.50 o                         
   7   0  14       1942.07       1799.17        45.84 o                         
   8   0  14         79.50         45.62        23.85 o                         
   9   0  14        298.78        289.75        42.42 o                         
  10   0  14       5583.59       5477.56       121.94 o                         
  11   0  14         57.15          6.68        36.43 o                         
  12   0  14       1626.77       1587.96        51.32 o                         
  13   0  14        135.03        134.07        43.92 o                         
   1   1  14        256.30        311.77         8.50 o                         
   2   1  14       4632.23       4867.69        27.18 o                         
   3   1  14       1219.36       1275.17        14.89 o                         
   4   1  14       9520.92       9164.73        48.61 o                         
   5   1  14         48.46         47.29        10.35 o                         
   6   1  14      20782.89      20710.27       109.02 o                         
   7   1  14         48.79         51.29        14.55 o                         
   8   1  14       3374.00       3384.15        37.91 o                         
   9   1  14        240.98        268.35        21.54 o                         
  10   1  14       4489.13       4407.14        58.67 o                         
  11   1  14          4.84         -8.11        25.65 o                         
  12   1  14       1750.39       1749.85        37.60 o                         
  13   1  14         57.51         -3.95        30.96 o                         
   0   2  14      57261.18      56909.50       349.41 o                         
   1   2  14         15.88         28.95         7.32 o                         
   2   2  14      48157.14      47548.42       213.68 o                         
   3   2  14       2422.97       2542.22        21.13 o                         
   4   2  14      40598.13      40258.86       209.84 o                         
   5   2  14         31.20         21.92        11.20 o                         
   6   2  14      15159.24      15169.59        86.04 o                         
   7   2  14        723.75        709.16        18.67 o                         
   8   2  14         68.09         38.51        17.23 o                         
   9   2  14          4.41        -22.56        19.97 o                         
  10   2  14        208.72        164.62        24.46 o                         
  11   2  14         14.49        -35.61        25.53 o                         
  12   2  14       1671.27       1636.02        36.49 o                         
  13   2  14          1.35         13.34        31.75 o                         
   1   3  14        135.59        132.01         8.84 o                         
   2   3  14         44.54         43.68         7.82 o                         
   3   3  14        503.10        499.84         9.68 o                         
   4   3  14       2522.45       2612.92        26.69 o                         
   5   3  14        212.28        229.71        11.71 o                         
   6   3  14        266.16        290.97        14.62 o                         
   7   3  14       1022.97       1029.09        19.78 o                         
   8   3  14       1376.17       1406.83        26.56 o                         
   9   3  14         89.91         76.68        20.40 o                         
  10   3  14       1360.93       1273.39        30.19 o                         
  11   3  14        355.51        325.60        30.83 o                         
  12   3  14        110.21         91.92        28.61 o                         
   0   4  14       7998.87       7953.12        64.25 o                         
   1   4  14       4482.79       4712.61        30.01 o                         
   2   4  14       2215.50       2025.76        18.75 o                         
   3   4  14        260.60        230.89         9.27 o                         
   4   4  14       1847.47       1802.60        19.17 o                         
   5   4  14        151.38        183.76        13.59 o                         
   6   4  14       3096.91       3029.04        35.01 o                         
   7   4  14        175.32        182.53        15.87 o                         
   8   4  14       1376.57       1472.35        28.92 o                         
   9   4  14        103.10         69.58        20.68 o                         
  10   4  14       1284.91       1170.21        29.67 o                         
  11   4  14         33.04         36.32        26.38 o                         
  12   4  14        201.46        167.23        30.93 o                         
   1   5  14        184.38        224.60        10.18 o                         
   2   5  14        529.40        553.47        12.27 o                         
   3   5  14        211.88        230.22        10.50 o                         
   4   5  14       5204.36       5274.07        34.72 o                         
   5   5  14        132.61        101.44        12.56 o                         
   6   5  14       3720.63       3585.79        43.72 o                         
   7   5  14        102.62         94.39        15.91 o                         
   8   5  14       4301.86       4293.49        47.08 o                         
   9   5  14        284.90        293.17        24.35 o                         
  10   5  14        650.67        656.78        32.45 o                         
  11   5  14        101.60        106.88        28.89 o                         
  12   5  14        328.35        268.80        32.21 o                         
   0   6  14       3937.41       3604.35        38.30 o                         
   1   6  14       2394.94       2346.44        22.16 o                         
   2   6  14       6877.28       6836.97        40.31 o                         
   3   6  14         64.29         61.92        10.50 o                         
   4   6  14       9281.51       9263.90        55.07 o                         
   5   6  14        783.10        790.42        18.62 o                         
   6   6  14       9426.74       9280.27        80.13 o                         
   7   6  14        162.69        171.15        17.87 o                         
   8   6  14        589.41        571.80        22.59 o                         
   9   6  14        106.85         89.77        24.35 o                         
  10   6  14        282.57        284.89        36.84 o                         
  11   6  14        408.96        381.70        34.69 o                         
  12   6  14         59.99         21.85        35.84 o                         
   1   7  14        165.97        169.86        11.16 o                         
   2   7  14        263.00        240.53        12.22 o                         
   3   7  14         45.48         44.07        11.79 o                         
   4   7  14       3587.95       3364.99        31.14 o                         
   5   7  14        247.14        258.67        15.40 o                         
   6   7  14      13242.77      13322.47        82.68 o                         
   7   7  14        785.43        742.01        26.56 o                         
   8   7  14       7832.07       7541.95        63.08 o                         
   9   7  14        136.16        147.71        27.96 o                         
  10   7  14       1389.29       1443.75        37.44 o                         
  11   7  14          0.41         18.06        31.10 o                         
  12   7  14        911.35        931.72        42.21 o                         
   0   8  14      21884.08      21248.87       156.36 o                         
   1   8  14        259.59        253.89        12.03 o                         
   2   8  14      24886.99      24728.48       127.35 o                         
   3   8  14        792.86        747.04        15.84 o                         
   4   8  14      13280.16      13197.65        77.46 o                         
   5   8  14        352.02        315.15        16.68 o                         
   6   8  14       3305.13       3390.82        41.83 o                         
   7   8  14        112.01         80.75        20.81 o                         
   8   8  14          9.59         25.38        23.04 o                         
   9   8  14         92.16        101.88        28.12 o                         
  10   8  14         10.15         15.18        29.71 o                         
  11   8  14        602.82        571.89        35.20 o                         
  12   8  14       1296.58       1306.50        48.71 o                         
   1   9  14        478.04        452.61        14.48 o                         
   2   9  14          4.52        -15.01        11.55 o                         
   3   9  14        469.89        452.94        15.83 o                         
   4   9  14       2108.32       2152.87        29.96 o                         
   5   9  14        689.40        623.08        20.47 o                         
   6   9  14        255.16        250.94        21.30 o                         
   7   9  14         22.48         17.74        21.54 o                         
   8   9  14          2.55         10.98        24.76 o                         
   9   9  14        721.53        716.92        32.47 o                         
  10   9  14         80.21         78.13        33.31 o                         
  11   9  14          2.26         18.33        35.07 o                         
  12   9  14        356.12        360.41        43.11 o                         
   0  10  14        864.22        879.60        28.92 o                         
   1  10  14       2154.29       2107.66        29.25 o                         
   2  10  14       1202.74       1205.46        31.60 o                         
   3  10  14        322.03        305.02        18.23 o                         
   4  10  14         86.98        110.54        18.60 o                         
   5  10  14        597.78        607.04        22.29 o                         
   6  10  14        134.05        171.08        22.85 o                         
   7  10  14        386.57        378.56        25.56 o                         
   8  10  14        618.57        607.71        30.47 o                         
   9  10  14          2.73         17.23        31.20 o                         
  10  10  14       1652.07       1642.91        63.28 o                         
  11  10  14        189.16        185.26        41.14 o                         
   1  11  14          6.93         -8.52        17.14 o                         
   2  11  14        648.18        684.87        19.24 o                         
   3  11  14        203.46        216.19        20.36 o                         
   4  11  14      15181.82      15051.86       106.39 o                         
   5  11  14          1.92         -2.25        21.28 o                         
   6  11  14      20085.21      19941.62       146.65 o                         
   7  11  14        141.07        132.03        27.08 o                         
   8  11  14      12661.85      12510.48       157.37 o                         
   9  11  14         18.09          9.55        32.16 o                         
  10  11  14      12458.65      12867.67       118.97 o                         
  11  11  14         15.36        -37.84        42.27 o                         
   0  12  14      26675.57      27570.49       341.46 o                         
   1  12  14         22.13         42.43        19.31 o                         
   2  12  14      24064.29      24229.73       171.51 o                         
   3  12  14        440.64        429.08        26.35 o                         
   4  12  14       3029.92       3142.64        44.10 o                         
   5  12  14        173.45        204.46        23.42 o                         
   6  12  14       2614.28       2456.99        50.77 o                         
   7  12  14        328.72        326.80        28.91 o                         
   8  12  14         14.51          9.08        32.17 o                         
   9  12  14        165.55        158.28        34.26 o                         
  10  12  14        526.58        529.31        38.82 o                         
  11  12  14        163.97        151.93        61.39 o                         
   1  13  14        372.42        412.81        24.77 o                         
   2  13  14        930.78        942.68        25.18 o                         
   3  13  14        240.37        260.83        23.10 o                         
   4  13  14       1077.29       1030.66        29.73 o                         
   5  13  14        424.73        442.82        24.15 o                         
   6  13  14         17.25         24.28        26.56 o                         
   7  13  14        370.05        347.96        31.68 o                         
   8  13  14          1.31         46.81        33.00 o                         
   9  13  14        172.70        223.30        35.83 o                         
  10  13  14          4.97        -30.23        40.10 o                         
   0  14  14       4968.38       5132.85        82.07 o                         
   1  14  14         56.35        136.83        22.16 o                         
   2  14  14        539.69        545.89        31.76 o                         
   3  14  14       2328.98       2319.34        54.97 o                         
   4  14  14        893.20        877.63        27.77 o                         
   5  14  14        362.85        304.98        27.52 o                         
   6  14  14        172.62        180.88        28.76 o                         
   7  14  14         35.04         19.01        33.04 o                         
   8  14  14         90.65         54.71        35.00 o                         
   9  14  14          2.02        -20.12        44.21 o                         
  10  14  14        103.66         65.71        44.94 o                         
   1  15  14        832.70        777.72        27.56 o                         
   2  15  14       2006.99       1923.91        51.80 o                         
   3  15  14        105.59         70.04        25.08 o                         
   4  15  14       4047.86       4079.40        52.16 o                         
   5  15  14        245.42        220.61        28.40 o                         
   6  15  14       5269.47       5344.84        66.23 o                         
   7  15  14          0.82          9.53        36.53 o                         
   8  15  14       6888.99       6948.94       106.86 o                         
   9  15  14         14.46         38.50        37.90 o                         
   0  16  14       2933.81       2779.87        87.93 o                         
   1  16  14        204.39        209.77        27.65 o                         
   2  16  14        202.47        262.32        32.30 o                         
   3  16  14         20.67         29.94        27.71 o                         
   4  16  14        320.35        388.69        27.82 o                         
   5  16  14         31.55         40.62        29.02 o                         
   6  16  14          6.80        -38.74        29.92 o                         
   7  16  14         51.32         18.59        31.55 o                         
   8  16  14        254.36        249.73        41.29 o                         
   9  16  14          0.38        -33.48        46.72 o                         
   1  17  14        126.07        146.05        44.40 o                         
   2  17  14         24.10         33.81        32.63 o                         
   3  17  14         77.69        146.83        34.00 o                         
   4  17  14       4000.49       4036.48        56.45 o                         
   5  17  14        187.48        151.21        30.94 o                         
   6  17  14        171.82        200.75        30.41 o                         
   7  17  14        477.43        450.26        35.00 o                         
   8  17  14       1525.61       1498.57        46.24 o                         
   0  18  14         67.52         49.04        45.89 o                         
   1  18  14        387.76        438.08        39.25 o                         
   2  18  14        131.44        102.28        34.58 o                         
   3  18  14         80.40        148.53        36.14 o                         
   4  18  14          0.00         12.11        30.94 o                         
   5  18  14        437.44        478.29        33.98 o                         
   6  18  14         69.18         59.35        33.20 o                         
   7  18  14          1.28         19.90        33.84 o                         
   1  19  14        656.20        638.22        66.74 o                         
   2  19  14         78.33         70.36        39.42 o                         
   3  19  14          2.32        -46.99        36.09 o                         
   4  19  14         29.06         31.22        38.74 o                         
   5  19  14        470.15        339.90        35.45 o                         
   6  19  14        121.98        121.37        35.12 o                         
   7  19  14          6.31        -65.83        35.87 o                         
   0  20  14       4054.88       4150.87       134.48 o                         
   1  20  14        361.47        477.07        44.20 o                         
   2  20  14       3202.99       3274.95        79.15 o                         
   3  20  14         19.26         29.26        39.38 o                         
   4  20  14       1812.20       1783.47        53.30 o                         
   5  20  14        333.95        284.37        40.83 o                         
   6  20  14        255.66        321.15        41.17 o                         
   1  21  14        220.05        244.87        55.67 o                         
   2  21  14        834.12        934.33        50.76 o                         
   3  21  14         37.13         43.04        45.46 o                         
   4  21  14       2391.80       2255.77        74.12 o                         
   0  22  14        285.17        169.44        76.91 o                         
   1  22  14         38.75        118.58        54.37 o                         
   2  22  14        501.91        543.05        51.53 o                         
   3  22  14         92.78        128.06        48.06 o                         
   1   1  15       3235.15       3354.75        21.96 o                         
   2   1  15        894.09        909.63        14.36 o                         
   3   1  15        257.88        233.66        10.46 o                         
   4   1  15        206.54        191.80         9.94 o                         
   5   1  15       8533.67       8329.84        57.23 o                         
   6   1  15       1278.99       1201.61        20.40 o                         
   7   1  15       4330.97       4315.85        37.53 o                         
   8   1  15        423.42        480.57        22.57 o                         
   9   1  15       4903.18       4817.57        45.77 o                         
  10   1  15        503.98        489.96        26.45 o                         
  11   1  15       3572.57       3620.96        52.33 o                         
  12   1  15          2.31        -57.22        28.61 o                         
   0   2  15       5834.59       5825.89        50.02 o                         
   1   2  15       1540.86       1673.89        16.65 o                         
   2   2  15       3063.14       3035.93        22.81 o                         
   3   2  15        494.78        450.91        10.50 o                         
   4   2  15       1894.09       1920.97        19.74 o                         
   5   2  15        878.39        806.01        16.20 o                         
   6   2  15        331.13        299.75        14.32 o                         
   7   2  15         19.35         28.64        15.53 o                         
   8   2  15        108.56         98.40        17.99 o                         
   9   2  15          4.09         -5.76        20.68 o                         
  10   2  15         52.98         47.94        24.44 o                         
  11   2  15         74.39         46.80        26.66 o                         
  12   2  15        752.66        669.07        33.14 o                         
   1   3  15        410.30        443.00        10.61 o                         
   2   3  15       1938.27       1803.79        19.40 o                         
   3   3  15        152.90        145.63         9.99 o                         
   4   3  15       2052.23       2098.65        21.89 o                         
   5   3  15       7966.05       7792.13        48.49 o                         
   6   3  15      11880.01      11531.28       100.85 o                         
   7   3  15      12850.13      12663.18        77.41 o                         
   8   3  15        753.71        788.08        23.16 o                         
   9   3  15       2109.39       2197.14        37.87 o                         
  10   3  15       1895.89       1753.05        36.96 o                         
  11   3  15       3691.15       3882.38        57.53 o                         
  12   3  15        394.05        386.66        32.63 o                         
   0   4  15      16249.21      15757.12       110.34 o                         
   1   4  15       2132.22       2127.32        20.21 o                         
   2   4  15      15416.79      14842.20        95.33 o                         
   3   4  15       2113.02       2022.09        22.18 o                         
   4   4  15       3600.86       3539.56        32.03 o                         
   5   4  15        652.89        579.03        15.03 o                         
   6   4  15          9.65         -5.33        14.52 o                         
   7   4  15         47.48         47.58        16.87 o                         
   8   4  15        218.82        168.89        19.99 o                         
   9   4  15        219.04        184.33        23.59 o                         
  10   4  15        430.14        384.68        28.32 o                         
  11   4  15        150.78        100.95        28.97 o                         
  12   4  15       2512.04       2512.56        58.01 o                         
   1   5  15        306.98        368.24        11.19 o                         
   2   5  15        145.65        104.66         9.96 o                         
   3   5  15        254.75        233.46        13.01 o                         
   4   5  15      13010.49      12797.82        85.76 o                         
   5   5  15       5590.07       5394.42        45.71 o                         
   6   5  15       7308.73       7390.14        79.13 o                         
   7   5  15       3955.30       4009.53        40.42 o                         
   8   5  15       9771.09       9834.26        81.54 o                         
   9   5  15       3797.16       3693.79        64.26 o                         
  10   5  15       3601.40       3466.10        56.96 o                         
  11   5  15       2135.25       2118.46        49.78 o                         
  12   5  15        432.19        395.92        36.21 o                         
   0   6  15       8100.47       7664.14        64.78 o                         
   1   6  15       3867.85       3878.92        29.04 o                         
   2   6  15      16804.96      17042.43        87.17 o                         
   3   6  15      10076.84       9928.34        57.69 o                         
   4   6  15       8149.95       8354.21        56.25 o                         
   5   6  15       1984.30       1962.96        27.66 o                         
   6   6  15        378.74        419.38        20.03 o                         
   7   6  15         13.91         10.15        19.16 o                         
   8   6  15        396.51        354.88        23.42 o                         
   9   6  15        329.93        229.62        28.44 o                         
  10   6  15         59.60         45.95        34.87 o                         
  11   6  15         16.49         27.24        32.00 o                         
  12   6  15       1618.72       1532.05        53.80 o                         
   1   7  15         53.21         44.16        11.24 o                         
   2   7  15       5547.84       5451.78        35.67 o                         
   3   7  15       6595.21       6666.94        43.46 o                         
   4   7  15       2741.44       2852.84        34.15 o                         
   5   7  15        174.03        137.10        16.02 o                         
   6   7  15       8136.22       7990.47        57.74 o                         
   7   7  15       6370.05       6293.38        53.65 o                         
   8   7  15       4215.86       4253.89        49.16 o                         
   9   7  15       4267.83       4311.13        58.67 o                         
  10   7  15        879.16        845.74        34.55 o                         
  11   7  15       2232.48       2277.02        55.26 o                         
  12   7  15        567.32        663.59        41.10 o                         
   0   8  15       4161.74       4014.84        44.21 o                         
   1   8  15       4073.25       3934.86        31.02 o                         
   2   8  15      10029.37      10054.42        58.31 o                         
   3   8  15       5422.97       5469.60        37.73 o                         
   4   8  15       2346.04       2368.16        31.69 o                         
   5   8  15       3716.25       3558.75        35.30 o                         
   6   8  15       1104.64       1105.48        24.64 o                         
   7   8  15        640.38        625.63        24.62 o                         
   8   8  15        158.10        207.14        23.66 o                         
   9   8  15          3.07        -15.45        28.42 o                         
  10   8  15        671.43        667.24        34.65 o                         
  11   8  15         46.46         24.60        32.71 o                         
   1   9  15       3754.26       3707.68        31.02 o                         
   2   9  15       1240.02       1139.42        20.94 o                         
   3   9  15        267.21        302.69        16.33 o                         
   4   9  15       3519.75       3501.67        34.88 o                         
   5   9  15       2961.37       3132.38        42.15 o                         
   6   9  15       3080.67       3129.06        42.86 o                         
   7   9  15       2107.54       2005.49        40.22 o                         
   8   9  15       3230.74       3203.95        50.78 o                         
   9   9  15       3678.16       3728.31        58.93 o                         
  10   9  15       1434.85       1433.83        50.04 o                         
  11   9  15        135.99        143.33        37.21 o                         
   0  10  15        375.42        362.40        23.47 o                         
   1  10  15       4829.24       4870.87        38.80 o                         
   2  10  15       7823.63       7807.90        52.28 o                         
   3  10  15       5290.16       5413.39        47.57 o                         
   4  10  15         62.27         88.42        18.53 o                         
   5  10  15       7493.95       7572.99        62.92 o                         
   6  10  15        169.83        141.45        22.30 o                         
   7  10  15       1482.70       1470.67        32.07 o                         
   8  10  15         34.96         23.47        26.80 o                         
   9  10  15          8.41        -10.21        32.04 o                         
  10  10  15        156.19        120.70        35.28 o                         
  11  10  15         12.35         36.39        38.56 o                         
   1  11  15        914.90        848.05        25.52 o                         
   2  11  15        260.19        220.34        20.64 o                         
   3  11  15        186.40        163.20        20.83 o                         
   4  11  15         25.47         52.64        19.63 o                         
   5  11  15       2542.64       2459.79        45.77 o                         
   6  11  15        341.45        374.86        30.36 o                         
   7  11  15        516.76        539.83        30.31 o                         
   8  11  15         43.36         45.89        32.08 o                         
   9  11  15        799.34        753.96        42.56 o                         
  10  11  15        256.08        244.55        36.76 o                         
  11  11  15        346.67        322.20        43.16 o                         
   0  12  15        630.25        689.63        30.70 o                         
   1  12  15       6498.58       6586.41        78.80 o                         
   2  12  15       2120.72       2185.68        40.77 o                         
   3  12  15       5768.65       5784.12        58.72 o                         
   4  12  15        313.62        314.86        23.11 o                         
   5  12  15       3110.55       3153.14        47.44 o                         
   6  12  15        544.30        528.14        32.35 o                         
   7  12  15       1802.73       1645.41        38.43 o                         
   8  12  15          1.04         -7.98        32.99 o                         
   9  12  15        218.14        209.53        35.74 o                         
  10  12  15        124.13        113.33        37.17 o                         
   1  13  15         33.80          8.86        20.49 o                         
   2  13  15          7.41         13.55        24.20 o                         
   3  13  15        365.22        390.73        24.52 o                         
   4  13  15        162.26        188.83        34.10 o                         
   5  13  15        958.35        919.55        27.43 o                         
   6  13  15        360.54        351.87        32.51 o                         
   7  13  15        139.29        167.32        32.14 o                         
   8  13  15        498.57        563.91        37.44 o                         
   9  13  15       1017.46       1105.74        43.17 o                         
  10  13  15        163.05        141.14        38.82 o                         
   0  14  15        196.27        278.09        36.77 o                         
   1  14  15       4526.09       4782.66        54.37 o                         
   2  14  15       4460.37       4405.83        58.67 o                         
   3  14  15       4363.55       4366.47        59.81 o                         
   4  14  15       1128.18       1194.88        30.35 o                         
   5  14  15       2345.21       2384.88        43.67 o                         
   6  14  15         68.48         36.94        28.73 o                         
   7  14  15       1615.99       1582.03        49.63 o                         
   8  14  15        125.19        123.18        38.66 o                         
   9  14  15         86.24         83.79        37.76 o                         
   1  15  15          3.18          3.33        24.55 o                         
   2  15  15        678.03        608.62        31.79 o                         
   3  15  15        686.62        675.45        32.77 o                         
   4  15  15       4067.43       4092.69        54.10 o                         
   5  15  15        176.24        167.68        28.65 o                         
   6  15  15       3862.53       3876.91        69.41 o                         
   7  15  15          0.43        -24.11        33.14 o                         
   8  15  15       2607.82       2711.20        77.22 o                         
   9  15  15          0.63         -8.84        41.22 o                         
   0  16  15       5695.02       5610.85       116.62 o                         
   1  16  15       4316.40       4371.82        75.67 o                         
   2  16  15       3932.83       3975.13        65.44 o                         
   3  16  15       6415.63       6404.87        75.33 o                         
   4  16  15       1033.29       1031.11        33.28 o                         
   5  16  15       1804.29       1841.65        51.56 o                         
   6  16  15        964.80        888.78        36.41 o                         
   7  16  15       1901.25       1892.84        57.85 o                         
   8  16  15         58.11         85.66        41.04 o                         
   1  17  15          0.01          4.91        32.74 o                         
   2  17  15       1642.13       1532.08        42.93 o                         
   3  17  15          5.33         49.06        31.83 o                         
   4  17  15       1002.36        986.25        36.34 o                         
   5  17  15        240.87        226.08        32.18 o                         
   6  17  15       2683.53       2828.20        55.98 o                         
   7  17  15        116.98        151.27        37.34 o                         
   8  17  15       1519.73       1481.35        46.74 o                         
   0  18  15       4404.64       4648.31        87.20 o                         
   1  18  15       3180.60       3157.60        77.14 o                         
   2  18  15       2428.75       2466.86        62.25 o                         
   3  18  15       2595.22       2631.96        66.47 o                         
   4  18  15       3610.56       3427.42        70.22 o                         
   5  18  15        529.80        518.18        39.36 o                         
   6  18  15        338.47        383.70        33.40 o                         
   7  18  15       2528.14       2516.17        64.88 o                         
   1  19  15          1.36         -7.84        35.75 o                         
   2  19  15        871.49        793.33        41.67 o                         
   3  19  15        478.47        385.84        40.26 o                         
   4  19  15        980.24        958.49        42.84 o                         
   5  19  15         24.12         33.13        38.07 o                         
   6  19  15       1304.08       1304.95        43.28 o                         
   0  20  15        325.62        377.75       169.77 o                         
   1  20  15       2912.94       2910.93        71.40 o                         
   2  20  15       1641.23       1721.48        50.65 o                         
   3  20  15       1918.22       1845.06        51.81 o                         
   4  20  15        372.88        391.12        41.01 o                         
   5  20  15       1029.41        943.75        45.43 o                         
   1  21  15         49.69         95.53        43.76 o                         
   2  21  15        100.60        103.77        41.82 o                         
   3  21  15        307.14        253.08        48.63 o                         
   4  21  15         12.60         27.19        40.92 o                         
   0  22  15       1076.34       1155.58        91.65 o                         
   1  22  15       1025.92       1037.28        57.88 o                         
   0   0  16      72122.08      69857.95       643.57 o                         
   1   0  16        782.86        686.00        17.70 o                         
   2   0  16      51881.53      50202.88       329.81 o                         
   3   0  16        870.59        747.34        31.10 o                         
   4   0  16      27597.34      26391.58       211.00 o                         
   5   0  16       1726.99       1618.98        33.71 o                         
   6   0  16      13127.88      12757.57       161.07 o                         
   7   0  16       1694.82       1625.50        37.52 o                         
   8   0  16        637.20        683.75        30.51 o                         
   9   0  16        173.69        141.55        28.91 o                         
  10   0  16       1890.08       1810.47        52.64 o                         
  11   0  16       1002.49        921.73        48.50 o                         
  12   0  16       1498.05       1563.48        53.52 o                         
   1   1  16       1030.12       1202.49        16.25 o                         
   2   1  16         81.13         57.01         9.72 o                         
   3   1  16       1417.69       1360.40        18.46 o                         
   4   1  16       6816.37       6776.77        40.03 o                         
   5   1  16         50.13         73.85        12.25 o                         
   6   1  16       9991.20       9838.46        58.94 o                         
   7   1  16       1742.37       1622.65        27.28 o                         
   8   1  16       4669.87       4567.75        43.13 o                         
   9   1  16        226.59        230.12        20.83 o                         
  10   1  16       1814.88       1694.80        36.02 o                         
  11   1  16        261.30        300.67        30.32 o                         
  12   1  16        253.10        258.80        32.43 o                         
   0   2  16       1158.85       1208.41        26.59 o                         
   1   2  16       6842.97       6870.29        40.79 o                         
   2   2  16        316.31        272.06        11.42 o                         
   3   2  16        325.41        344.13        11.39 o                         
   4   2  16        219.95        263.67        11.91 o                         
   5   2  16        510.58        457.27        15.60 o                         
   6   2  16       3671.78       3537.39        33.50 o                         
   7   2  16        687.43        654.26        25.28 o                         
   8   2  16       2430.14       2331.73        36.67 o                         
   9   2  16        338.46        310.52        23.74 o                         
  10   2  16        329.08        347.24        28.60 o                         
  11   2  16         22.21         13.94        28.98 o                         
  12   2  16        961.91        862.60        36.09 o                         
   1   3  16       1891.49       1826.57        20.52 o                         
   2   3  16       2958.50       2916.53        24.88 o                         
   3   3  16        190.33        189.92        12.25 o                         
   4   3  16       1403.06       1413.79        21.51 o                         
   5   3  16       1505.70       1422.05        25.40 o                         
   6   3  16       7953.92       7833.11        76.20 o                         
   7   3  16         16.73         61.35        17.25 o                         
   8   3  16       8878.95       8597.42        72.55 o                         
   9   3  16         47.16         65.12        23.42 o                         
  10   3  16       3268.48       3201.21        53.99 o                         
  11   3  16          0.41        -12.33        31.58 o                         
  12   3  16        396.50        447.93        36.48 o                         
   0   4  16      20834.88      20171.27       140.72 o                         
   1   4  16        180.65        200.20        11.67 o                         
   2   4  16      31649.25      31860.30       161.57 o                         
   3   4  16         26.06         14.75        12.68 o                         
   4   4  16      15111.32      14786.81        88.15 o                         
   5   4  16        178.27        159.37        15.87 o                         
   6   4  16       3695.37       3701.17        37.37 o                         
   7   4  16        288.08        280.42        20.09 o                         
   8   4  16        720.39        674.14        24.83 o                         
   9   4  16         67.23         61.61        25.01 o                         
  10   4  16         93.96         88.93        30.34 o                         
  11   4  16        201.55        182.10        32.75 o                         
  12   4  16       1017.75        961.97        39.71 o                         
   1   5  16        386.52        386.68        12.88 o                         
   2   5  16        339.33        337.09        15.99 o                         
   3   5  16        111.67         92.57        13.23 o                         
   4   5  16         97.97         86.39        14.86 o                         
   5   5  16         37.07         30.40        15.65 o                         
   6   5  16        410.01        436.08        18.82 o                         
   7   5  16        410.60        375.11        21.14 o                         
   8   5  16         24.96          7.22        21.93 o                         
   9   5  16        262.82        290.52        26.91 o                         
  10   5  16        525.95        470.70        32.50 o                         
  11   5  16        440.14        377.26        34.00 o                         
  12   5  16        413.42        453.20        46.03 o                         
   0   6  16      11391.89      11420.23        90.46 o                         
   1   6  16         58.33         76.63        11.86 o                         
   2   6  16       7809.58       8003.52        48.91 o                         
   3   6  16        963.84        926.26        22.49 o                         
   4   6  16      13139.72      13103.67        80.54 o                         
   5   6  16        332.88        300.55        20.60 o                         
   6   6  16        586.57        574.16        19.96 o                         
   7   6  16        114.41        100.84        20.32 o                         
   8   6  16       1135.04       1175.38        30.49 o                         
   9   6  16        359.07        308.67        29.78 o                         
  10   6  16        154.59        110.43        31.18 o                         
  11   6  16          3.07        -26.15        32.99 o                         
  12   6  16          7.23        -14.93        34.81 o                         
   1   7  16        805.37        814.67        19.24 o                         
   2   7  16         14.05         31.91        12.43 o                         
   3   7  16        183.82        165.96        15.07 o                         
   4   7  16        283.89        280.33        17.10 o                         
   5   7  16        843.64        850.91        19.92 o                         
   6   7  16        805.78        806.41        21.98 o                         
   7   7  16         51.25         64.31        20.63 o                         
   8   7  16       1334.35       1171.28        30.81 o                         
   9   7  16        690.21        641.62        32.50 o                         
  10   7  16         36.27        102.28        31.90 o                         
  11   7  16         24.53         -8.91        33.29 o                         
   0   8  16        659.76        697.17        22.23 o                         
   1   8  16       1996.46       2114.04        26.51 o                         
   2   8  16        639.60        636.85        16.35 o                         
   3   8  16          8.43         20.42        14.02 o                         
   4   8  16        235.51        332.68        18.24 o                         
   5   8  16        410.15        394.39        23.36 o                         
   6   8  16        997.14        990.21        24.81 o                         
   7   8  16        690.68        618.47        25.28 o                         
   8   8  16       1938.75       1969.31        53.73 o                         
   9   8  16         18.68        -25.88        29.67 o                         
  10   8  16         38.79         55.60        31.68 o                         
  11   8  16         69.32         24.10        34.04 o                         
   1   9  16        543.88        540.20        17.38 o                         
   2   9  16       9922.82       9900.73        64.65 o                         
   3   9  16         14.94         10.95        14.61 o                         
   4   9  16       6374.07       6651.48        62.59 o                         
   5   9  16         56.78         53.97        18.71 o                         
   6   9  16       9894.90       9794.23        92.71 o                         
   7   9  16        203.40        179.37        23.88 o                         
   8   9  16      10256.36      10264.76        90.84 o                         
   9   9  16        297.49        355.59        32.36 o                         
  10   9  16       3600.83       3616.23        62.35 o                         
  11   9  16         85.29        114.61        37.88 o                         
   0  10  16      11354.60      11262.33       119.05 o                         
   1  10  16       1672.59       1651.68        26.73 o                         
   2  10  16      28783.61      29259.62       163.74 o                         
   3  10  16        236.31        285.31        17.93 o                         
   4  10  16       9823.22       9772.60        70.12 o                         
   5  10  16        166.75        214.48        22.32 o                         
   6  10  16       1644.16       1588.51        42.81 o                         
   7  10  16         13.57         27.73        23.80 o                         
   8  10  16         67.07         44.52        27.30 o                         
   9  10  16          3.43         14.03        31.01 o                         
  10  10  16        196.33        151.78        45.50 o                         
  11  10  16        959.60        925.46        43.39 o                         
   1  11  16         18.42        -10.46        18.23 o                         
   2  11  16        132.62         94.66        22.54 o                         
   3  11  16       2642.89       2460.01        40.78 o                         
   4  11  16       1283.54       1183.40        26.54 o                         
   5  11  16        746.30        748.82        26.02 o                         
   6  11  16        347.85        395.48        26.75 o                         
   7  11  16        913.59        894.75        30.81 o                         
   8  11  16         24.63         16.60        30.07 o                         
   9  11  16        525.16        590.86        38.09 o                         
  10  11  16         34.38         32.45        35.87 o                         
   0  12  16       5823.95       6007.14        76.25 o                         
   1  12  16         13.92         10.25        19.14 o                         
   2  12  16       1004.88       1004.81        33.23 o                         
   3  12  16        203.35        213.34        26.17 o                         
   4  12  16         96.92         91.18        21.63 o                         
   5  12  16        279.53        260.62        24.98 o                         
   6  12  16         37.01         55.87        28.46 o                         
   7  12  16        110.31        122.33        29.65 o                         
   8  12  16        568.16        585.37        34.69 o                         
   9  12  16          0.57         -6.08        35.86 o                         
  10  12  16        574.84        585.11        40.51 o                         
   1  13  16        151.23        147.14        21.97 o                         
   2  13  16       2019.00       1991.97        46.41 o                         
   3  13  16        231.64        243.58        27.98 o                         
   4  13  16       8420.56       8473.56        73.81 o                         
   5  13  16          7.05        -14.23        24.67 o                         
   6  13  16      12706.95      13251.74       118.24 o                         
   7  13  16        347.57        365.53        34.32 o                         
   8  13  16       9508.72       9897.63       114.04 o                         
   9  13  16          0.26          1.96        36.27 o                         
  10  13  16       3455.95       3521.57       107.62 o                         
   0  14  16       4008.69       4105.74        67.43 o                         
   1  14  16        681.96        654.53        27.18 o                         
   2  14  16       7784.62       7637.65        79.18 o                         
   3  14  16        940.08        904.16        33.46 o                         
   4  14  16       3586.74       3682.93        56.08 o                         
   5  14  16        326.10        356.81        27.86 o                         
   6  14  16        440.36        468.64        31.61 o                         
   7  14  16         21.52         -0.64        33.49 o                         
   8  14  16        233.84        232.49        46.23 o                         
   9  14  16         75.90         74.02        40.44 o                         
   1  15  16         26.31         13.84        28.42 o                         
   2  15  16        438.62        420.31        31.12 o                         
   3  15  16         31.94         -9.74        29.56 o                         
   4  15  16         64.51         53.46        29.36 o                         
   5  15  16        973.80        975.20        30.81 o                         
   6  15  16        798.13        771.68        48.69 o                         
   7  15  16        167.09        141.23        34.00 o                         
   8  15  16         50.47         83.24        40.78 o                         
   9  15  16         44.97         16.70        41.78 o                         
   0  16  16        341.42        344.77        40.02 o                         
   1  16  16         71.79         66.58        32.27 o                         
   2  16  16        173.07        215.89        31.69 o                         
   3  16  16        125.97        149.08        32.03 o                         
   4  16  16         21.15         12.04        30.53 o                         
   5  16  16        111.37        142.27        34.53 o                         
   6  16  16        209.70        180.67        33.13 o                         
   7  16  16        123.49        136.49        36.92 o                         
   8  16  16        168.99        114.15        38.74 o                         
   1  17  16        350.21        346.26        35.47 o                         
   2  17  16        409.59        521.80        34.87 o                         
   3  17  16         17.07          3.70        32.63 o                         
   4  17  16       1145.77       1090.35        38.08 o                         
   5  17  16        358.41        359.31        37.61 o                         
   6  17  16       1368.92       1382.19        62.02 o                         
   7  17  16         38.00          4.37        37.37 o                         
   0  18  16         67.97        154.67        64.89 o                         
   1  18  16         23.97         33.78        34.96 o                         
   2  18  16        326.18        397.25        38.22 o                         
   3  18  16         20.04        -24.85        36.94 o                         
   4  18  16        138.59        138.65        34.25 o                         
   5  18  16         50.73         31.24        37.31 o                         
   6  18  16          6.13          6.09        37.98 o                         
   1  19  16         43.71         45.56        37.41 o                         
   2  19  16        220.97        148.37        38.70 o                         
   3  19  16         86.27         85.47        37.02 o                         
   4  19  16       1990.56       2118.56        65.14 o                         
   5  19  16          1.79         38.43        38.86 o                         
   6  19  16       3305.63       3497.07        74.59 o                         
   0  20  16        636.33        702.46        77.94 o                         
   1  20  16        448.58        483.09        43.42 o                         
   2  20  16        491.61        562.94        43.29 o                         
   3  20  16         84.31         71.21        39.13 o                         
   4  20  16        115.38         18.71        39.50 o                         
   1  21  16        126.72         85.65        54.86 o                         
   2  21  16        141.06        217.50        42.93 o                         
   3  21  16        301.62        346.87        42.18 o                         
   1   1  17          7.09         10.33        10.66 o                         
   2   1  17        302.44        299.92        12.12 o                         
   3   1  17       7537.38       7442.60        44.62 o                         
   4   1  17       5749.66       5612.36        37.95 o                         
   5   1  17       2282.31       2206.94        26.37 o                         
   6   1  17       1155.99       1145.28        21.96 o                         
   7   1  17       6375.94       6288.52        49.98 o                         
   8   1  17       1229.47       1145.71        25.50 o                         
   9   1  17       7471.29       7301.14        61.03 o                         
  10   1  17       2280.19       2206.08        47.05 o                         
  11   1  17       3546.84       3357.29        76.76 o                         
  12   1  17        188.96        170.94        38.59 o                         
   0   2  17       1518.61       1526.52        36.53 o                         
   1   2  17        300.84        305.33        12.59 o                         
   2   2  17       1202.00       1162.34        19.50 o                         
   3   2  17        363.22        393.07        13.80 o                         
   4   2  17       1580.43       1530.60        24.70 o                         
   5   2  17        115.18         92.26        14.87 o                         
   6   2  17        164.99        162.04        16.97 o                         
   7   2  17         50.34         36.17        18.95 o                         
   8   2  17        371.56        330.00        23.34 o                         
   9   2  17        545.56        454.44        27.12 o                         
  10   2  17        863.39        829.40        34.45 o                         
  11   2  17         60.01         83.83        32.86 o                         
  12   2  17        316.00        234.45        35.70 o                         
   1   3  17         35.18         46.94        11.25 o                         
   2   3  17         67.31         58.42        11.55 o                         
   3   3  17        947.57        876.64        19.91 o                         
   4   3  17        255.39        249.90        15.47 o                         
   5   3  17        659.96        699.10        18.98 o                         
   6   3  17       2847.85       2809.23        37.31 o                         
   7   3  17       1695.45       1551.53        31.30 o                         
   8   3  17        856.23        783.75        25.92 o                         
   9   3  17        780.25        821.53        30.78 o                         
  10   3  17         16.39         22.60        29.94 o                         
  11   3  17       1168.33       1178.34        39.64 o                         
  12   3  17         31.77        -17.24        34.69 o                         
   0   4  17      13700.92      13690.88       106.22 o                         
   1   4  17       9385.52       9504.04        55.19 o                         
   2   4  17       8533.58       8610.47        51.76 o                         
   3   4  17        744.82        764.18        16.99 o                         
   4   4  17       5816.34       5572.34        43.58 o                         
   5   4  17       3759.11       3694.02        41.67 o                         
   6   4  17        141.27        171.94        17.84 o                         
   7   4  17       2466.80       2332.87        36.78 o                         
   8   4  17       1159.19       1100.19        28.05 o                         
   9   4  17        362.39        332.91        28.28 o                         
  10   4  17       2795.21       2688.90        65.69 o                         
  11   4  17         42.77         24.15        33.45 o                         
   1   5  17       2388.59       2493.15        25.96 o                         
   2   5  17       3328.27       3266.43        29.05 o                         
   3   5  17       5844.03       5769.20        42.20 o                         
   4   5  17      12169.44      12006.36        75.27 o                         
   5   5  17       8090.93       8195.77        58.01 o                         
   6   5  17       4913.29       5061.11        45.27 o                         
   7   5  17       9354.20       9140.16        95.31 o                         
   8   5  17       5069.48       5023.02        61.73 o                         
   9   5  17       6764.99       6800.50        86.67 o                         
  10   5  17       4904.66       4903.16        73.50 o                         
  11   5  17       3022.80       3093.24        87.90 o                         
   0   6  17      12683.84      13235.96       113.89 o                         
   1   6  17         11.59         27.63        12.59 o                         
   2   6  17        995.98        966.96        18.46 o                         
   3   6  17        101.99        108.66        14.76 o                         
   4   6  17       3076.97       2977.58        33.69 o                         
   5   6  17        322.43        374.15        20.13 o                         
   6   6  17         38.17         41.86        18.44 o                         
   7   6  17        109.90        116.38        21.30 o                         
   8   6  17        396.63        358.31        25.19 o                         
   9   6  17        951.68        952.35        34.75 o                         
  10   6  17       1943.63       1927.59        43.91 o                         
  11   6  17        285.72        302.72        35.23 o                         
   1   7  17         35.96         32.81        13.21 o                         
   2   7  17       1501.71       1467.03        25.35 o                         
   3   7  17        961.00        850.46        20.09 o                         
   4   7  17       2163.65       2145.48        31.71 o                         
   5   7  17          1.71        -10.58        17.59 o                         
   6   7  17       2682.21       2534.24        38.68 o                         
   7   7  17        200.61        179.63        22.35 o                         
   8   7  17       1866.08       1922.25        40.52 o                         
   9   7  17          7.77        -38.92        29.40 o                         
  10   7  17        914.66        835.10        43.88 o                         
  11   7  17        407.22        399.66        38.14 o                         
   0   8  17      21537.71      22229.72       179.37 o                         
   1   8  17      14938.82      15266.39        87.10 o                         
   2   8  17       6837.22       6507.44        46.63 o                         
   3   8  17       4088.06       4041.48        39.35 o                         
   4   8  17       4589.88       4704.43        42.93 o                         
   5   8  17       2848.39       2892.56        36.48 o                         
   6   8  17        435.21        466.49        22.84 o                         
   7   8  17        467.59        486.41        25.56 o                         
   8   8  17         58.24         50.13        26.51 o                         
   9   8  17        305.70        318.57        31.84 o                         
  10   8  17         82.06         58.51        32.81 o                         
  11   8  17        469.98        443.92        37.24 o                         
   1   9  17        169.64        133.46        15.51 o                         
   2   9  17        254.43        270.62        17.43 o                         
   3   9  17       1172.33       1131.79        35.61 o                         
   4   9  17       2335.73       2190.92        34.26 o                         
   5   9  17       4582.80       4571.33        44.51 o                         
   6   9  17       1424.65       1395.49        36.85 o                         
   7   9  17       3249.08       3235.24        57.63 o                         
   8   9  17       3136.13       3173.00        49.66 o                         
   9   9  17       2532.49       2580.89        56.94 o                         
  10   9  17        308.47        359.64        35.78 o                         
  11   9  17       1203.12       1204.50        45.48 o                         
   0  10  17         24.14          9.66        23.62 o                         
   1  10  17       4353.21       4350.26        41.19 o                         
   2  10  17        272.62        255.07        19.41 o                         
   3  10  17       1685.37       1736.69        32.20 o                         
   4  10  17         61.10         48.39        19.52 o                         
   5  10  17        510.80        539.30        25.03 o                         
   6  10  17         60.37         95.70        25.42 o                         
   7  10  17        421.55        398.63        27.09 o                         
   8  10  17         49.74         29.73        28.49 o                         
   9  10  17        109.04        133.47        33.37 o                         
  10  10  17        430.93        447.28        38.73 o                         
   1  11  17       1176.45       1160.16        34.85 o                         
   2  11  17        656.60        624.79        24.36 o                         
   3  11  17       1825.96       1656.18        36.73 o                         
   4  11  17        479.78        447.29        27.14 o                         
   5  11  17         78.52         49.68        23.43 o                         
   6  11  17        167.34        213.94        27.23 o                         
   7  11  17        318.31        387.43        29.00 o                         
   8  11  17         68.26         17.12        31.27 o                         
   9  11  17        470.70        457.90        37.99 o                         
  10  11  17          5.09        -24.41        37.38 o                         
   0  12  17       2173.22       2254.49        53.88 o                         
   1  12  17       3741.05       3759.99        49.90 o                         
   2  12  17        418.81        411.12        26.58 o                         
   3  12  17       5817.85       5758.00        62.08 o                         
   4  12  17        362.98        370.03        26.82 o                         
   5  12  17        863.05        929.00        29.22 o                         
   6  12  17         14.49         22.65        29.41 o                         
   7  12  17        255.05        209.46        31.41 o                         
   8  12  17        767.68        751.73        39.26 o                         
   9  12  17        238.85        278.39        37.55 o                         
  10  12  17         11.36        -40.10        41.94 o                         
   1  13  17       1392.33       1299.94        30.44 o                         
   2  13  17        221.39        223.75        26.58 o                         
   3  13  17        132.26        131.76        26.82 o                         
   4  13  17       1525.59       1572.66        35.77 o                         
   5  13  17         35.59         52.85        26.81 o                         
   6  13  17        154.56        177.01        28.62 o                         
   7  13  17         25.45         29.55        30.69 o                         
   8  13  17        676.22        717.64        47.51 o                         
   9  13  17        140.29        218.77        42.07 o                         
   0  14  17      11291.50      11518.09       121.30 o                         
   1  14  17      11013.61      11016.27       128.83 o                         
   2  14  17       3451.00       3369.78        53.43 o                         
   3  14  17       4187.12       4141.21        81.18 o                         
   4  14  17       1405.51       1505.48        58.60 o                         
   5  14  17       3269.06       3168.09        57.21 o                         
   6  14  17       1481.57       1526.76        36.78 o                         
   7  14  17        461.82        472.69        34.79 o                         
   8  14  17        178.07        200.09        38.62 o                         
   9  14  17         74.58         92.88        43.29 o                         
   1  15  17        155.41        164.36        28.81 o                         
   2  15  17         44.14         29.44        29.83 o                         
   3  15  17        222.57        182.97        31.83 o                         
   4  15  17       1294.08       1250.48        37.01 o                         
   5  15  17       1625.20       1624.96        58.93 o                         
   6  15  17       2808.47       2728.80        73.64 o                         
   7  15  17        288.35        279.93        35.27 o                         
   8  15  17        567.44        636.36        42.09 o                         
   0  16  17        261.47        236.77        41.20 o                         
   1  16  17        791.08        818.46        35.33 o                         
   2  16  17        935.87        938.77        37.19 o                         
   3  16  17        628.79        666.00        35.74 o                         
   4  16  17        118.52        114.94        31.69 o                         
   5  16  17       1862.16       1897.73        73.21 o                         
   6  16  17         43.42         68.71        36.69 o                         
   7  16  17         94.64        101.15        42.61 o                         
   1  17  17         92.15        166.27        33.39 o                         
   2  17  17        170.05        248.87        34.38 o                         
   3  17  17        272.37        210.89        34.86 o                         
   4  17  17       2348.32       2267.61        58.44 o                         
   5  17  17        552.94        566.41        40.29 o                         
   6  17  17       3070.96       3246.24        69.55 o                         
   7  17  17        167.62        132.27        43.83 o                         
   0  18  17       7549.98       7797.41       169.77 o                         
   1  18  17       5920.07       5969.27        98.58 o                         
   2  18  17       3176.65       3218.61        66.02 o                         
   3  18  17       4970.80       4969.95       106.81 o                         
   4  18  17       2412.59       2343.19        54.99 o                         
   5  18  17       2617.71       2810.69        67.63 o                         
   6  18  17        392.86        447.84        54.71 o                         
   1  19  17         11.11        -15.81        38.15 o                         
   2  19  17         62.49         75.26        36.56 o                         
   3  19  17        849.15        940.23        50.59 o                         
   4  19  17       1071.37       1080.14        41.97 o                         
   5  19  17        208.19        231.31        41.05 o                         
   0  20  17        272.88        389.45       107.41 o                         
   1  20  17        673.26        753.23        58.30 o                         
   2  20  17        133.43        181.26        38.87 o                         
   3  20  17        919.82       1018.47        45.41 o                         
   1  21  17         13.62        122.59        54.47 o                         
   0   0  18         54.59         61.46        33.70 o                         
   1   0  18      20378.26      20493.25       152.04 o                         
   2   0  18        405.98        395.04        19.73 o                         
   3   0  18      19044.38      19251.47       144.76 o                         
   4   0  18       2017.23       1960.77        50.62 o                         
   5   0  18        219.97        254.36        27.63 o                         
   6   0  18         40.91         14.44        28.26 o                         
   7   0  18       1441.37       1256.86        45.70 o                         
   8   0  18        284.48        260.49        39.07 o                         
   9   0  18        274.19        232.94        66.74 o                         
  10   0  18       4393.35       4142.54       127.71 o                         
  11   0  18       1048.42        990.88        87.37 o                         
   1   1  18        967.84       1013.28        18.05 o                         
   2   1  18        363.30        333.45        13.45 o                         
   3   1  18       3325.61       3273.50        29.54 o                         
   4   1  18       8092.59       7822.74        51.71 o                         
   5   1  18        297.71        302.26        18.28 o                         
   6   1  18       2241.92       2216.07        34.50 o                         
   7   1  18       2593.09       2576.19        41.13 o                         
   8   1  18       3101.55       3008.34        55.70 o                         
   9   1  18       1854.05       1799.78        52.34 o                         
  10   1  18       1412.73       1368.21        64.44 o                         
  11   1  18        398.88        406.75        39.65 o                         
   0   2  18      47283.96      47690.48       336.92 o                         
   1   2  18          3.33          8.60        11.68 o                         
   2   2  18      18783.45      18603.08       109.12 o                         
   3   2  18          2.46          5.43        13.14 o                         
   4   2  18      14630.54      14687.90        88.97 o                         
   5   2  18        366.22        359.87        17.01 o                         
   6   2  18       3211.02       3125.53        36.00 o                         
   7   2  18        228.61        231.72        20.72 o                         
   8   2  18        248.80        259.30        23.90 o                         
   9   2  18        825.34        781.92        30.91 o                         
  10   2  18         85.03         25.08        33.52 o                         
  11   2  18         13.27         14.57        35.72 o                         
   1   3  18        304.87        279.12        13.52 o                         
   2   3  18       5619.38       5662.06        54.83 o                         
   3   3  18       2391.65       2405.06        27.28 o                         
   4   3  18         16.84         16.53        15.98 o                         
   5   3  18       2558.39       2567.18        33.25 o                         
   6   3  18       2231.12       2062.15        32.74 o                         
   7   3  18       2525.18       2474.50        37.97 o                         
   8   3  18        377.69        388.68        24.77 o                         
   9   3  18       1168.41       1270.65        34.54 o                         
  10   3  18         82.22         71.95        31.50 o                         
  11   3  18        353.22        248.99        36.41 o                         
   0   4  18       6273.81       6434.96        69.97 o                         
   1   4  18       9994.16      10102.89        68.43 o                         
   2   4  18       2066.05       2128.24        25.45 o                         
   3   4  18       2837.62       2805.04        31.50 o                         
   4   4  18       1217.03       1175.48        30.03 o                         
   5   4  18       2621.99       2618.72        45.56 o                         
   6   4  18        799.13        837.85        28.75 o                         
   7   4  18        525.53        504.94        22.83 o                         
   8   4  18        641.13        618.09        26.31 o                         
   9   4  18        193.95        194.96        27.84 o                         
  10   4  18        709.09        691.23        39.94 o                         
  11   4  18        204.15        209.95        35.09 o                         
   1   5  18         19.50          0.54        13.17 o                         
   2   5  18        311.11        278.68        15.29 o                         
   3   5  18       2505.55       2434.59        29.53 o                         
   4   5  18       1790.23       1728.92        29.54 o                         
   5   5  18        398.24        390.38        20.38 o                         
   6   5  18        179.05        187.16        19.63 o                         
   7   5  18          4.41         29.21        21.09 o                         
   8   5  18        106.53         90.37        24.46 o                         
   9   5  18        466.47        454.39        29.79 o                         
  10   5  18       1637.44       1604.35        41.21 o                         
  11   5  18         29.04         10.86        33.97 o                         
   0   6  18       5005.45       4998.84        67.34 o                         
   1   6  18        983.85        896.22        18.85 o                         
   2   6  18       6545.22       6459.28        48.07 o                         
   3   6  18       3055.23       3024.58        34.60 o                         
   4   6  18       2237.36       2346.92        33.03 o                         
   5   6  18       1408.88       1390.68        28.15 o                         
   6   6  18       1233.02       1172.99        36.56 o                         
   7   6  18        882.35        817.92        25.71 o                         
   8   6  18        189.30        175.01        25.10 o                         
   9   6  18         45.36         27.34        30.12 o                         
  10   6  18        566.02        567.05        35.50 o                         
  11   6  18        343.34        314.64        36.55 o                         
   1   7  18         45.92         49.09        13.95 o                         
   2   7  18        913.14        818.08        19.77 o                         
   3   7  18         19.83         23.54        17.19 o                         
   4   7  18        780.92        860.73        22.27 o                         
   5   7  18         34.48         54.92        19.95 o                         
   6   7  18       2304.83       2235.95        41.47 o                         
   7   7  18          9.88         -6.70        22.09 o                         
   8   7  18       1499.10       1503.95        32.93 o                         
   9   7  18        599.76        574.68        33.70 o                         
  10   7  18       1913.75       2015.96        51.73 o                         
  11   7  18        118.45        106.88        35.96 o                         
   0   8  18      13765.16      13856.04       119.69 o                         
   1   8  18         16.74         67.25        16.78 o                         
   2   8  18      11222.13      11095.98        80.35 o                         
   3   8  18         97.73         93.35        18.53 o                         
   4   8  18       2407.67       2509.00        35.31 o                         
   5   8  18         59.25         92.62        21.14 o                         
   6   8  18       1980.82       1825.82        38.23 o                         
   7   8  18         32.65          6.30        22.89 o                         
   8   8  18        276.12        329.07        28.83 o                         
   9   8  18       1554.44       1387.30        38.91 o                         
  10   8  18         14.25        -56.76        33.58 o                         
   1   9  18        528.87        498.77        17.88 o                         
   2   9  18         11.81         13.58        17.89 o                         
   3   9  18       1018.14       1058.65        23.50 o                         
   4   9  18          6.20         -1.07        19.02 o                         
   5   9  18       4160.08       3996.69        43.41 o                         
   6   9  18         24.14         12.36        23.93 o                         
   7   9  18       3317.31       3426.73        64.68 o                         
   8   9  18        523.27        541.23        32.09 o                         
   9   9  18       3974.89       3932.50        66.62 o                         
  10   9  18         32.64         43.55        34.48 o                         
   0  10  18         79.22         38.62        24.60 o                         
   1  10  18       4917.84       4972.36        44.25 o                         
   2  10  18        632.70        634.31        22.28 o                         
   3  10  18       3102.23       3073.81        38.85 o                         
   4  10  18        102.86         94.25        20.66 o                         
   5  10  18       4413.62       4319.90        50.59 o                         
   6  10  18         77.96         88.93        26.74 o                         
   7  10  18          9.60          6.51        27.26 o                         
   8  10  18        788.88        761.46        33.66 o                         
   9  10  18        145.43        146.03        33.58 o                         
  10  10  18        631.35        705.33        50.43 o                         
   1  11  18       1546.08       1562.66        30.37 o                         
   2  11  18       2133.87       2147.65        37.29 o                         
   3  11  18          3.85         -2.45        22.10 o                         
   4  11  18       8054.52       7947.42        68.08 o                         
   5  11  18        603.92        637.16        27.29 o                         
   6  11  18       6613.79       6614.18        69.28 o                         
   7  11  18        195.51        173.51        29.14 o                         
   8  11  18       5371.27       5621.59        90.83 o                         
   9  11  18         56.35         37.52        46.04 o                         
   0  12  18      22742.37      22674.00       352.08 o                         
   1  12  18       1361.58       1367.94        42.30 o                         
   2  12  18       1727.99       1816.47        42.11 o                         
   3  12  18       1074.17        948.36        33.69 o                         
   4  12  18       4914.17       4771.13        57.14 o                         
   5  12  18        447.59        494.15        30.85 o                         
   6  12  18       2988.31       3110.60        56.81 o                         
   7  12  18         31.68         31.00        31.59 o                         
   8  12  18         10.28         13.96        46.67 o                         
   9  12  18         32.29        -23.28        40.61 o                         
   1  13  18        287.80        266.25        27.45 o                         
   2  13  18        347.92        366.36        28.53 o                         
   3  13  18       2752.48       2864.64        55.62 o                         
   4  13  18         30.90         10.58        27.41 o                         
   5  13  18       1877.71       1912.69        49.80 o                         
   6  13  18        537.41        555.05        35.69 o                         
   7  13  18       3739.69       3744.01        63.53 o                         
   8  13  18         31.99         13.03        37.54 o                         
   9  13  18       2950.70       3058.98        78.51 o                         
   0  14  18        101.48         97.26        34.51 o                         
   1  14  18       1231.40       1187.32        34.15 o                         
   2  14  18       1414.40       1432.92        36.17 o                         
   3  14  18       1237.56       1310.89        38.30 o                         
   4  14  18        362.94        364.22        30.33 o                         
   5  14  18        214.46        253.09        29.96 o                         
   6  14  18        572.95        512.37        35.22 o                         
   7  14  18         69.73         19.19        34.25 o                         
   8  14  18          3.37        -48.46        38.09 o                         
   1  15  18        230.26        235.58        30.09 o                         
   2  15  18        670.04        647.22        32.62 o                         
   3  15  18         12.47        -21.21        30.29 o                         
   4  15  18       3676.33       3815.83        58.52 o                         
   5  15  18          0.34         33.30        30.21 o                         
   6  15  18       2024.41       2028.83        47.65 o                         
   7  15  18        206.93        207.64        36.76 o                         
   8  15  18       3743.75       3957.68       112.51 o                         
   0  16  18        139.67        163.85        53.32 o                         
   1  16  18        236.29        233.40        31.71 o                         
   2  16  18       1233.03       1240.87        38.08 o                         
   3  16  18        782.99        764.33        35.51 o                         
   4  16  18        618.50        594.23        35.86 o                         
   5  16  18          4.55         12.36        31.69 o                         
   6  16  18        205.80        189.08        35.71 o                         
   7  16  18        587.83        600.00        42.83 o                         
   1  17  18         20.05         52.04        32.07 o                         
   2  17  18        668.52        608.48        37.83 o                         
   3  17  18        116.85        118.01        35.64 o                         
   4  17  18       1008.22       1037.71        40.36 o                         
   5  17  18        581.94        528.55        41.00 o                         
   6  17  18        232.69        279.62        40.72 o                         
   0  18  18         26.62         19.19        56.52 o                         
   1  18  18       1211.51       1360.53        44.50 o                         
   2  18  18        619.01        568.14        42.63 o                         
   3  18  18        149.01        102.24        37.21 o                         
   4  18  18         32.81         31.19        35.88 o                         
   5  18  18         30.50        -47.18        39.34 o                         
   1  19  18        109.31        163.99        46.10 o                         
   2  19  18         18.01         29.06        37.49 o                         
   3  19  18        281.52        312.11        39.72 o                         
   4  19  18         93.90        114.60        37.28 o                         
   0  20  18        925.46       1056.75        72.61 o                         
   1  20  18         34.04         34.72        48.58 o                         
   2  20  18        507.28        493.27        42.16 o                         
   1   1  19        131.20        149.23        13.89 o                         
   2   1  19         17.05         14.97        13.48 o                         
   3   1  19       1021.73        995.21        30.03 o                         
   4   1  19        550.44        565.16        19.45 o                         
   5   1  19       1463.62       1502.67        32.91 o                         
   6   1  19       1161.20       1115.69        26.53 o                         
   7   1  19        943.13        916.12        36.80 o                         
   8   1  19       1476.43       1434.64        35.69 o                         
   9   1  19        297.85        296.94        31.01 o                         
  10   1  19        134.61        116.72        39.12 o                         
  11   1  19        607.98        618.13        50.57 o                         
   0   2  19       3142.99       3344.59        46.88 o                         
   1   2  19       2574.99       2500.75        27.42 o                         
   2   2  19       4391.73       4318.83        34.43 o                         
   3   2  19       3999.23       3881.45        41.18 o                         
   4   2  19        105.84        120.10        18.06 o                         
   5   2  19         12.05          4.41        19.05 o                         
   6   2  19        357.63        372.87        21.59 o                         
   7   2  19        172.09        163.56        23.65 o                         
   8   2  19        236.74        231.39        29.10 o                         
   9   2  19        184.27        137.96        30.03 o                         
  10   2  19         54.33         17.84        38.62 o                         
  11   2  19         52.09         49.76        42.10 o                         
   1   3  19       1649.75       1592.87        25.68 o                         
   2   3  19       2332.91       2277.83        26.22 o                         
   3   3  19       5358.63       5263.34        39.36 o                         
   4   3  19       1859.79       1903.88        31.08 o                         
   5   3  19       8809.71       8635.56        61.01 o                         
   6   3  19       5220.01       4920.45        55.84 o                         
   7   3  19       5374.10       5287.82        67.33 o                         
   8   3  19       8110.64       8145.68        73.47 o                         
   9   3  19       6812.66       6690.91        73.80 o                         
  10   3  19       2211.99       2236.38        87.79 o                         
  11   3  19       1955.28       2007.27        74.36 o                         
   0   4  19        357.27        352.69        21.80 o                         
   1   4  19       2012.59       2058.70        27.96 o                         
   2   4  19        409.68        405.81        15.90 o                         
   3   4  19       2403.45       2414.15        28.93 o                         
   4   4  19        402.64        359.30        23.58 o                         
   5   4  19         98.76        101.57        22.48 o                         
   6   4  19        456.54        424.80        23.21 o                         
   7   4  19          4.75         -0.92        21.19 o                         
   8   4  19        174.04        183.65        25.41 o                         
   9   4  19        115.69        105.78        29.89 o                         
  10   4  19          8.94          4.71        35.70 o                         
  11   4  19       1027.86        933.12        54.49 o                         
   1   5  19       1184.94       1184.89        21.67 o                         
   2   5  19        397.52        375.58        16.38 o                         
   3   5  19       1516.53       1491.88        29.38 o                         
   4   5  19        148.63        150.49        19.16 o
[truncated: 83,593 more chars]
